# Supplementary material for: Prediction of Aptamer-Target Interacting Pairs with Pseudo-Amino Acid Composition
Source: PLoS One. 2014 Jan 22;9(1):e86729. doi: 10.1371/journal.pone.0086729 (PMC3899287; doi:10.1371/journal.pone.0086729)
Supplement: File S1 — This file contains two sheets. The first one shows the positive samples of aptamer-target pairs. The second one shows the negative samples of aptamer-target pairs. (XLSX) [file pone.0086729.s001.xlsx]

## Sheet: trianing dataset
class	aptamer_id	target_id
positive	9572845-PKR protein-3	dsRNA_activated_protein_kinase
positive	12135392-NFkBRelAp65-1	Human_Nuclear_Factor_kB_RelA_p65
positive	18302343-AtSPL14-1	atSPL14
positive	7542922-HIV-1-RT-5	HIV-1-RT
positive	17461758A-GLA proteins-1	prothrombin
positive	19749362-SRP19-1	SRP19_protein
positive	16643010-MutS protein-15	DNA_mismatch_repair_protein_MutS
positive	14610191-gp120-1	Envelope_glycoprotein_GP120
positive	9383475-VPF/VEGF-1	Vascular_endothelial_growth_factor
positive	7678562-E.Coli rho factor-20	E.Coli_rho_factor
positive	11590140-tenascin-C-1	Tenascin_C
positive	16083878-ABF1 Protein-5	ARS_Binding_Factor_1
positive	18426920-NFkB-4	NFkappaB_p50
positive	18948292-M3-HIV-1-RT-2	M3_HIV-1_RT
positive	10882721-Oncostatin M-2	Oncostatin_M
positive	11557339-lysozyme-3	Lysozyme
positive	20545348-TetR-10	TetR
positive	14610191-gp120-7	Envelope_glycoprotein_GP120
positive	20705898-PDGF-BB-8	platelet-derived_growth_factor_BB
positive	19422452-VWF-1	Von_Willebrand_factor_A1_domain
positive	18426920-NFkB-5	NFkappaB_p50
positive	18637731-HIV-RT-4	HIV-RT
positive	18835173-Thrombin-3	Thrombin
positive	20705898-PDGF-BB-7	platelet-derived_growth_factor_BB
positive	17535803-E. coli σ70-8	σ70_subunit_Escherichia_coli_RNA_polymerase
positive	19040357-Epidermal growth factor receptor variant III-3	Epidermal_growth_factor_receptor_variant_III
positive	20564698-Cell division cycle 42 GTP-binding protein-2	Cell_division_cycle_42_GTP-binding_protein
positive	20545348-TetR-2	TetR
positive	20564698-Human p21-activated kinase-2	Human_p21-activated_kinase
positive	9605115-CD4Antigen-10	CD4
positive	19469583-HIVproteins-1	HIV_gp120_V3
positive	17461758C-GLA proteins-2	Factor_VII
positive	9383475-VPF/VEGF-4	Vascular_endothelial_growth_factor
positive	1741036-Thrombin-Ma-1	Thrombin
positive	19352549-Streptavidin-2	Streptavidin
positive	20971648-rHuEPO-a-3	Recombinant_Human_Erythropoietin-a
positive	12054450-NTS_1-3	NTS_1
positive	17332014-SBP2-3	SECIS_binding_protein_2
positive	7542922-HIV-1-RT-4	HIV-1-RT
positive	12219078-Streptavidin-2	Streptavidin
positive	17283213-Rrm4-3	Ustilago_maydis_RNA_binding_protein_Rrm4
positive	9526554-hnps_PLA2-10	hnps_PLA2
positive	17155909-Human thrombin-1	Human_Thrombin
positive	15914669-thrombin-1	Thrombin
positive	16467303-CED-9-2	CED-91-251-His6
positive	12582125-VSG-6	Variant_surface_glycoprotein
positive	8755498-HIV-1 Rev-4	HIV-1_Rev_binding_protein
positive	14610191-gp120-12	Envelope_glycoprotein_GP120
positive	12692304-Ang2-2	angiopoietin_2
positive	16940549-eIF4G-8	eIF4G
positive	21310253-IL17RA-4	interleukin_17_RA
positive	19740763-RUNX1-Ma-1	RUNX1
positive	10671531-ricin A-chain-Ma-1	Ricin_A_Chain
positive	21204783-sclerostin-1	Sclerostin
positive	17956125-high mobility group protein AT-hook 2-5	high_mobility_group_protein_AT-hook_2
positive	15023071-Colicin E3-4	Colicin_E3
positive	20564698-Cell division cycle 42 GTP-binding protein-4	Cell_division_cycle_42_GTP-binding_protein
positive	17283213-Rrm4-4	Ustilago_maydis_RNA_binding_protein_Rrm4
positive	20136122-PA toxin-1	Anthrax_Protective_Antigen
positive	18401506-botulinum-6	Clostridium_botulinum_neurotoxin_BoNT-toxoid_aldehyde-inactivated_toxin
positive	17956125-high mobility group protein AT-hook 2-3	high_mobility_group_protein_AT-hook_2
positive	16643010-MutS protein-18	DNA_mismatch_repair_protein_MutS
positive	8755498-HIV-1 Rev-5	HIV-1_Rev_binding_protein
positive	21238427-GST-E7-1	E7_papillomavirus_oncoprotein
positive	10882721-Oncostatin M-16	Oncostatin_M
positive	17332014-SBP2-5	SECIS_binding_protein_2
positive	20545348-TetR-Ma-3	TetR
positive	10882721-Oncostatin M-8	Oncostatin_M
positive	21559530-PTEN-2	Phosphatase_and_Tensin_Homologue
positive	15866068-RB69 RegA-2	RB69_RegA
positive	17535803-E. coli σ70-3	σ70_subunit_Escherichia_coli_RNA_polymerase
positive	21402046-AlkB-1	AlkB
positive	17475212-HCV-2	Hepatitis_C_virus_core_and_NS5_proteins
positive	16940549-eIF4G-2	eIF4G
positive	18187506-SATB1-1	Special_AT-rich_sequence-binding_protein1_SATB1_Homeodomain_HD
positive	18763762-Glycosylation-3	Glycosylation
positive	15749125-PotatoVirusXCoatProtein-2	PotatoVirusXCoatProtein
positive	18948292-M3-HIV-1-RT-1	M3-HIV-1-RT
positive	19468044-FFRP-3	TvFL3_Thermoplasma_volcanium
positive	18401506-botulinum-8	Clostridium_botulinum_neurotoxin_BoNT-toxoid_aldehyde-inactivated_toxin
positive	17332014-SBP2-2	SECIS_binding_protein_2
positive	21238427-GST-E7-4	E7_papillomavirus_oncoprotein
positive	14709039-IgE-2	Immunoglobulin_E
positive	18426920-NFkB-7	NFkappaB_p65
positive	7678562-E.Coli rho factor-23	E.Coli_rho_factor
positive	17332014-SBP2-4	SECIS_binding_protein_2
positive	18403417-TFIIB-7	general_transcription_factor_IIB
positive	7678562-E.Coli rho factor-15	E.Coli_rho_factor
positive	17904852-Calsenilin-2	Calsenilin
positive	9572845-PKR protein-4	dsRNA_activated_protein_kinase
positive	17155909-Human interleukin-23-1	Human_interleukin-23
positive	2200121-gp43-3	gp43
positive	18187506-SATB1-4	Special_AT-rich_sequence-binding_protein1_SATB1_Cut_Domain_CD_and_Homeodomain_HD
positive	21402046-AlkB-2	AlkB
positive	10074372-NFKB-1	NF-kB
positive	10425631-MS2CoatProtein-4	MS2CoatProtein
positive	16083878-ABF1 Protein-1	ARS_Binding_Factor_1
positive	10989176-bFGF-1	Basic_fibroblast_growth_factor
positive	17283213-Rrm4-2	Ustilago_maydis_RNA_binding_protein_Rrm4
positive	9605115-CD4Antigen-1	CD4
positive	20136122-PA toxin-7	Anthrax_Protective_Antigen
positive	7678562-E.Coli rho factor-26	E.Coli_rho_factor
positive	17904852-Calsenilin-1	Calsenilin
positive	10425631-MS2CoatProtein-6	MS2CoatProtein
positive	9035109-keratinocyte growth factor-12	Keratinocyte_growth_factor
positive	16312015-AMV coat protein-3	alfalfa_mosaic_virus_coat_protein
positive	11320245-Cytohesin 1-3	Cytohesin_1
positive	19997645-HCV E2 glycoprotein-2	HCV_E2_glycoprotein
positive	18279908-14-3-3gamma-2	Recombinant_human_14-3-3gamma_protein
positive	19284310-PAI1-9	PAI1
positive	16938098-CUG-BP1-7	Recombinant_CUG-binding_protein_1_Open_Reading_Frame_ORF
positive	19480397-Streptavidin-2	Streptavidin
positive	14610191-gp120-24	Envelope_glycoprotein_GP120
positive	9572845-PKR protein-2	dsRNA_activated_protein_kinase
positive	18187506-SATB1-5	Special_AT-rich_sequence-binding_protein1_SATB1_Cut_Domain_CD_and_Homeodomain_HD
positive	10408383-HumanComplementC5-1	HumanComplementC5
positive	16083878-ABF1 Protein-4	ARS_Binding_Factor_1
positive	21748194-Ricin-1	Ricin
positive	12692304-Ang2-5	angiopoietin_2
positive	8755498-HIV-1 Rev-14	HIV-1_Rev_binding_protein
positive	7678562-E.Coli rho factor-19	E.Coli_rho_factor
positive	16083878-ABF1 Protein-2	ARS_Binding_Factor_1
positive	12582125-VSG-10	Variant_surface_glycoprotein
positive	9452437-oligoadenylatesynthetase-1	oligoadenylate_synthetase
positive	18637731-HIV-RT-6	HIV-RT
positive	16707660-DNA polymerase Beta-3	DNA_polymerase_beta
positive	12054450-NTS_1-5	NTS_1
positive	7678562-E.Coli rho factor-18	E.Coli_rho_factor
positive	16707660-DNA polymerase Beta-1	DNA_polymerase_beta
positive	17155909-Human thrombin-2	Human_Thrombin
positive	21310253-IL17RA-3	interleukin_17_RA
positive	9572845-PKR protein-1	dsRNA_activated_protein_kinase
positive	8755498-HIV-1 Rev-15	HIV-1_Rev_binding_protein
positive	12954786-TTF1-1	thyroid_transcription_factor_1
positive	16397296-HIV-RT-Ma-1	HIV-RT
positive	16518777A-Ricin-3	Ricin
positive	18537265-FOXO1a-1	Foxo1
positive	9585539-EFTu-4	EFTuGDP
positive	9572845-PKR protein-7	dsRNA_activated_protein_kinase
positive	12954786-TTF1-2	thyroid_transcription_factor_1
positive	16938098-CUG-BP1-5	Recombinant_CUG-binding_protein_1_Open_Reading_Frame_ORF
positive	18388495-RNAPol-1	RNA_polymerase
positive	14610191-gp120-11	Envelope_glycoprotein_GP120
positive	12124337-Prostate Specific Membrane Antigen-2	Prostate_specific_membrane_antigen
positive	12054450-NTS_1-1	NTS_1
positive	9526554-hnps_PLA2-7	hnps_PLA2
positive	18426920-NFkB-1	NFkappaB_p50
positive	11557339-lysozyme-6	Lysozyme
positive	21402046-AlkB-11	AlkB
positive	19406842-TLR2-6	TLR2
positive	19955232-thrombin-1	Thrombin
positive	19098441-bovine prion protein-1	bovine_prion_protein
positive	14610191-gp120-19	Envelope_glycoprotein_GP120
positive	15749125-PotatoVirusXCoatProtein-1	PotatoVirusXCoatProtein
positive	20705898-PDGF-BB-4	platelet-derived_growth_factor_BB
positive	15749125-PotatoVirusXCoatProtein-3	PotatoVirusXCoatProtein
positive	20565241-Mutant KRAS v12 protein-1	Wild_type_KRAS_protein
positive	15914669-thrombin-2	Thrombin
positive	12867449-SarA-3	SarA
positive	15913532-hemagglutinin-2	Hemagglutinin
positive	9035109-keratinocyte growth factor-16	Keratinocyte_growth_factor
positive	20971648-rHuEPO-a-Ma-5	Recombinant_Human_Erythropoietin-a
positive	8755498-HIV-1 Rev-12	HIV-1_Rev_binding_protein
positive	19480397-Streptavidin-5	Streptavidin
positive	16567403-mPrP-Ma-2	recombinant_mouse_prion_protein_amino_acids_23-230
positive	18637731-HIV-RT-1	HIV-RT
positive	20095591-TFIIIAp43-1	Zinc_finger_protein_TFIIIA
positive	20545348-TetR-1	TetR
positive	9062133-NeutrophilElastase-3	Human_neutrophil_elastase
positive	9605115-CD4Antigen-6	CD4
positive	20705898-PDGF-BB-5	platelet-derived_growth_factor_BB
positive	9605115-CD4Antigen-4	CD4
positive	21524680-IL17A/F-2	Interleukin_17_F_F
positive	19406842-TLR2-3	TLR2
positive	9526554-hnps_PLA2-2	hnps_PLA2
positive	20545348-TetR-Ma-2	TetR
positive	15023071-Colicin E3-5	Colicin_E3
positive	1651877B-Ricin-2	Ricin
positive	16940549-eIF4G-5	eIF4G
positive	20564698-Myotonic dystrophy kinase-related Cdc42-binding kinase-2	Myotonic_dystrophy_kinase-related_Cdc42-binding_kinase
positive	9035109-keratinocyte growth factor-13	Keratinocyte_growth_factor
positive	17535803-E. coli σ70-Ma-1	σ70_subunit_Escherichia_coli_RNA_polymerase
positive	8755498-HIV-1 Rev-17	HIV-1_Rev_binding_protein
positive	19304999-HIVgp120-1	HIVgp120
positive	10882721-Oncostatin M-7	Oncostatin_M
positive	14610191-gp120-5	Envelope_glycoprotein_GP120
positive	2200121-gp43-1	gp43
positive	21644840-ErbB2-1	ERBB2_Receptor_Protein-Tyrosine_Kinase
positive	21559530-PTEN-1	Phosphatase_and_Tensin_Homologue
positive	9035109-keratinocyte growth factor-8	Keratinocyte_growth_factor
positive	9605115-CD4Antigen-7	CD4
positive	10886365-HIV1Tat-1	HIV-1_Tat_Protein
positive	21627466-EColiK88-2	Escherichia_coli_K88
positive	20564698-Cell division cycle 42 GTP-binding protein-5	Cell_division_cycle_42_GTP-binding_protein
positive	19740763-RUNX1-Ma-2	RUNX1
positive	21402046-AlkB-8	AlkB
positive	7542922-HIV-1-RT-8	HIV-1-RT
positive	7678562-E.Coli rho factor-13	E.Coli_rho_factor
positive	7678562-E.Coli rho factor-11	E.Coli_rho_factor
positive	21402046-AlkB-3	AlkB
positive	15938634-mouse CXCL 10 Chemokine-1	mouse_CXCL_10_Chemokine
positive	20136122-PA toxin-3	Anthrax_Protective_Antigen
positive	20300533-NgR-1	Nogo-66_Receptor
positive	21524680-IL17A/F-1	Interleukin_17_A_A
positive	17283213-Rrm4-1	Ustilago_maydis_RNA_binding_protein_Rrm4
positive	19243167-Thrombin-6	Human_Thrombin
positive	20564698-Human p21-activated kinase-1	Human_p21-activated_kinase
positive	7678562-E.Coli rho factor-3	E.Coli_rho_factor
positive	17956125-high mobility group protein AT-hook 2-2	high_mobility_group_protein_AT-hook_2
positive	20300533-NgR-3	Nogo-66_Receptor
positive	1718887-RF-1-1	Escherichia_coli_release_factor_1
positive	15749125-PotatoVirusXCoatProtein-4	PotatoVirusXCoatProtein
positive	12692304-Ang2-11	angiopoietin_2
positive	21238427-GST-E7-3	E7_papillomavirus_oncoprotein
positive	21281402-EpCAM-1	Epithelial_cell_adhesion_molecule
positive	17461758B-GLA proteins-2	Factor_IX
positive	8755498-HIV-1 Rev-9	HIV-1_Rev_binding_protein
positive	14610191-gp120-3	Envelope_glycoprotein_GP120
positive	21774453-Streptavidin-1	Streptavidin
positive	20615431-Porcine circovirus type 2-2	Porcine_circovirus_type_2
positive	7542922-HIV-1-RT-6	HIV-1-RT
positive	17150912-Human toll-like receptor 3 ectodomain-1	Human_toll-like_receptor_3_ectodomain
positive	1379730-HIV-1-RT-1	HIV-1-RT
positive	17155909-Human interleukin-23-Ma-1	Human_interleukin-23
positive	8610114-tRNAsynthetase-1	tRNAsynthetase
positive	15938634-Human CXCL 10 Chemokine-2	Human_CXCL_10_Chemokine
positive	10425631-MS2CoatProtein-3	MS2CoatProtein
positive	9383475-VPF/VEGF-2	Vascular_endothelial_growth_factor
positive	17905582-Vascular cell adhesion molecule-1-1	VCAM-1
positive	18426920-NFkB-Ma-3	NFkappaB_p65
positive	9035109-keratinocyte growth factor-5	Keratinocyte_growth_factor
positive	16518777A-Ricin-2	Ricin
positive	20705898-PDGF-BB-2	platelet-derived_growth_factor_BB
positive	19284310-PAI1-8	PAI1
positive	12692304-Ang2-7	angiopoietin_2
positive	21627466-EColiK88-3	Escherichia_coli_K88
positive	7678562-E.Coli rho factor-6	E.Coli_rho_factor
positive	10882721-Oncostatin M-11	Oncostatin_M
positive	7678562-E.Coli rho factor-10	E.Coli_rho_factor
positive	7678562-E.Coli rho factor-25	E.Coli_rho_factor
positive	16940549-eIF4G-4	eIF4G
positive	20136122-PA toxin-8	Anthrax_Protective_Antigen
positive	15866068-RB69 RegA-3	RB69_RegA
positive	19040357-Epidermal growth factor receptor variant III-2	Epidermal_growth_factor_receptor_variant_III
positive	20545348-TetR-7	TetR
positive	7678562-E.Coli rho factor-2	E.Coli_rho_factor
positive	20110884-VEGF-1	Vascular_endothelial_growth_factor
positive	19243167-Thrombin-3	Human_Thrombin
positive	9035109-keratinocyte growth factor-2	Keratinocyte_growth_factor
positive	20967861-IL17A-1	human_interleukin_17A
positive	18637731-HIV-RT-2	HIV-RT
positive	15225715-fibronectin-2	Fibronectin
positive	18763762-Glycosylation-1	Glycosylation
positive	16643010-MutS protein-7	DNA_mismatch_repair_protein_MutS
positive	12954786-TTF1-5	thyroid_transcription_factor_1
positive	20387790-PAI-1-1	Plasminogen_activator_inhibitor-1
positive	14610191-gp120-22	Envelope_glycoprotein_GP120
positive	20545348-TetR-Ma-1	TetR
positive	18187506-SATB1-10	Special_AT-rich_sequence-binding_protein1_SATB1_Cut_Domain_CD_and_Homeodomain_HD
positive	21245470-PA63-4	Anthrax_Protective_Antigen
positive	14610191-gp120-15	Envelope_glycoprotein_GP120
positive	18426920-NFkB-6	NFkappaB_p65
positive	12692304-Ang2-9	angiopoietin_2
positive	19284310-PAI1-10	PAI1
positive	20153201-streptavidin-Ma-1	Streptavidin
positive	14676325-Tenascin C-1	Tenascin_C
positive	8755498-HIV-1 Rev-10	HIV-1_Rev_binding_protein
positive	19291713-hnRNPA1-1	Hnrnp_A1
positive	8755498-HIV-1 Rev-7	HIV-1_Rev_binding_protein
positive	10882721-Oncostatin M-3	Oncostatin_M
positive	10408383-HumanComplementC5-3	HumanComplementC5
positive	7542922-HIV-1-RT-3	HIV-1-RT
positive	16938098-CUG-BP1-3	Recombinant_CUG-binding_protein_1_Open_Reading_Frame_ORF
positive	19158349-phospholamban-1	Phospholamban
positive	9526554-hnps_PLA2-Ma-1	hnps_PLA2
positive	19684916-SARS-CoV N protein-1	SARS-CoV_N_protein
positive	19374883-Thrombin-1	Thrombin
positive	18426920-NFkB-Ma-4	NFkappaB_p65
positive	9873529-bFGF-1	Basic_fibroblast_growth_factor
positive	1379730-HIV-1-RT-2	HIV-1-RT
positive	7519769-Thrombin-1	Thrombin
positive	19480397-Streptavidin-3	Streptavidin
positive	14610191-gp120-27	Envelope_glycoprotein_GP120
positive	16475836-RVV-X-1	human_vascular_endothelial_growth_factor_VEGF165
positive	11557339-lysozyme-4	Lysozyme
positive	17055241-Abrin-4	Abrin
positive	17332014-SBP2-1	SECIS_binding_protein_2
positive	9605115-CD4Antigen-5	CD4
positive	20095591-TFIIIAp43-4	Zinc_finger_protein_TFIIIA
positive	10881199-GlnRS-1	Glutaminyl-tRNA_synthetase
positive	16518777A-Ricin-4	Ricin
positive	14709039-IgE-1	Immunoglobulin_E
positive	9526554-hnps_PLA2-9	hnps_PLA2
positive	12124337-PSMA-1	PSMA
positive	21627466-EColiK88-4	Escherichia_coli_K88
positive	2200121-gp43-5	gp43
positive	18403417-TFIIB-8	general_transcription_factor_IIB
positive	20452328-BoNT-A-1	Botulinum_neurotoxin_a
positive	7678562-E.Coli rho factor-27	E.Coli_rho_factor
positive	9346949-yeast RNA polymerase II-1	yeast_RNa_polymerase_II
positive	20545348-TetR-6	TetR
positive	12692304-Ang2-4	angiopoietin_2
positive	12867449-SarA-2	SarA
positive	16938098-CUG-BP1-1	Recombinant_CUG-binding_protein_1_Open_Reading_Frame_ORF
positive	7678562-E.Coli rho factor-1	E.Coli_rho_factor
positive	14610191-gp120-2	Envelope_glycoprotein_GP120
positive	10425631-MS2CoatProtein-1	MS2CoatProtein
positive	12582125-VSG-9	Variant_surface_glycoprotein
positive	19243167-Thrombin-4	Human_Thrombin
positive	10408383-HumanComplementC5-7	HumanComplementC5
positive	16083878-ABF1 Protein-7	ARS_Binding_Factor_1
positive	18426920-NFkB-Ma-1	NFkappaB_p65
positive	14610191-gp120-21	Envelope_glycoprotein_GP120
positive	21245470-PA63-2	Anthrax_Protective_Antigen
positive	20300533-NgR-5	Nogo-66_Receptor
positive	20713120-Human Rad51-2	Human_Rad51
positive	10882721-Oncostatin M-10	Oncostatin_M
positive	12582125-VSG-3	Variant_surface_glycoprotein
positive	21204783-sclerostin-2	Sclerostin
positive	14709039-IgE-6	Immunoglobulin_E
positive	18252191-Rabbit IgG-2	Rabbit_immunoglobulin_G_IgG
positive	12927206-GST-FMRP-1	Fmr1
positive	19098441-bovine prion protein-2	bovine_prion_protein
positive	12692304-Ang2-Ma-1	angiopoietin_2
positive	12000850-streptavidin-1	Streptavidin
positive	21281402-EpCAM-Ma-1	Epithelial_cell_adhesion_molecule
positive	18948292-M3-HIV-1-RT-Ma-1	M3-HIV-1-RT
positive	12557236-Bovine Thrombin-1	Bovine_Thrombin
positive	16567403-mPrP-1	recombinant_mouse_prion_protein_amino_acids_23-230
positive	16540230-TbRIII-Ma-3	TGF-beta_type_III_receptor
positive	19468044-FFRP-2	TvFL3_Thermoplasma_volcanium
positive	19040357-Epidermal growth factor receptor variant III-5	Epidermal_growth_factor_receptor_variant_III
positive	20545348-TetR-3	TetR
positive	7678562-E.Coli rho factor-24	E.Coli_rho_factor
positive	17929944-GluR2Q(flip)-1	GluR2Qflip_Glutamate_receptor_channel
positive	16643010-MutS protein-4	DNA_mismatch_repair_protein_MutS
positive	12054450-NTS_1-2	NTS_1
positive	12557236-Bovine Thrombin-2	Bovine_Thrombin
positive	21402046-AlkB-13	AlkB
positive	9035109-keratinocyte growth factor-7	Keratinocyte_growth_factor
positive	16643010-MutS protein-9	DNA_mismatch_repair_protein_MutS
positive	12054450-NTS_1-7	NTS_1
positive	20971648-rHuEPO-a-2	Recombinant_Human_Erythropoietin-a
positive	18324839-RBP4-1	Retinol_binding_protein_4
positive	17150912-Human toll-like receptor 3 ectodomain-2	Human_toll-like_receptor_3_ectodomain
positive	12582125-VSG-8	Variant_surface_glycoprotein
positive	16540230-TbRIII-1	TGF-beta_type_III_receptor
positive	16940549-eIF4G-1	eIF4G
positive	14610191-gp120-26	Envelope_glycoprotein_GP120
positive	7678562-E.Coli rho factor-5	E.Coli_rho_factor
positive	20564698-Cell division cycle 42 GTP-binding protein-3	Cell_division_cycle_42_GTP-binding_protein
positive	9062133-NeutrophilElastase-5	Human_neutrophil_elastase
positive	17173335-CE-2	Cathepsin_E
positive	16643010-MutS protein-16	DNA_mismatch_repair_protein_MutS
positive	14500841-human RNase H1-2	human_RNase_H1
positive	19469583-HIVproteins-3	HIV-RT
positive	10882721-Oncostatin M-6	Oncostatin_M
positive	16643010-MutS protein-10	DNA_mismatch_repair_protein_MutS
positive	21238427-GST-E7-6	E7_papillomavirus_oncoprotein
positive	18426920-NFkB-2	NFkappaB_p50
positive	16799875-VRQ recPrP-1	full-length_sheep_prion_protein_PrP23-234_V136_R154_Q171
positive	20971648-rHuEPO-a-1	Recombinant_Human_Erythropoietin-a
positive	21502374-Nuclear Factor kB-1	Human_Nuclear_Factor_kB_RelA_p65
positive	17024188-Cytoplasmic polyadenylation element 4 RNA binding domain-1	Cytoplasmic_polyadenylation_element_3_RNA_binding_domain
positive	19284310-PAI1-2	PAI1
positive	16643010-MutS protein-2	DNA_mismatch_repair_protein_MutS
positive	11320245-Cytohesin 1-1	Cytohesin_1
positive	19406842-TLR2-1	TLR2
positive	21565620-HPV16E7-1	HPV-16_E7
positive	20545348-TetR-8	TetR
positive	14709039-IgE-5	Immunoglobulin_E
positive	21238427-GST-E7-7	E7_papillomavirus_oncoprotein
positive	16643010-MutS protein-5	DNA_mismatch_repair_protein_MutS
positive	17535803-E. coli σ70-2	σ70_subunit_Escherichia_coli_RNA_polymerase
positive	14610191-gp120-17	Envelope_glycoprotein_GP120
positive	21402046-AlkB-5	AlkB
positive	16643010-MutS protein-8	DNA_mismatch_repair_protein_MutS
positive	9452437-oligoadenylatesynthetase-3	oligoadenylate_synthetase
positive	12054450-NTS_1-8	NTS_1
positive	19468044-FFRP-4	TvFL3_Thermoplasma_volcanium
positive	7519769-Thrombin-3	Thrombin
positive	20565241-Mutant KRAS v12 protein-2	Wild_type_KRAS_protein
positive	12135392-NFkBRelAp50-1	Human_Nuclear_Factor_kB_RelA_p65
positive	18403417-TFIIB-4	general_transcription_factor_IIB
positive	10881199-GlnRS-2	Glutaminyl-tRNA_synthetase
positive	19243167-Thrombin-1	Human_Thrombin
positive	12692304-Ang2-3	angiopoietin_2
positive	18835173-Thrombin-Ma-1	Human_Thrombin
positive	16643010-MutS protein-13	DNA_mismatch_repair_protein_MutS
positive	10805157-L-selectin-2	L-selectin
positive	21402046-AlkB-7	AlkB
positive	12692304-Ang2-12	angiopoietin_2
positive	12582125-VSG-2	Variant_surface_glycoprotein
positive	10882721-Oncostatin M-12	Oncostatin_M
positive	17694298-MUC1-5TR-2	MUC1-5TR
positive	12954786-TTF1-4	thyroid_transcription_factor_1
positive	9605115-CD4Antigen-3	CD4
positive	17055241-Abrin-5	Abrin
positive	21402046-AlkB-4	AlkB
positive	14610191-gp120-6	Envelope_glycoprotein_GP120
positive	20300533-NgR-2	Nogo-66_Receptor
positive	9605115-CD4Antigen-8	CD4
positive	10805157-L-selectin-6	L-selectin
positive	15023071-Colicin E3-3	Colicin_E3
positive	16643010-MutS protein-12	DNA_mismatch_repair_protein_MutS
positive	9585539-EFTu-2	EFTuGDP
positive	9035109-keratinocyte growth factor-3	Keratinocyte_growth_factor
positive	20843027-CD44-3	CD44-Fc
positive	20110884-VEGF-Ma-1	Vascular_endothelial_growth_factor
positive	17535803-E. coli σ70-1	σ70_subunit_Escherichia_coli_RNA_polymerase
positive	19098441-bovine prion protein-Ma-1	bovine_prion_protein
positive	18426920-NFkB-3	NFkappaB_p65
positive	16567403-mPrP-Ma-1	recombinant_mouse_prion_protein_amino_acids_23-230
positive	18060045-4-1BB-1	4-1BB_ligand
positive	9585539-EFTu-1	EFTuGDP
positive	9035109-keratinocyte growth factor-9	Keratinocyte_growth_factor
positive	21310253-IL17RA-5	interleukin_17_RA
positive	9526554-hnps_PLA2-8	hnps_PLA2
positive	10408383-HumanComplementC5-2	HumanComplementC5
positive	21402046-AlkB-10	AlkB
positive	9526554-hnps_PLA2-6	hnps_PLA2
positive	9383475-VPF-2	Vascular_endothelial_growth_factor
positive	18835173-Thrombin-2	Thrombin
positive	8755498-HIV-1 Rev-1	HIV-1_Rev_binding_protein
positive	12954786-TTF1-3	thyroid_transcription_factor_1
positive	16312015-AMV coat protein-1	alfalfa_mosaic_virus_coat_protein
positive	9585539-EFTu-3	EFTuGDP
positive	19037734-Ang1-1	angiopoietin_1
positive	7542922-HIV-1-RT-7	HIV-1-RT
positive	16042414-MC1protein-1	MC1_protein
positive	18403417-TFIIB-3	general_transcription_factor_IIB
positive	20971648-rHuEPO-a-Ma-2	Recombinant_Human_Erythropoietin-a
positive	18187506-SATB1-9	Special_AT-rich_sequence-binding_protein1_SATB1_Homeodomain_HD
positive	9368651-HumanThrombin-1	Human_Thrombin
positive	10425631-MS2CoatProtein-7	MS2CoatProtein
positive	10882721-Oncostatin M-5	Oncostatin_M
positive	9062133-NeutrophilElastase-4	Human_neutrophil_elastase
positive	7678562-E.Coli rho factor-9	E.Coli_rho_factor
positive	12692304-Ang2-13	angiopoietin_2
positive	19469583-HIVproteins-2	HIV_gp120_V3
positive	18175068-VEGF165-1	human_vascular_endothelial_growth_factor_VEGF165
positive	21310253-IL17RA-1	interleukin_17_RA
positive	17055241-Abrin-8	Abrin
positive	18187506-SATB1-6	Special_AT-rich_sequence-binding_protein1_SATB1_Cut_Domain_CD_and_Homeodomain_HD
positive	18537265-FOXO1a-2	Foxo1
positive	9035109-keratinocyte growth factor-1	Keratinocyte_growth_factor
positive	14709039-IgE-4	Immunoglobulin_E
positive	16751591-Hemagglutinin-1	Hemagglutinin
positive	14610191-gp120-23	Envelope_glycoprotein_GP120
positive	10805157-L-selectin-5	L-selectin
positive	20095591-TFIIIAp43-3	Zinc_finger_protein_TFIIIA
positive	7678562-E.Coli rho factor-16	E.Coli_rho_factor
positive	15913532-hemagglutinin-1	Hemagglutinin
positive	16938098-CUG-BP1-2	Recombinant_CUG-binding_protein_1_Open_Reading_Frame_ORF
positive	18763762-Glycosylation-2	Glycosylation
positive	17956125-high mobility group protein AT-hook 2-1	high_mobility_group_protein_AT-hook_2
positive	17535803-E. coli σ70-4	σ70_subunit_Escherichia_coli_RNA_polymerase
positive	16540230-TbRIII-Ma-2	TGF-beta_type_III_receptor
positive	10989176-bFGF-2	Basic_fibroblast_growth_factor
positive	12867449-SarA-4	SarA
positive	16467303-CED-9-1	CED-91-251-His6
positive	12867449-SarA-1	SarA
positive	10805157-L-selectin-4	L-selectin
positive	7542922-HIV-1-RT-2	HIV-1-RT
positive	12582125-VSG-1	Variant_surface_glycoprotein
positive	9526554-hnps_PLA2-1	hnps_PLA2
positive	9035109-keratinocyte growth factor-11	Keratinocyte_growth_factor
positive	10408383-HumanComplementC5-4	HumanComplementC5
positive	18403417-TFIIB-1	general_transcription_factor_IIB
positive	11132628-HIV 1 Tat-1	HIV-1_Tat_Protein
positive	17461758B-GLA proteins-1	prothrombin
positive	20564698-Human p21-activated kinase-3	Human_p21-activated_kinase
positive	7678562-E.Coli rho factor-21	E.Coli_rho_factor
positive	19040357-Epidermal growth factor receptor variant III-1	Epidermal_growth_factor_receptor_variant_III
positive	14610191-gp120-20	Envelope_glycoprotein_GP120
positive	18279908-14-3-3gamma-1	Recombinant_human_14-3-3gamma_protein
positive	9035109-keratinocyte growth factor-14	Keratinocyte_growth_factor
positive	16312015-AMV coat protein-2	alfalfa_mosaic_virus_coat_protein
positive	12582125-VSG-7	Variant_surface_glycoprotein
positive	17535803-E. coli σ70-7	σ70_subunit_Escherichia_coli_RNA_polymerase
positive	20705898-PDGF-BB-9	platelet-derived_growth_factor_BB
positive	17038335-HIV-1 reverse transcriptase-1	HIV-1_reverse_transcriptase
positive	10425631-MS2CoatProtein-5	MS2CoatProtein
positive	19243167-Thrombin-2	Human_Thrombin
positive	17535803-E. coli σ70-10	σ70_subunit_Escherichia_coli_RNA_polymerase
positive	12692304-Ang2-1	angiopoietin_2
positive	20843027-CD44-2	CD44-Fc
positive	10882721-Oncostatin M-1	Oncostatin_M
positive	20564698-Cell division cycle 42 GTP-binding protein-1	Cell_division_cycle_42_GTP-binding_protein
positive	12582125-VSG-5	Variant_surface_glycoprotein
positive	8755498-HIV-1 Rev-3	HIV-1_Rev_binding_protein
positive	14610191-gp120-16	Envelope_glycoprotein_GP120
positive	20300533-NgR-4	Nogo-66_Receptor
positive	20705898-PDGF-BB-6	platelet-derived_growth_factor_BB
positive	9578572-HumanAngiogenin-4	HumanAngiogenin
positive	7678562-E.Coli rho factor-8	E.Coli_rho_factor
positive	16940549-eIF4G-6	eIF4G
positive	10805157-L-selectin-1	L-selectin
positive	18637731-HIV-RT-3	HIV-RT
positive	16707660-DNA polymerase Beta-2	DNA_polymerase_beta
positive	16083878-ABF1 Protein-3	ARS_Binding_Factor_1
positive	18403417-TFIIB-6	general_transcription_factor_IIB
positive	21627466-EColiK88-1	Escherichia_coli_K88
positive	16938098-CUG-BP1-4	Recombinant_CUG-binding_protein_1_Open_Reading_Frame_ORF
positive	9526554-hnps_PLA2-12	hnps_PLA2
positive	12692304-Ang2-6	angiopoietin_2
positive	16643010-MutS protein-6	DNA_mismatch_repair_protein_MutS
positive	9452437-oligoadenylatesynthetase-2	oligoadenylate_synthetase
positive	14610191-gp120-25	Envelope_glycoprotein_GP120
positive	20452328-BoNT-A-3	Botulinum_neurotoxin_a
positive	17332014-SBP2-6	SECIS_binding_protein_2
positive	9035109-keratinocyte growth factor-4	Keratinocyte_growth_factor
positive	19406842-TLR2-7	TLR2
positive	10408383-HumanComplementC5-6	HumanComplementC5
positive	20136122-PA toxin-5	Anthrax_Protective_Antigen
positive	9035109-keratinocyte growth factor-10	Keratinocyte_growth_factor
positive	19284310-PAI1-3	PAI1
positive	16083878-ABF1 Protein-8	ARS_Binding_Factor_1
positive	9826651-nicotinic acetylcholine receptor-1	Nicotinic_acetylcholine_receptor
positive	19997645-HCV E2 glycoprotein-3	HCV_E2_glycoprotein
positive	10805157-L-selectin-3	L-selectin
positive	19406842-TLR2-2	TLR2
positive	10425631-MS2CoatProtein-10	MS2CoatProtein
positive	21281402-EpCAM-Ma-2	Epithelial_cell_adhesion_molecule
positive	12692304-Ang2-10	angiopoietin_2
positive	9572845-PKR protein-8	dsRNA_activated_protein_kinase
positive	9383475-VPF-1	Vascular_endothelial_growth_factor
positive	9578572-HumanAngiogenin-3	HumanAngiogenin
positive	19480397-Streptavidin-4	Streptavidin
positive	9356339-NS3 Protein of Hepatitis C-1	NS3_protein_of_hepatitis_C_virus
positive	16940549-eIF4G-7	eIF4G
positive	17535803-E. coli σ70-6	σ70_subunit_Escherichia_coli_RNA_polymerase
positive	17461758A-GLA proteins-2	prothrombin
positive	18187506-SATB1-7	Special_AT-rich_sequence-binding_protein1_SATB1_Homeodomain_HD
positive	10882721-Oncostatin M-13	Oncostatin_M
positive	18187506-SATB1-8	Special_AT-rich_sequence-binding_protein1_SATB1_Cut_Domain_CD_and_Homeodomain_HD
positive	10882721-Oncostatin M-14	Oncostatin_M
positive	19468044-FFRP-7	Ss-LrpB_Sulfolobus_solfataricus
positive	21245470-PA63-3	Anthrax_Protective_Antigen
positive	16518777B-Ricin-3	Ricin
positive	8755498-HIV-1 Rev-13	HIV-1_Rev_binding_protein
positive	18637731-HIV-RT-5	HIV-RT
positive	16518777A-Ricin-1	Ricin
positive	18401506-botulinum-7	Clostridium_botulinum_neurotoxin_BoNT-toxoid_aldehyde-inactivated_toxin
positive	17694298-MUC1-5TR-4	MUC1-5TR
positive	20705898-PDGF-BB-3	platelet-derived_growth_factor_BB
positive	9826651-nicotinic acetylcholine receptor-2	Nicotinic_acetylcholine_receptor
positive	17694298-MUC1-5TR-1	MUC1-5TR
positive	9578572-HumanAngiogenin-5	HumanAngiogenin
positive	20705898-PDGF-BB-1	platelet-derived_growth_factor_BB
positive	14610191-gp120-8	Envelope_glycoprotein_GP120
positive	9572845-PKR protein-6	dsRNA_activated_protein_kinase
positive	9035109-keratinocyte growth factor-15	Keratinocyte_growth_factor
positive	15866068-RB69 RegA-1	RB69_RegA
positive	20564698-Myotonic dystrophy kinase-related Cdc42-binding kinase-4	Myotonic_dystrophy_kinase-related_Cdc42-binding_kinase
positive	19284310-PAI1-4	PAI1
positive	14610191-gp120-4	Envelope_glycoprotein_GP120
positive	18029757-PQQGDH-1	quinoprotein_glucose_dehydrogenase_PQQGDH
positive	12054450-NTS_1-6	NTS_1
positive	17493639-AGE-1	Advanced_glycation_end-product
positive	17079480-beta-catenin-1	Beta-catenin
positive	20971648-rHuEPO-a-Ma-1	Recombinant_Human_Erythropoietin-a
positive	21402046-AlkB-6	AlkB
positive	16540230-TbRIII-Ma-1	TGF-beta_type_III_receptor
positive	10671531-ricin A-chain-1	Ricin_A_Chain
positive	9526554-hnps_PLA2-3	hnps_PLA2
positive	17461758C-GLA proteins-1	Factor_VII
positive	19040357-Epidermal growth factor receptor variant III-4	Epidermal_growth_factor_receptor_variant_III
positive	12124337-Prostate Specific Membrane Antigen-1	Prostate_specific_membrane_antigen
positive	9368651-HumanThrombin-2	Human_Thrombin
positive	7678562-E.Coli rho factor-4	E.Coli_rho_factor
positive	10882721-Oncostatin M-9	Oncostatin_M
positive	18948292-M3-HIV-1-RT-Ma-2	M3-HIV-1-RT
positive	18637731-HIV-RT-7	HIV-RT
positive	9310370-NS3-1	NS3_protein_of_hepatitis_C_virus
positive	19284310-PAI1-7	PAI1
positive	20545348-TetR-9	TetR
positive	2200121-gp43-4	gp43
positive	17173335-CE-1	Cathepsin_E
positive	8755498-HIV-1 Rev-11	HIV-1_Rev_binding_protein
negative	20545348-TetR-7	Thrombin
negative	8755498-HIV-1 Rev-9	σ70_subunit_Escherichia_coli_RNA_polymerase
negative	9383475-VPF-2	high_mobility_group_protein_AT-hook_2
negative	7678562-E.Coli rho factor-6	Rabbit_immunoglobulin_G_IgG
negative	12692304-Ang2-14	MC1_protein
negative	10882721-Oncostatin M-16	Anthrax_Protective_Antigen
negative	20713120-Human Rad51-1	TLR2
negative	19284310-PAI1-6	Epithelial_cell_adhesion_molecule
negative	21627466-EColiK88-3	TetR
negative	2200121-gp43-5	Anthrax_Protective_Antigen
negative	18388495-RNAPol-2	HIV-1-RT
negative	16643010-MutS protein-17	hnps_PLA2
negative	12582125-VSG-1	Cell_division_cycle_42_GTP-binding_protein
negative	19468044-FFRP-3	Zinc_finger_protein_TFIIIA
negative	14610191-gp120-2	Streptavidin
negative	16643010-MutS protein-18	Hemagglutinin
negative	16083878-ABF1 Protein-3	NFkappaB_p50
negative	16083878-ABF1 Protein-2	dsRNA_activated_protein_kinase
negative	8755498-HIV-1 Rev-13	SECIS_binding_protein_2
negative	7678562-E.Coli rho factor-8	Keratinocyte_growth_factor
negative	21238427-GST-E7-2	TetR
negative	10882721-Oncostatin M-16	eIF4G
negative	20545348-TetR-Ma-1	Anthrax_Protective_Antigen
negative	2200121-gp43-4	Beta-catenin
negative	7678562-E.Coli rho factor-27	C-reactive_protein
negative	20564698-Myotonic dystrophy kinase-related Cdc42-binding kinase-3	E.Coli_rho_factor
negative	9585539-EFTu-3	Recombinant_CUG-binding_protein_1_Open_Reading_Frame_ORF
negative	16643010-MutS protein-4	TLR2
negative	14610191-gp120-21	DNA_mismatch_repair_protein_MutS
negative	15866068-RB69 RegA-2	HIV-RT
negative	16940549-eIF4G-7	MS2CoatProtein
negative	18187506-SATB1-8	CD4
negative	7678562-E.Coli rho factor-4	HIV-RT
negative	20967861-IL17A-1	Abrin
negative	21402046-AlkB-9	Phosphatase_and_Tensin_Homologue
negative	15914669-thrombin-2	TetR
negative	10425631-MS2CoatProtein-5	TLR2
negative	17030508-Bovine factor IX-Ma-1	dsRNA_activated_protein_kinase
negative	14610191-gp120-24	Thrombin
negative	16643010-MutS protein-1	E.Coli_rho_factor
negative	7678562-E.Coli rho factor-9	AlkB
negative	8755498-HIV-1 Rev-15	PAI1
negative	8755498-HIV-1 Rev-16	HIVgp120
negative	17024188-Cytoplasmic polyadenylation element 4 RNA binding domain-1	Envelope_glycoprotein_GP120
negative	16643010-MutS protein-7	σ70_subunit_Escherichia_coli_RNA_polymerase
negative	12692304-Ang2-11	L-selectin
negative	18948292-M3-HIV-1-RT-Ma-1	general_transcription_factor_IIB
negative	18279908-14-3-3gamma-1	Cytohesin_1
negative	10408383-HumanComplementC5-7	prothrombin
negative	12692304-Ang2-12	human_vascular_endothelial_growth_factor_VEGF165
negative	12054450-NTS_1-3	Ustilago_maydis_RNA_binding_protein_Rrm4
negative	18252191-Rabbit IgG-1	Recombinant_CUG-binding_protein_1_Open_Reading_Frame_ORF
negative	15023071-Colicin E3-5	Keratinocyte_growth_factor
negative	14610191-gp120-18	Ustilago_maydis_RNA_binding_protein_Rrm4
negative	21565620-HPV16E7-1	Human_Cleavage_Factor_Im
negative	20705898-PDGF-BB-8	Nogo-66_Receptor
negative	17055241-Abrin-8	thyroid_transcription_factor_1
negative	12124337-Prostate Specific Membrane Antigen-2	Envelope_glycoprotein_GP120
negative	20300533-NgR-1	Recombinant_Human_Erythropoietin-a
negative	9035109-keratinocyte growth factor-16	E7_papillomavirus_oncoprotein
negative	9035109-keratinocyte growth factor-10	E.Coli_rho_factor
negative	21748194-Ricin-1	M3-HIV-1-RT
negative	17173335-CE-1	ARS_Binding_Factor_1
negative	17535803-E. coli σ70-9	TetR
negative	7678562-E.Coli rho factor-10	general_transcription_factor_IIB
negative	21402046-AlkB-7	Epithelial_cell_adhesion_molecule
negative	20564698-Cell division cycle 42 GTP-binding protein-5	Recombinant_human_14-3-3gamma_protein
negative	18029757-PQQGDH-1	Keratinocyte_growth_factor
negative	18948292-M3-HIV-1-RT-2	EFTuGDP
negative	9605115-CD4Antigen-5	Cell_division_cycle_42_GTP-binding_protein
negative	15913532-hemagglutinin-2	platelet-derived_growth_factor_BB
negative	16540230-TbRIII-1	angiopoietin_2
negative	16083878-ABF1 Protein-1	L-selectin
negative	7678562-E.Coli rho factor-10	hnps_PLA2
negative	20971648-rHuEPO-a-Ma-2	angiopoietin_2
negative	17956125-high mobility group protein AT-hook 2-2	Human_Nuclear_Factor_kB_RelA_p65
negative	12867449-SarA-2	Myotonic_dystrophy_kinase-related_Cdc42-binding_kinase
negative	12557236-Bovine Thrombin-2	SarA
negative	9572845-PKR protein-8	Variant_surface_glycoprotein
negative	10425631-MS2CoatProtein-3	Colicin_E3
negative	12867449-SarA-3	Nicotinic_acetylcholine_receptor
negative	20971648-rHuEPO-a-Ma-3	angiopoietin_2
negative	19098441-bovine prion protein-1	SarA
negative	17535803-E. coli σ70-4	DNA_mismatch_repair_protein_MutS
negative	15913532-hemagglutinin-1	HIV-1_Rev_binding_protein
negative	2200121-gp43-5	Keratinocyte_growth_factor
negative	21238427-GST-E7-5	E.Coli_rho_factor
negative	9572845-PKR protein-8	Ricin
negative	17332014-SBP2-2	recombinant_mouse_prion_protein_amino_acids_23-230
negative	19037734-Ang1-1	Oncostatin_M
negative	18187506-SATB1-7	general_transcription_factor_IIB
negative	20967861-IL17A-1	E.Coli_rho_factor
negative	9383475-VPF/VEGF-4	E.Coli_rho_factor
negative	18426920-NFkB-Ma-1	Cell_division_cycle_42_GTP-binding_protein
negative	19406842-TLR2-4	Zinc_finger_protein_TFIIIA
negative	7678562-E.Coli rho factor-4	AlkB
negative	17535803-E. coli σ70-6	RNA_polymerase
negative	14610191-gp120-17	PSMA
negative	12867449-SarA-4	NTS_1
negative	7519769-Thrombin-3	Human_neutrophil_elastase
negative	21204783-sclerostin-2	TLR2
negative	19480397-Streptavidin-1	E.Coli_rho_factor
negative	21559530-PTEN-2	Human_Nuclear_Factor_kB_RelA_p65
negative	17535803-E. coli σ70-Ma-1	angiopoietin_2
negative	19406842-TLR2-4	Human_Thrombin
negative	9605115-CD4Antigen-6	Recombinant_human_14-3-3gamma_protein
negative	10805157-L-selectin-5	Plasminogen_activator_inhibitor-1
negative	16540230-TbRIII-Ma-3	Recombinant_Human_Erythropoietin-a
negative	19352549-Streptavidin-1	Thrombin
negative	17332014-SBP2-3	oligoadenylate_synthetase
negative	12954786-TTF1-2	Botulinum_neurotoxin_a
negative	16475836-RVV-X-1	Hepatitis_C_virus_core_and_NS5_proteins
negative	18426920-NFkB-2	Thrombin
negative	10882721-Oncostatin M-9	Lysozyme
negative	16042414-MC1protein-1	Cell_division_cycle_42_GTP-binding_protein
negative	9035109-keratinocyte growth factor-8	Zinc_finger_protein_TFIIIA
negative	11557339-lysozyme-4	NTS_1
negative	18302343-AtSPL14-1	SECIS_binding_protein_2
negative	17535803-E. coli σ70-10	DNA_mismatch_repair_protein_MutS
negative	18175068-VEGF165-1	E.Coli_rho_factor
negative	17150912-Human toll-like receptor 3 ectodomain-2	Streptavidin
negative	12582125-VSG-8	σ70_subunit_Escherichia_coli_RNA_polymerase
negative	20564698-Human p21-activated kinase-2	NFkappaB_p65
negative	20095591-TFIIIAp43-2	TGF-beta_type_III_receptor
negative	20565241-Mutant KRAS v12 protein-2	L-selectin
negative	12000850-streptavidin-1	interleukin_17_RA
negative	12874383-HER3-1	Sclerostin
negative	21402046-AlkB-10	M3-HIV-1-RT
negative	12867449-SarA-3	CED-91-251-His6
negative	17694298-MUC1-5TR-1	NFkappaB_p65
negative	16540230-TbRIII-1	eIF4G
negative	18426920-NFkB-Ma-1	HIV-1-RT
negative	12582125-VSG-3	Colicin_E3
negative	18948292-M3-HIV-1-RT-Ma-1	L-selectin
negative	20300533-NgR-5	M3-HIV-1-RT
negative	9526554-hnps_PLA2-5	MS2CoatProtein
negative	19480397-Streptavidin-2	Factor_VII
negative	8755498-HIV-1 Rev-5	alfalfa_mosaic_virus_coat_protein
negative	17150912-Human toll-like receptor 3 ectodomain-1	TetR
negative	17283213-Rrm4-4	dsRNA_activated_protein_kinase
negative	9035109-keratinocyte growth factor-9	NFkappaB_p65
negative	20564698-Myotonic dystrophy kinase-related Cdc42-binding kinase-5	hnps_PLA2
negative	15023071-Colicin E3-2	PotatoVirusXCoatProtein
negative	12692304-Ang2-10	ARS_Binding_Factor_1
negative	10425631-MS2CoatProtein-3	general_transcription_factor_IIB
negative	19243167-Thrombin-5	bovine_prion_protein
negative	9346949-yeast RNA polymerase II-1	Envelope_glycoprotein_GP120
negative	16938098-CUG-BP1-7	NFkappaB_p65
negative	17079480-beta-catenin-1	Vascular_endothelial_growth_factor
negative	21627466-EColiK88-1	dsRNA_activated_protein_kinase
negative	17155909-Human interleukin-23-1	DNA_mismatch_repair_protein_MutS
negative	19243167-Thrombin-7	σ70_subunit_Escherichia_coli_RNA_polymerase
negative	14709039-IgE-2	angiopoietin_2
negative	16940549-eIF4G-4	Basic_fibroblast_growth_factor
negative	2200121-gp43-1	dsRNA_activated_protein_kinase
negative	21627466-EColiK88-4	Ricin
negative	12582125-VSG-6	CD4
negative	19284310-PAI1-9	Recombinant_CUG-binding_protein_1_Open_Reading_Frame_ORF
negative	19243167-Thrombin-6	TetR
negative	11557339-lysozyme-6	NTS_1
negative	19325843-Cathepsin G-1	Epidermal_growth_factor_receptor_variant_III
negative	17283213-Rrm4-1	Escherichia_coli_K88
negative	7678562-E.Coli rho factor-25	Recombinant_CUG-binding_protein_1_Open_Reading_Frame_ORF
negative	9526554-hnps_PLA2-5	Human_Thrombin
negative	20300533-NgR-2	NTS_1
negative	19406842-TLR2-6	human_RNase_H1
negative	9035109-keratinocyte growth factor-9	PAI1
negative	16643010-MutS protein-1	Phosphatase_and_Tensin_Homologue
negative	20153201-streptavidin-Ma-1	CD4
negative	18403417-TFIIB-3	Recombinant_CUG-binding_protein_1_Open_Reading_Frame_ORF
negative	9035109-keratinocyte growth factor-5	alfalfa_mosaic_virus_coat_protein
negative	16643010-MutS protein-16	Nicotinic_acetylcholine_receptor
negative	14610191-gp120-19	NFkappaB_p65
negative	21204783-sclerostin-3	Zinc_finger_protein_TFIIIA
negative	9356339-NS3 Protein of Hepatitis C-1	E.Coli_rho_factor
negative	18388495-RNAPol-1	PAI1
negative	17028752-Protein kinase C-delta-1	platelet-derived_growth_factor_BB
negative	18637731-HIV-RT-1	DNA_mismatch_repair_protein_MutS
negative	19243167-Thrombin-4	eIF4G
negative	9578572-HumanAngiogenin-2	human_epidermal_growth_factor_receptor_3_HER3
negative	7678562-E.Coli rho factor-26	Oncostatin_M
negative	9526554-hnps_PLA2-7	Envelope_glycoprotein_GP120
negative	18403417-TFIIB-2	high_mobility_group_protein_AT-hook_2
negative	10408383-HumanComplementC5-6	Ricin
negative	9526554-hnps_PLA2-9	eIF4G
negative	9452437-oligoadenylatesynthetase-4	HIV-1_Tat_Protein
negative	17904852-Calsenilin-2	Cathepsin_G
negative	19406842-TLR2-2	Immunoglobulin_E
negative	10805157-L-selectin-5	Recombinant_CUG-binding_protein_1_Open_Reading_Frame_ORF
negative	19480397-Streptavidin-1	HIV-RT
negative	14610191-gp120-7	Epidermal_growth_factor_receptor_variant_III
negative	20095591-TFIIIAp43-2	Human_Cleavage_Factor_Im
negative	17694298-MUC1-5TR-2	Human_toll-like_receptor_3_ectodomain
negative	19480397-Streptavidin-3	Calsenilin
negative	21402046-AlkB-13	HIVgp120
negative	16083878-ABF1 Protein-4	general_transcription_factor_IIB
negative	20061133-CRP-1	Envelope_glycoprotein_GP120
negative	12124337-PSMA-2	Envelope_glycoprotein_GP120
negative	20564698-Human p21-activated kinase-2	NTS_1
negative	7519769-Thrombin-3	hnps_PLA2
negative	19243167-Thrombin-5	Phosphatase_and_Tensin_Homologue
negative	12054450-NTS_1-3	CD4
negative	7678562-E.Coli rho factor-13	Recombinant_CUG-binding_protein_1_Open_Reading_Frame_ORF
negative	16940549-eIF4G-6	E.Coli_rho_factor
negative	15866068-RB69 RegA-1	Cytohesin_1
negative	19352549-Streptavidin-1	E.Coli_rho_factor
negative	20136122-PA toxin-2	HIV-1-RT
negative	15913532-hemagglutinin-1	dsRNA_activated_protein_kinase
negative	14610191-gp120-21	HIVgp120
negative	20545348-TetR-Ma-3	Phosphatase_and_Tensin_Homologue
negative	11320245-Cytohesin 1-1	bovine_prion_protein
negative	20545348-TetR-10	NFkappaB_p65
negative	21402046-AlkB-12	Zinc_finger_protein_TFIIIA
negative	9035109-keratinocyte growth factor-9	ERBB2_Receptor_Protein-Tyrosine_Kinase
negative	11590140-tenascin-C-1	ARS_Binding_Factor_1
negative	9452437-oligoadenylatesynthetase-1	Special_AT-rich_sequence-binding_protein1_SATB1_Cut_Domain_CD_and_Homeodomain_HD
negative	7678562-E.Coli rho factor-2	GluR2Qflip_Glutamate_receptor_channel
negative	21402046-AlkB-5	Anthrax_Protective_Antigen
negative	11557339-lysozyme-4	Human_neutrophil_elastase
negative	14610191-gp120-15	Human_interleukin-23
negative	16467303-CED-9-2	Factor_VII
negative	18187506-SATB1-7	Streptavidin
negative	9526554-hnps_PLA2-3	VCAM-1
negative	16540230-TbRIII-Ma-2	Keratinocyte_growth_factor
negative	18948292-M3-HIV-1-RT-1	angiopoietin_2
negative	16938098-CUG-BP1-6	Vascular_endothelial_growth_factor
negative	20564698-Myotonic dystrophy kinase-related Cdc42-binding kinase-4	Immunoglobulin_E
negative	9383475-VPF/VEGF-1	Bovine_Thrombin
negative	7542922-HIV-1-RT-8	Recombinant_CUG-binding_protein_1_Open_Reading_Frame_ORF
negative	11557339-lysozyme-6	Special_AT-rich_sequence-binding_protein1_SATB1_Cut_Domain_CD_and_Homeodomain_HD
negative	14610191-gp120-12	σ70_subunit_Escherichia_coli_RNA_polymerase
negative	8755498-HIV-1 Rev-4	hnps_PLA2
negative	7678562-E.Coli rho factor-13	dsRNA_activated_protein_kinase
negative	18426920-NFkB-Ma-2	PAI1
negative	12692304-Ang2-9	Variant_surface_glycoprotein
negative	10408383-HumanComplementC5-4	high_mobility_group_protein_AT-hook_2
negative	20136122-PA toxin-2	DNA_mismatch_repair_protein_MutS
negative	12692304-Ang2-2	MS2CoatProtein
negative	7678562-E.Coli rho factor-12	M3-HIV-1-RT
negative	15913532-hemagglutinin-1	Rabbit_immunoglobulin_G_IgG
negative	10425631-MS2CoatProtein-2	Envelope_glycoprotein_GP120
negative	7542922-HIV-1-RT-4	Keratinocyte_growth_factor
negative	19098441-bovine prion protein-Ma-1	AlkB
negative	10882721-Oncostatin M-2	SECIS_binding_protein_2
negative	20843027-CD44-2	Streptavidin
negative	12692304-Ang2-13	E.Coli_rho_factor
negative	10425631-MS2CoatProtein-2	SECIS_binding_protein_2
negative	19480397-Streptavidin-3	NFkappaB_p65
negative	17929944-GluR2Q(flip)-1	Streptavidin
negative	19040357-Epidermal growth factor receptor variant III-2	Fmr1
negative	19164908-mouse prion protein-1	angiopoietin_2
negative	9526554-hnps_PLA2-10	ARS_Binding_Factor_1
negative	9605115-CD4Antigen-10	TGF-beta_type_III_receptor
negative	20153201-streptavidin-Ma-1	Human_p21-activated_kinase
negative	1651877B-Ricin-2	platelet-derived_growth_factor_BB
negative	14610191-gp120-1	Human_Nuclear_Factor_kB_RelA_p65
negative	15913532-hemagglutinin-1	platelet-derived_growth_factor_BB
negative	9035109-keratinocyte growth factor-4	ARS_Binding_Factor_1
negative	18948292-M3-HIV-1-RT-Ma-1	E.Coli_rho_factor
negative	10881199-GlnRS-2	PAI1
negative	7678562-E.Coli rho factor-18	full_length_sheep_prion_protein_PrP23-234_A136_R154_R171
negative	16643010-MutS protein-4	interleukin_17_RA
negative	12867449-SarA-1	Keratinocyte_growth_factor
negative	19243167-Thrombin-3	NFkappaB_p50
negative	11557339-lysozyme-1	HIV-1-RT
negative	20705898-PDGF-BB-8	thyroid_transcription_factor_1
negative	9526554-hnps_PLA2-5	NFkappaB_p65
negative	7542922-HIV-1-RT-2	Phosphatase_and_Tensin_Homologue
negative	16938098-CUG-BP1-4	EFTuGDP
negative	20300533-NgR-3	Zinc_finger_protein_TFIIIA
negative	10425631-MS2CoatProtein-3	Foxo1
negative	10805157-L-selectin-3	σ70_subunit_Escherichia_coli_RNA_polymerase
negative	16312015-AMV coat protein-1	Lysozyme
negative	12582125-VSG-3	TetR
negative	16397296-HIV-RT-Ma-1	Escherichia_coli_K88
negative	9310370-NS3-1	Immunoglobulin_E
negative	20565241-Mutant KRAS v12 protein-1	alfalfa_mosaic_virus_coat_protein
negative	12874383-HER3-1	Cytoplasmic_polyadenylation_element_3_RNA_binding_domain
negative	18426920-NFkB-Ma-1	hnps_PLA2
negative	15023071-Colicin E3-4	Streptavidin
negative	10882721-Oncostatin M-12	Recombinant_CUG-binding_protein_1_Open_Reading_Frame_ORF
negative	17929944-GluR2Q(flip)-1	full-length_sheep_prion_protein_PrP23-234_V136_R154_Q171
negative	21238427-GST-E7-2	Human_p21-activated_kinase
negative	8755498-HIV-1 Rev-6	Keratinocyte_growth_factor
negative	14709039-IgE-3	Vascular_endothelial_growth_factor
negative	18426920-NFkB-7	E.Coli_rho_factor
negative	17956125-high mobility group protein AT-hook 2-3	Recombinant_Human_Erythropoietin-a
negative	10882721-Oncostatin M-4	prothrombin
negative	20564698-Human p21-activated kinase-5	Advanced_glycation_end-product
negative	18637731-HIV-RT-4	Factor_VII
negative	16643010-MutS protein-19	HIV-1_Rev_binding_protein
negative	7542922-HIV-1-RT-2	Human_neutrophil_elastase
negative	17155909-Human interleukin-23-Ma-1	SRP19_protein
negative	20843027-CD44-2	Foxo1
negative	10408383-HumanComplementC5-4	EFTuGDP
negative	16540230-TbRIII-Ma-3	Fibronectin
negative	21238427-GST-E7-5	Recombinant_Human_Erythropoietin-a
negative	20300533-NgR-2	Variant_surface_glycoprotein
negative	19040357-Epidermal growth factor receptor variant III-1	HIV-1_Tat_Protein
negative	12582125-VSG-10	SRP19_protein
negative	16799875-VRQ recPrP-1	angiopoietin_2
negative	21402046-AlkB-12	DNA_polymerase_beta
negative	14610191-gp120-2	Ustilago_maydis_RNA_binding_protein_Rrm4
negative	20971648-rHuEPO-a-1	hnps_PLA2
negative	18426920-NFkB-Ma-3	Abrin
negative	21310253-IL17RA-2	general_transcription_factor_IIB
negative	16540230-TbRIII-Ma-1	Ricin_A_Chain
negative	19284310-PAI1-2	TLR2
negative	10882721-Oncostatin M-16	Lysozyme
negative	10882721-Oncostatin M-5	recombinant_mouse_prion_protein_amino_acids_23-230
negative	18835173-Thrombin-2	E.Coli_rho_factor
negative	17332014-SBP2-5	Recombinant_CUG-binding_protein_1_Open_Reading_Frame_ORF
negative	20095591-TFIIIAp43-4	eIF4G
negative	9578572-HumanAngiogenin-4	Hemagglutinin
negative	16707660-DNA polymerase Beta-1	recombinant_mouse_prion_protein_amino_acids_23-230
negative	21565620-HPV16E7-1	dsRNA_activated_protein_kinase
negative	19291713-hnRNPA1-1	TvFL3_Thermoplasma_volcanium
negative	16940549-eIF4G-6	TetR
negative	14610191-gp120-17	human_RNase_H1
negative	14610191-gp120-15	DNA_polymerase_beta
negative	12692304-Ang2-7	Clostridium_botulinum_neurotoxin_BoNT-toxoid_aldehyde-inactivated_toxin
negative	20300533-NgR-5	SarA
negative	12692304-Ang2-4	TetR
negative	9035109-keratinocyte growth factor-7	general_transcription_factor_IIB
negative	9526554-hnps_PLA2-5	TvFL3_Thermoplasma_volcanium
negative	10805157-L-selectin-3	HCV_E2_glycoprotein
negative	9526554-hnps_PLA2-12	ARS_Binding_Factor_1
negative	17461758A-GLA proteins-1	Lysozyme
negative	18187506-SATB1-5	NTS_1
negative	16518777B-Ricin-1	eIF4G
negative	12692304-Ang2-3	recombinant_mouse_prion_protein_amino_acids_23-230
negative	9578572-HumanAngiogenin-1	Vascular_endothelial_growth_factor
negative	12692304-Ang2-11	Ss-LrpB_Sulfolobus_solfataricus
negative	17493639-AGE-1	Epidermal_growth_factor_receptor_variant_III
negative	20705898-PDGF-BB-5	CD4
negative	16643010-MutS protein-10	NFkappaB_p65
negative	9035109-keratinocyte growth factor-3	E.Coli_rho_factor
negative	19304999-HIVgp120-2	NS3_protein_of_hepatitis_C_virus
negative	19243167-Thrombin-4	NF-kB
negative	17332014-SBP2-3	AlkB
negative	19352549-Streptavidin-3	interleukin_17_RA
negative	20705898-PDGF-BB-4	E.Coli_rho_factor
negative	9368651-HumanThrombin-2	Rabbit_immunoglobulin_G_IgG
negative	9572845-PKR protein-3	eIF4G
negative	17905582-Vascular cell adhesion molecule-1-1	TvFL3_Thermoplasma_volcanium
negative	11320245-Cytohesin 1-3	Variant_surface_glycoprotein
negative	16643010-MutS protein-2	Variant_surface_glycoprotein
negative	19406842-TLR2-4	HIV_gp120_V3
negative	16643010-MutS protein-11	Plasminogen_activator_inhibitor-1
negative	10989176-bFGF-1	Keratinocyte_growth_factor
negative	19406842-TLR2-6	Colicin_E3
negative	19406842-TLR2-3	HIV_gp120_V3
negative	16643010-MutS protein-15	Myotonic_dystrophy_kinase-related_Cdc42-binding_kinase
negative	18187506-SATB1-9	MS2CoatProtein
negative	19179075-Hemin-1	Factor_VII
negative	12124337-Prostate Specific Membrane Antigen-1	general_transcription_factor_IIB
negative	8755498-HIV-1 Rev-7	Envelope_glycoprotein_GP120
negative	21402046-AlkB-12	TetR
negative	9035109-keratinocyte growth factor-8	Special_AT-rich_sequence-binding_protein1_SATB1_Homeodomain_HD
negative	9526554-hnps_PLA2-3	Keratinocyte_growth_factor
negative	8755498-HIV-1 Rev-18	prothrombin
negative	10805157-L-selectin-4	alfalfa_mosaic_virus_coat_protein
negative	20136122-PA toxin-4	Cell_division_cycle_42_GTP-binding_protein
negative	9572845-PKR protein-5	HIV-1-RT
negative	20564698-Cell division cycle 42 GTP-binding protein-1	dsRNA_activated_protein_kinase
negative	9035109-keratinocyte growth factor-3	σ70_subunit_Escherichia_coli_RNA_polymerase
negative	7678562-E.Coli rho factor-8	HIV-RT
negative	1379730-HIV-1-RT-1	thyroid_transcription_factor_1
negative	18637731-HIV-RT-7	Envelope_glycoprotein_GP120
negative	10882721-Oncostatin M-13	HIV-1_Rev_binding_protein
negative	15023071-Colicin E3-3	HIV-1_Rev_binding_protein
negative	20452328-BoNT-A-2	DNA_mismatch_repair_protein_MutS
negative	14610191-gp120-17	MS2CoatProtein
negative	9605115-CD4Antigen-3	Human_p21-activated_kinase
negative	21204783-sclerostin-4	Epithelial_cell_adhesion_molecule
negative	9526554-hnps_PLA2-8	general_transcription_factor_IIB
negative	19955232-thrombin-1	HIV-1-RT
negative	18187506-SATB1-1	hnps_PLA2
negative	18324839-RBP4-1	VCAM-1
negative	10881199-GlnRS-2	HIV-1_Rev_binding_protein
negative	18537265-FOXO1a-2	Abrin
negative	9572845-PKR protein-4	SarA
negative	20452328-BoNT-A-1	Tenascin_C
negative	9368651-HumanThrombin-1	full-length_sheep_prion_protein_PrP23-234_V136_R154_Q171
negative	15023071-Colicin E3-2	Cytohesin_1
negative	7542922-HIV-1-RT-8	NFkappaB_p50
negative	9605115-CD4Antigen-1	E7_papillomavirus_oncoprotein
negative	10882721-Oncostatin M-16	CED-91-251-His6
negative	17956125-high mobility group protein AT-hook 2-1	Envelope_glycoprotein_GP120
negative	20971648-rHuEPO-a-Ma-1	HIV-1_reverse_transcriptase
negative	18324839-RBP4-1	Thrombin
negative	7678562-E.Coli rho factor-23	eIF4G
negative	7519769-Thrombin-3	Cytoplasmic_polyadenylation_element_3_RNA_binding_domain
negative	17332014-SBP2-5	Human_Rad51
negative	10408383-HumanComplementC5-1	Ricin
negative	21524680-IL17A/F-1	PAI1
negative	18187506-SATB1-2	NFkappaB_p65
negative	17030508-Bovine factor IX-Ma-1	Factor_VII
negative	16938098-CUG-BP1-3	Oncostatin_M
negative	16312015-AMV coat protein-1	Recombinant_human_14-3-3gamma_protein
negative	18187506-SATB1-5	E7_papillomavirus_oncoprotein
negative	19040357-Epidermal growth factor receptor variant III-2	SECIS_binding_protein_2
negative	16397296-HIV-RT-Ma-1	eIF4G
negative	11590140-tenascin-C-1	Human_Thrombin
negative	18175068-VEGF165-2	E.Coli_rho_factor
negative	19480397-Streptavidin-6	Porcine_circovirus_type_2
negative	12954786-TTF1-2	HIV-1_Rev_binding_protein
negative	21402046-AlkB-6	Special_AT-rich_sequence-binding_protein1_SATB1_Cut_Domain_CD_and_Homeodomain_HD
negative	18403417-TFIIB-1	NTS_1
negative	9383475-VPF/VEGF-4	Anthrax_Protective_Antigen
negative	7678562-E.Coli rho factor-13	MS2CoatProtein
negative	19098441-bovine prion protein-2	prothrombin
negative	14709039-IgE-5	mouse_CXCL_10_Chemokine
negative	21245470-PA63-4	TLR2
negative	19997645-HCV E2 glycoprotein-4	E.Coli_rho_factor
negative	18187506-SATB1-6	dsRNA_activated_protein_kinase
negative	16540230-TbRIII-Ma-1	HumanComplementC5
negative	16540230-TbRIII-Ma-2	HIV-1_Rev_binding_protein
negative	7678562-E.Coli rho factor-4	Hnrnp_A1
negative	17535803-E. coli σ70-8	Foxo1
negative	17956125-high mobility group protein AT-hook 2-2	bovine_prion_protein
negative	17055241-Abrin-1	TLR2
negative	7542922-HIV-1-RT-3	Clostridium_botulinum_neurotoxin_BoNT-toxoid_aldehyde-inactivated_toxin
negative	20564698-Cell division cycle 42 GTP-binding protein-3	L-selectin
negative	7678562-E.Coli rho factor-16	bovine_prion_protein
negative	12124337-Prostate Specific Membrane Antigen-2	prothrombin
negative	7542922-HIV-1-RT-5	Thrombin
negative	14610191-gp120-20	E.Coli_rho_factor
negative	19304999-HIVgp120-2	Keratinocyte_growth_factor
negative	19468044-FFRP-2	interleukin_17_RA
negative	16643010-MutS protein-2	HumanAngiogenin
negative	21310253-IL17RA-2	C-reactive_protein
negative	9383475-VPF/VEGF-3	Human_Cleavage_Factor_Im
negative	19040357-Epidermal growth factor receptor variant III-3	Zinc_finger_protein_TFIIIA
negative	19406842-TLR2-4	HumanComplementC5
negative	20545348-TetR-1	E.Coli_rho_factor
negative	12927206-GST-FMRP-1	Recombinant_CUG-binding_protein_1_Open_Reading_Frame_ORF
negative	7678562-E.Coli rho factor-23	AlkB
negative	9826651-nicotinic acetylcholine receptor-2	PotatoVirusXCoatProtein
negative	15938634-Human CXCL 10 Chemokine-1	Porcine_circovirus_type_2
negative	12582125-VSG-8	Envelope_glycoprotein_GP120
negative	10881199-GlnRS-2	NF-kB
negative	21502374-Nuclear Factor kB-1	Recombinant_CUG-binding_protein_1_Open_Reading_Frame_ORF
negative	19480397-Streptavidin-6	Recombinant_Human_Erythropoietin-a
negative	20545348-TetR-1	Immunoglobulin_E
negative	10882721-Oncostatin M-3	TGF-beta_type_III_receptor
negative	12692304-Ang2-2	Envelope_glycoprotein_GP120
negative	16083878-ABF1 Protein-7	HIV-RT
negative	17535803-E. coli σ70-3	Recombinant_CUG-binding_protein_1_Open_Reading_Frame_ORF
negative	21402046-AlkB-7	Botulinum_neurotoxin_a
negative	18403417-TFIIB-9	Anthrax_Protective_Antigen
negative	9368651-HumanThrombin-2	HIV-RT
negative	9526554-hnps_PLA2-9	RNA_polymerase
negative	18187506-SATB1-5	eIF4G
negative	21204783-sclerostin-1	SECIS_binding_protein_2
negative	20136122-PA toxin-7	E.Coli_rho_factor
negative	7678562-E.Coli rho factor-23	Envelope_glycoprotein_GP120
negative	14690600-Human Cleavage Factor Im-1	Envelope_glycoprotein_GP120
negative	7519769-Thrombin-2	E7_papillomavirus_oncoprotein
negative	8755498-HIV-1 Rev-17	NFkappaB_p50
negative	20136122-PA toxin-2	Envelope_glycoprotein_GP120
negative	19468044-FFRP-3	Sclerostin
negative	11557339-lysozyme-3	Human_Cleavage_Factor_Im
negative	12692304-Ang2-9	PAI1
negative	10882721-Oncostatin M-3	E.Coli_rho_factor
negative	18388495-RNAPol-2	hnps_PLA2
negative	17038335-HIV-1 reverse transcriptase-1	Keratinocyte_growth_factor
negative	7678562-E.Coli rho factor-11	Variant_surface_glycoprotein
negative	18187506-SATB1-8	thyroid_transcription_factor_1
negative	19468044-FFRP-7	Immunoglobulin_E
negative	20136122-PA toxin-8	NTS_1
negative	19284310-PAI1-3	platelet-derived_growth_factor_BB
negative	16799875-VRQ recPrP-1	high_mobility_group_protein_AT-hook_2
negative	14500841-human RNase H1-2	Ustilago_maydis_RNA_binding_protein_Rrm4
negative	9605115-CD4Antigen-1	TLR2
negative	21281402-EpCAM-Ma-1	eIF4G
negative	7678562-E.Coli rho factor-23	human_vascular_endothelial_growth_factor_VEGF165
negative	17956125-high mobility group protein AT-hook 2-4	human_vascular_endothelial_growth_factor_VEGF165
negative	7678562-E.Coli rho factor-9	CED-91-251-His6
negative	17956125-high mobility group protein AT-hook 2-2	SARS-CoV_N_protein
negative	14610191-gp120-9	Epithelial_cell_adhesion_molecule
negative	19179075-Hemin-1	platelet-derived_growth_factor_BB
negative	19468044-FFRP-4	angiopoietin_2
negative	9526554-hnps_PLA2-6	E.Coli_rho_factor
negative	17929944-GluR2Q(flip)-1	Envelope_glycoprotein_GP120
negative	14610191-gp120-19	Calsenilin
negative	20705898-PDGF-BB-9	HumanAngiogenin
negative	21627466-EColiK88-1	platelet-derived_growth_factor_BB
negative	9035109-keratinocyte growth factor-7	TetR
negative	18403417-TFIIB-9	NS3_protein_of_hepatitis_C_virus
negative	12582125-VSG-4	Ustilago_maydis_RNA_binding_protein_Rrm4
negative	14610191-gp120-4	4-1BB_ligand
negative	17173335-CE-2	Hemagglutinin
negative	11320245-Cytohesin 1-2	RNA_polymerase
negative	19480397-Streptavidin-5	Lysozyme
negative	7678562-E.Coli rho factor-15	CD4
negative	12219078-Streptavidin-1	E7_papillomavirus_oncoprotein
negative	18187506-SATB1-3	hnps_PLA2
negative	7678562-E.Coli rho factor-12	Vascular_endothelial_growth_factor
negative	14500841-human RNase H1-2	Oncostatin_M
negative	20971648-rHuEPO-a-1	AlkB
negative	7678562-E.Coli rho factor-12	hnps_PLA2
negative	17283213-Rrm4-2	CED-91-251-His6
negative	14610191-gp120-3	Oncostatin_M
negative	18187506-SATB1-6	oligoadenylate_synthetase
negative	20564698-Myotonic dystrophy kinase-related Cdc42-binding kinase-3	hnps_PLA2
negative	1379730-HIV-1-RT-1	Streptavidin
negative	21245470-PA63-1	E.Coli_rho_factor
negative	16938098-CUG-BP1-1	HIV-1_Rev_binding_protein
negative	17535803-E. coli σ70-4	NFkappaB_p50
negative	9035109-keratinocyte growth factor-11	Human_p21-activated_kinase
negative	21310253-IL17RA-3	recombinant_mouse_prion_protein_amino_acids_23-230
negative	12124337-Prostate Specific Membrane Antigen-1	E.Coli_rho_factor
negative	19040357-Epidermal growth factor receptor variant III-1	DNA_mismatch_repair_protein_MutS
negative	20564698-Human p21-activated kinase-1	E.Coli_rho_factor
negative	10805157-L-selectin-6	E.Coli_rho_factor
negative	19304999-HIVgp120-1	Cytohesin_1
negative	17150912-Human toll-like receptor 3 ectodomain-1	Bovine_Thrombin
negative	17904852-Calsenilin-1	VCAM-1
negative	18637731-HIV-RT-7	Ricin
negative	16083878-ABF1 Protein-8	Abrin
negative	18175068-VEGF165-2	PAI1
negative	7678562-E.Coli rho factor-17	Envelope_glycoprotein_GP120
negative	19098441-bovine prion protein-Ma-1	Human_CXCL_10_Chemokine
negative	14610191-gp120-2	4-1BB_ligand
negative	14610191-gp120-21	MUC1-5TR
negative	7678562-E.Coli rho factor-8	Factor_VII
negative	12692304-Ang2-14	E.Coli_rho_factor
negative	16643010-MutS protein-9	Basic_fibroblast_growth_factor
negative	15023071-Colicin E3-3	Human_Thrombin
negative	8755498-HIV-1 Rev-14	Envelope_glycoprotein_GP120
negative	10425631-MS2CoatProtein-1	Cytohesin_1
negative	16940549-eIF4G-3	Immunoglobulin_E
negative	10408383-HumanComplementC5-7	Vascular_endothelial_growth_factor
negative	14610191-gp120-2	PotatoVirusXCoatProtein
negative	17535803-E. coli σ70-4	Factor_X
negative	20713120-Human Rad51-3	HIV-1_Rev_binding_protein
negative	10805157-L-selectin-6	HumanComplementC5
negative	16707660-DNA polymerase Beta-2	angiopoietin_2
negative	7678562-E.Coli rho factor-25	Special_AT-rich_sequence-binding_protein1_SATB1_Cut_Domain_CD_and_Homeodomain_HD
negative	9526554-hnps_PLA2-6	HIV-RT
negative	20971648-rHuEPO-a-Ma-4	hnps_PLA2
negative	20564698-Myotonic dystrophy kinase-related Cdc42-binding kinase-2	E.Coli_rho_factor
negative	14610191-gp120-20	Human_interleukin-23
negative	11320245-Cytohesin 1-3	Streptavidin
negative	20564698-Human p21-activated kinase-3	HIV-1-RT
negative	17332014-SBP2-4	Beta-catenin
negative	17461758C-GLA proteins-3	SECIS_binding_protein_2
negative	21627466-EColiK88-3	Thrombin
negative	18835173-Thrombin-Ma-1	Lysozyme
negative	11557339-lysozyme-3	NS3_protein_of_hepatitis_C_virus
negative	9383475-VPF/VEGF-2	MUC1-5TR
negative	9035109-keratinocyte growth factor-1	Ustilago_maydis_RNA_binding_protein_Rrm4
negative	15914669-thrombin-2	Human_Thrombin
negative	19740763-RUNX1-Ma-1	general_transcription_factor_IIB
negative	19352549-Streptavidin-2	E.Coli_rho_factor
negative	18403417-TFIIB-8	alfalfa_mosaic_virus_coat_protein
negative	19997645-HCV E2 glycoprotein-1	L-selectin
negative	7519769-Thrombin-1	Oncostatin_M
negative	9526554-hnps_PLA2-7	HIV-1_Rev_binding_protein
negative	12054450-NTS_1-5	Thrombin
negative	21402046-AlkB-7	Cytoplasmic_polyadenylation_element_3_RNA_binding_domain
negative	18403417-TFIIB-2	Variant_surface_glycoprotein
negative	18187506-SATB1-1	Streptavidin
negative	16643010-MutS protein-1	EFTuGDP
negative	20153201-streptavidin-1	σ70_subunit_Escherichia_coli_RNA_polymerase
negative	15023071-Colicin E3-4	PAI1
negative	21204783-sclerostin-3	HIV-RT
negative	18426920-NFkB-1	Anthrax_Protective_Antigen
negative	20971648-rHuEPO-a-Ma-2	dsRNA_activated_protein_kinase
negative	17475212-HCV-2	NF-kB
negative	15866068-RB69 RegA-1	Oncostatin_M
negative	20095591-TFIIIAp43-3	Human_Nuclear_Factor_kB_RelA_p65
negative	19284310-PAI1-3	σ70_subunit_Escherichia_coli_RNA_polymerase
negative	8755498-HIV-1 Rev-10	Thrombin
negative	16940549-eIF4G-4	full-length_sheep_prion_protein_PrP23-234_V136_R154_Q171
negative	10408383-HumanComplementC5-7	Advanced_glycation_end-product
negative	17155909-Human thrombin-1	E.Coli_rho_factor
negative	17535803-E. coli σ70-10	Colicin_E3
negative	10425631-MS2CoatProtein-9	Abrin
negative	10425631-MS2CoatProtein-9	Basic_fibroblast_growth_factor
negative	17535803-E. coli σ70-3	HIV-1_Rev_binding_protein
negative	9452437-oligoadenylatesynthetase-3	HIV-RT
negative	18187506-SATB1-4	HumanAngiogenin
negative	9356339-NS3 Protein of Hepatitis C-Ma-1	Thrombin
negative	21238427-GST-E7-7	Sclerostin
negative	18388495-RNAPol-2	angiopoietin_2
negative	17055241-Abrin-8	Vascular_endothelial_growth_factor
negative	19098441-bovine prion protein-Ma-1	Porcine_circovirus_type_2
negative	19469583-HIVproteins-3	DNA_polymerase_beta
negative	10425631-MS2CoatProtein-9	Oncostatin_M
negative	21565620-HPV16E7-1	Ricin_A_Chain
negative	20705898-PDGF-BB-3	Human_Thrombin
negative	19284310-PAI1-2	Human_Nuclear_Factor_kB_RelA_p65
negative	11320245-Cytohesin 1-1	E.Coli_rho_factor
negative	9452437-oligoadenylatesynthetase-3	Sclerostin
negative	7519769-Thrombin-1	recombinant_mouse_prion_protein_amino_acids_23-230
negative	21402046-AlkB-11	prothrombin
negative	10805157-L-selectin-6	Hepatitis_C_virus_core_and_NS5_proteins
negative	14610191-gp120-25	Oncostatin_M
negative	18401506-botulinum-7	Plasminogen_activator_inhibitor-1
negative	18763762-Glycosylation-3	HIV-1_Rev_binding_protein
negative	16643010-MutS protein-19	angiopoietin_2
negative	15866068-RB69 RegA-1	Variant_surface_glycoprotein
negative	14610191-gp120-24	Ss-LrpB_Sulfolobus_solfataricus
negative	19284310-PAI1-6	Escherichia_coli_K88
negative	20564698-Human p21-activated kinase-1	Oncostatin_M
negative	14610191-gp120-18	NFkappaB_p65
negative	17055241-Abrin-2	Immunoglobulin_E
negative	12692304-Ang2-8	PotatoVirusXCoatProtein
negative	12124337-PSMA-1	hnps_PLA2
negative	16940549-eIF4G-3	σ70_subunit_Escherichia_coli_RNA_polymerase
negative	20136122-PA toxin-1	Human_Thrombin
negative	18401506-botulinum-6	Special_AT-rich_sequence-binding_protein1_SATB1_Homeodomain_HD
negative	19740763-RUNX1-Ma-2	DNA_polymerase_beta
negative	18388495-RNAPol-1	CD4
negative	19164908-mouse prion protein-1	CD4
negative	18948292-M3-HIV-1-RT-Ma-1	HIV-RT
negative	7678562-E.Coli rho factor-26	Ricin
negative	19406842-TLR2-3	HIV-RT
negative	15866068-RB69 RegA-3	DNA_mismatch_repair_protein_MutS
negative	17493639-AGE-1	Cell_division_cycle_42_GTP-binding_protein
negative	21748194-Ricin-1	recombinant_mouse_prion_protein_amino_acids_23-230
negative	16042414-MC1protein-1	TetR
negative	18252191-Rabbit IgG-1	Zinc_finger_protein_TFIIIA
negative	20545348-TetR-Ma-2	Envelope_glycoprotein_GP120
negative	17283213-Rrm4-1	Human_neutrophil_elastase
negative	19284310-PAI1-5	E7_papillomavirus_oncoprotein
negative	20705898-PDGF-BB-4	Cathepsin_G
negative	16707660-DNA polymerase Beta-1	Human_Thrombin
negative	17956125-high mobility group protein AT-hook 2-1	MS2CoatProtein
negative	18637731-HIV-RT-3	oligoadenylate_synthetase
negative	19040357-Epidermal growth factor receptor variant III-4	RUNX1
negative	19284310-PAI1-5	PotatoVirusXCoatProtein
negative	10671531-ricin A-chain-Ma-1	AlkB
negative	12054450-NTS_1-3	E.Coli_rho_factor
negative	20843027-CD44-2	DNA_mismatch_repair_protein_MutS
negative	21238427-GST-E7-1	angiopoietin_2
negative	16938098-CUG-BP1-5	Cathepsin_E
negative	16751591-Hemagglutinin-1	Rabbit_immunoglobulin_G_IgG
negative	18763762-Glycosylation-3	hnps_PLA2
negative	19040357-Epidermal growth factor receptor variant III-3	HIV-RT
negative	19164908-mouse prion protein-1	Human_neutrophil_elastase
negative	9062133-NeutrophilElastase-6	PSMA
negative	9310370-NS3-1	high_mobility_group_protein_AT-hook_2
negative	20705898-PDGF-BB-4	Cell_division_cycle_42_GTP-binding_protein
negative	18401506-botulinum-8	L-selectin
negative	21238427-GST-E7-4	Botulinum_neurotoxin_a
negative	12557236-Bovine Thrombin-2	Sclerostin
negative	7678562-E.Coli rho factor-13	oligoadenylate_synthetase
negative	21281402-EpCAM-Ma-1	oligoadenylate_synthetase
negative	19243167-Thrombin-1	hnps_PLA2
negative	17283213-Rrm4-3	σ70_subunit_Escherichia_coli_RNA_polymerase
negative	17155909-Human thrombin-1	angiopoietin_1
negative	21245470-PA63-1	CD4
negative	18426920-NFkB-1	HIV-1-RT
negative	19469583-HIVproteins-2	TvFL3_Thermoplasma_volcanium
negative	10989176-bFGF-1	σ70_subunit_Escherichia_coli_RNA_polymerase
negative	16540230-TbRIII-Ma-3	ARS_Binding_Factor_1
negative	10408383-HumanComplementC5-5	MS2CoatProtein
negative	19098441-bovine prion protein-2	angiopoietin_2
negative	17055241-Abrin-7	Immunoglobulin_E
negative	8755498-HIV-1 Rev-16	alfalfa_mosaic_virus_coat_protein
negative	20545348-TetR-3	CD44-Fc
negative	7678562-E.Coli rho factor-14	HumanAngiogenin
negative	16938098-CUG-BP1-5	HCV_E2_glycoprotein
negative	21627466-EColiK88-1	angiopoietin_2
negative	16799875-ARR recPrP-1	TGF-beta_type_III_receptor
negative	12054450-NTS_1-6	E.Coli_rho_factor
negative	16938098-CUG-BP1-6	Thrombin
negative	21524680-IL17A/F-2	AlkB
negative	10805157-L-selectin-1	Bovine_Thrombin
negative	12692304-Ang2-14	Ricin
negative	16397296-HIV-RT-1	Anthrax_Protective_Antigen
negative	11557339-lysozyme-4	Human_Thrombin
negative	16643010-MutS protein-18	eIF4G
negative	7678562-E.Coli rho factor-6	HIV_gp120_V3
negative	20713120-Human Rad51-1	Glycosylation
negative	20300533-NgR-2	Myotonic_dystrophy_kinase-related_Cdc42-binding_kinase
negative	16567403-mPrP-1	angiopoietin_2
negative	18948292-M3-HIV-1-RT-Ma-1	Ricin
negative	12692304-Ang2-10	NS3_protein_of_hepatitis_C_virus
negative	20095591-TFIIIAp43-2	NTS_1
negative	19284310-PAI1-4	Lysozyme
negative	15023071-Colicin E3-2	Human_p21-activated_kinase
negative	9062133-NeutrophilElastase-5	M3-HIV-1-RT
negative	15866068-RB69 RegA-3	E7_papillomavirus_oncoprotein
negative	9035109-keratinocyte growth factor-9	HIV-RT
negative	8755498-HIV-1 Rev-3	dsRNA_activated_protein_kinase
negative	9035109-keratinocyte growth factor-7	Calsenilin
negative	19997645-HCV E2 glycoprotein-2	hnps_PLA2
negative	15914669-thrombin-2	Prostate_specific_membrane_antigen
negative	11132628-HIV 1 Tat-1	NS3_protein_of_hepatitis_C_virus
negative	21627466-EColiK88-4	Anthrax_Protective_Antigen
negative	10882721-Oncostatin M-11	CED-91-251-His6
negative	20564698-Cell division cycle 42 GTP-binding protein-2	Immunoglobulin_E
negative	17055241-Abrin-8	NFkappaB_p65
negative	12692304-Ang2-7	DNA_mismatch_repair_protein_MutS
negative	18948292-M3-HIV-1-RT-Ma-2	yeast_RNa_polymerase_II
negative	18637731-HIV-RT-3	EFTuGDP
negative	7678562-E.Coli rho factor-16	Nogo-66_Receptor
negative	16643010-MutS protein-14	E.Coli_rho_factor
negative	12867449-SarA-4	Ricin
negative	21774453-Streptavidin-1	SECIS_binding_protein_2
negative	14610191-gp120-26	MS2CoatProtein
negative	15914669-thrombin-1	Oncostatin_M
negative	2200121-gp43-4	Recombinant_Human_Erythropoietin-a
negative	16643010-MutS protein-9	HIV-1-RT
negative	9605115-CD4Antigen-10	E7_papillomavirus_oncoprotein
negative	20061133-CRP-1	Variant_surface_glycoprotein
negative	14500841-human RNase H1-2	Sclerostin
negative	2200121-gp43-1	Thrombin
negative	20136122-PA toxin-3	HumanComplementC5
negative	1651877B-Ricin-2	HIV-1_Rev_binding_protein
negative	17283213-Rrm4-1	Cathepsin_E
negative	9526554-hnps_PLA2-4	TLR2
negative	9062133-NeutrophilElastase-5	NTS_1
negative	19374883-Thrombin-1	E.Coli_rho_factor
negative	21245470-PA63-3	alfalfa_mosaic_virus_coat_protein
negative	17905582-Vascular cell adhesion molecule-1-1	DNA_mismatch_repair_protein_MutS
negative	12954786-TTF1-1	AlkB
negative	12124337-PSMA-2	DNA_mismatch_repair_protein_MutS
negative	7678562-E.Coli rho factor-18	Vascular_endothelial_growth_factor
negative	17535803-E. coli σ70-4	Ricin
negative	12692304-Ang2-7	hnps_PLA2
negative	16540230-TbRIII-Ma-3	Bovine_Thrombin
negative	10425631-MS2CoatProtein-4	Abrin
negative	18187506-SATB1-9	angiopoietin_2
negative	8755498-HIV-1 Rev-6	Porcine_circovirus_type_2
negative	21310253-IL17RA-1	Bovine_factor_IX
negative	16518777A-Ricin-4	L-selectin
negative	16518777B-Ricin-1	Human_interleukin-23
negative	10425631-MS2CoatProtein-6	Thrombin
negative	17694298-MUC1-5TR-1	hnps_PLA2
negative	10408383-HumanComplementC5-3	HIV-1-RT
negative	16940549-eIF4G-5	Vascular_endothelial_growth_factor
negative	9356339-NS3 Protein of Hepatitis C-Ma-1	Phospholamban
negative	17956125-high mobility group protein AT-hook 2-1	Myotonic_dystrophy_kinase-related_Cdc42-binding_kinase
negative	12692304-Ang2-Ma-1	Oncostatin_M
negative	12582125-VSG-10	HumanAngiogenin
negative	15749125-PotatoVirusXCoatProtein-1	hnps_PLA2
negative	9572845-PKR protein-7	Keratinocyte_growth_factor
negative	17155909-Human interleukin-23-2	HIV-RT
negative	12692304-Ang2-12	ARS_Binding_Factor_1
negative	19243167-Thrombin-5	MS2CoatProtein
negative	12692304-Ang2-12	Keratinocyte_growth_factor
negative	8755498-HIV-1 Rev-3	HumanComplementC5
negative	9578572-HumanAngiogenin-3	Cell_division_cycle_42_GTP-binding_protein
negative	20545348-TetR-Ma-3	Keratinocyte_growth_factor
negative	16397296-HIV-RT-1	NFkappaB_p65
negative	21627466-EColiK88-4	DNA_mismatch_repair_protein_MutS
negative	19284310-PAI1-7	Ustilago_maydis_RNA_binding_protein_Rrm4
negative	20545348-TetR-4	Cell_division_cycle_42_GTP-binding_protein
negative	8755498-HIV-1 Rev-8	Phospholamban
negative	19284310-PAI1-6	HIV-RT
negative	18948292-M3-HIV-1-RT-Ma-2	Zinc_finger_protein_TFIIIA
negative	18403417-TFIIB-2	Human_Thrombin
negative	21402046-AlkB-6	ARS_Binding_Factor_1
negative	10408383-HumanComplementC5-2	E.Coli_rho_factor
negative	21402046-AlkB-6	high_mobility_group_protein_AT-hook_2
negative	18187506-SATB1-8	Thrombin
negative	16751591-Hemagglutinin-1	Epidermal_growth_factor_receptor_variant_III
negative	9383475-VPF-1	Nicotinic_acetylcholine_receptor
negative	11590140-tenascin-C-1	Nogo-66_Receptor
negative	12954786-TTF1-5	TetR
negative	17079480-beta-catenin-1	platelet-derived_growth_factor_BB
negative	21748194-Ricin-1	Vascular_endothelial_growth_factor
negative	20705898-PDGF-BB-4	HIVgp120
negative	19480397-Streptavidin-5	Glycosylation
negative	9585539-EFTu-2	Oncostatin_M
negative	17461758A-GLA proteins-2	TetR
negative	18302343-AtSPL14-1	Keratinocyte_growth_factor
negative	11557339-lysozyme-4	Streptavidin
negative	21402046-AlkB-2	PAI1
negative	11557339-lysozyme-3	HIV-1_Rev_binding_protein
negative	12874383-HER3-1	Streptavidin
negative	19406842-TLR2-6	DNA_mismatch_repair_protein_MutS
negative	17956125-high mobility group protein AT-hook 2-5	NFkappaB_p65
negative	18426920-NFkB-7	human_vascular_endothelial_growth_factor_VEGF165
negative	10989176-bFGF-2	Bovine_factor_IX
negative	19040357-Epidermal growth factor receptor variant III-5	Bovine_Thrombin
negative	19684916-SARS-CoV N protein-1	Special_AT-rich_sequence-binding_protein1_SATB1_Cut_Domain_CD_and_Homeodomain_HD
negative	16643010-MutS protein-11	Ss-LrpB_Sulfolobus_solfataricus
negative	16643010-MutS protein-13	L-selectin
negative	12692304-Ang2-3	Fibronectin
negative	18426920-NFkB-Ma-3	interleukin_17_RA
negative	19740763-RUNX1-Ma-2	TvFL3_Thermoplasma_volcanium
negative	17535803-E. coli σ70-7	HIV-1_Rev_binding_protein
negative	10886365-HIV1Tat-1	Lysozyme
negative	9572845-PKR protein-6	M3-HIV-1-RT
negative	7678562-E.Coli rho factor-2	Porcine_circovirus_type_2
negative	9035109-keratinocyte growth factor-16	Cathepsin_G
negative	7519769-Thrombin-2	SECIS_binding_protein_2
negative	10882721-Oncostatin M-14	Rabbit_immunoglobulin_G_IgG
negative	16799875-ARR recPrP-2	TLR2
negative	20564698-Myotonic dystrophy kinase-related Cdc42-binding kinase-4	CD4
negative	17535803-E. coli σ70-1	Anthrax_Protective_Antigen
negative	21402046-AlkB-4	Cathepsin_E
negative	10882721-Oncostatin M-15	Thrombin
negative	14610191-gp120-11	NTS_1
negative	8610114-tRNAsynthetase-1	MS2CoatProtein
negative	9572845-PKR protein-1	TetR
negative	18324839-RBP4-1	PAI1
negative	14610191-gp120-1	DNA_mismatch_repair_protein_MutS
negative	16083878-ABF1 Protein-8	Prostate_specific_membrane_antigen
negative	14690600-Human Cleavage Factor Im-1	Rabbit_immunoglobulin_G_IgG
negative	12954786-TTF1-4	high_mobility_group_protein_AT-hook_2
negative	17055241-Abrin-7	Colicin_E3
negative	1718887-RF-1-1	interleukin_17_RA
negative	17332014-SBP2-6	Glutaminyl-tRNA_synthetase
negative	18279908-14-3-3gamma-1	interleukin_17_RA
negative	20452328-BoNT-A-1	Abrin
negative	16540230-TbRIII-Ma-2	E.Coli_rho_factor
negative	10882721-Oncostatin M-8	Envelope_glycoprotein_GP120
negative	9578572-HumanAngiogenin-2	high_mobility_group_protein_AT-hook_2
negative	14709039-IgE-4	Epidermal_growth_factor_receptor_variant_III
negative	10882721-Oncostatin M-3	TetR
negative	9873529-bFGF-1	HIV-RT
negative	17055241-Abrin-5	HumanComplementC5
negative	8755498-HIV-1 Rev-8	HCV_E2_glycoprotein
negative	17173335-CE-1	HIV-1_Rev_binding_protein
negative	16938098-CUG-BP1-5	hnps_PLA2
negative	19468044-FFRP-7	Oncostatin_M
negative	9062133-NeutrophilElastase-5	E.Coli_rho_factor
negative	9526554-hnps_PLA2-3	Cell_division_cycle_42_GTP-binding_protein
negative	20545348-TetR-Ma-2	hnps_PLA2
negative	20705898-PDGF-BB-8	Lysozyme
negative	9035109-keratinocyte growth factor-5	Cell_division_cycle_42_GTP-binding_protein
negative	16940549-eIF4G-1	Hemagglutinin
negative	18835173-Thrombin-1	Porcine_circovirus_type_2
negative	18388495-RNAPol-2	gp43
negative	19325843-Cathepsin G-1	Envelope_glycoprotein_GP120
negative	7678562-E.Coli rho factor-14	Thrombin
negative	11320245-Cytohesin 1-2	Special_AT-rich_sequence-binding_protein1_SATB1_Homeodomain_HD
negative	16467303-CED-9-1	HIVgp120
negative	14610191-gp120-12	Variant_surface_glycoprotein
negative	18388495-RNAPol-1	hnps_PLA2
negative	2200121-gp43-3	Oncostatin_M
negative	12582125-VSG-4	gp43
negative	7678562-E.Coli rho factor-9	Special_AT-rich_sequence-binding_protein1_SATB1_Homeodomain_HD
negative	16312015-AMV coat protein-1	Prostate_specific_membrane_antigen
negative	21644840-ErbB2-1	σ70_subunit_Escherichia_coli_RNA_polymerase
negative	7542922-HIV-1-RT-8	E7_papillomavirus_oncoprotein
negative	20705898-PDGF-BB-6	Nogo-66_Receptor
negative	20545348-TetR-8	DNA_mismatch_repair_protein_MutS
negative	20153201-streptavidin-1	general_transcription_factor_IIB
negative	20564698-Cell division cycle 42 GTP-binding protein-3	E7_papillomavirus_oncoprotein
negative	10425631-MS2CoatProtein-6	Cathepsin_E
negative	10882721-Oncostatin M-9	Epidermal_growth_factor_receptor_variant_III
negative	9383475-VPF/VEGF-1	Envelope_glycoprotein_GP120
negative	14610191-gp120-11	Keratinocyte_growth_factor
negative	12124337-Prostate Specific Membrane Antigen-2	dsRNA_activated_protein_kinase
negative	9605115-CD4Antigen-6	general_transcription_factor_IIB
negative	12582125-VSG-2	eIF4G
negative	15914669-thrombin-2	Anthrax_Protective_Antigen
negative	16643010-MutS protein-12	SECIS_binding_protein_2
negative	20545348-TetR-8	angiopoietin_1
negative	12692304-Ang2-10	Basic_fibroblast_growth_factor
negative	20565241-Mutant KRAS v12 protein-1	Vascular_endothelial_growth_factor
negative	18279908-14-3-3gamma-1	NFkappaB_p65
negative	15938634-mouse CXCL 10 Chemokine-1	NS3_protein_of_hepatitis_C_virus
negative	20545348-TetR-3	HIV-1-RT
negative	19740763-RUNX1-Ma-2	Human_Rad51
negative	7678562-E.Coli rho factor-26	Keratinocyte_growth_factor
negative	9383475-VPF/VEGF-4	Envelope_glycoprotein_GP120
negative	16940549-eIF4G-4	Envelope_glycoprotein_GP120
negative	18403417-TFIIB-4	TvFL3_Thermoplasma_volcanium
negative	17155909-Human interleukin-23-1	RB69_RegA
negative	9585539-EFTu-2	angiopoietin_2
negative	14610191-gp120-9	SECIS_binding_protein_2
negative	9383475-VPF/VEGF-3	Phospholamban
negative	20545348-TetR-8	E.Coli_rho_factor
negative	21402046-AlkB-9	ARS_Binding_Factor_1
negative	15023071-Colicin E3-1	Porcine_circovirus_type_2
negative	9605115-CD4Antigen-9	Streptavidin
negative	16467303-CED-9-2	Cytohesin_1
negative	15225715-fibronectin-2	PAI1
negative	7678562-E.Coli rho factor-13	L-selectin
negative	16083878-ABF1 Protein-3	Porcine_circovirus_type_2
negative	17535803-E. coli σ70-Ma-1	MS2CoatProtein
negative	14709039-IgE-1	HCV_E2_glycoprotein
negative	17055241-Abrin-1	Botulinum_neurotoxin_a
negative	20545348-TetR-Ma-3	thyroid_transcription_factor_1
negative	17055241-Abrin-3	NTS_1
negative	17535803-E. coli σ70-10	Human_Thrombin
negative	20705898-PDGF-BB-2	Escherichia_coli_K88
negative	10989176-bFGF-2	high_mobility_group_protein_AT-hook_2
negative	8755498-HIV-1 Rev-14	angiopoietin_2
negative	21238427-GST-E7-4	AlkB
negative	16518777B-Ricin-3	Variant_surface_glycoprotein
negative	16940549-eIF4G-6	Protein_kinase_C_delta
negative	20564698-Human p21-activated kinase-3	SarA
negative	21559530-PTEN-2	PAI1
negative	14610191-gp120-25	Human_Thrombin
negative	19040357-Epidermal growth factor receptor variant III-5	HumanComplementC5
negative	10425631-MS2CoatProtein-4	HIVgp120
negative	17461758B-GLA proteins-2	σ70_subunit_Escherichia_coli_RNA_polymerase
negative	17535803-E. coli σ70-9	Oncostatin_M
negative	10882721-Oncostatin M-8	Human_Thrombin
negative	14709039-IgE-3	σ70_subunit_Escherichia_coli_RNA_polymerase
negative	19243167-Thrombin-1	Envelope_glycoprotein_GP120
negative	17904852-Calsenilin-1	Envelope_glycoprotein_GP120
negative	20452328-BoNT-A-1	Envelope_glycoprotein_GP120
negative	16643010-MutS protein-9	Ustilago_maydis_RNA_binding_protein_Rrm4
negative	18763762-Glycosylation-3	Foxo1
negative	7678562-E.Coli rho factor-1	RB69_RegA
negative	9035109-keratinocyte growth factor-5	Thrombin
negative	9062133-NeutrophilElastase-5	angiopoietin_2
negative	16643010-MutS protein-17	Ricin
negative	18426920-NFkB-Ma-3	ARS_Binding_Factor_1
negative	17904852-Calsenilin-1	MUC1-5TR
negative	16643010-MutS protein-10	RNA_polymerase
negative	19040357-Epidermal growth factor receptor variant III-4	Nogo-66_Receptor
negative	9062133-NeutrophilElastase-2	atSPL14
negative	17028752-Protein kinase C-delta-1	Plasminogen_activator_inhibitor-1
negative	8755498-HIV-1 Rev-5	Epithelial_cell_adhesion_molecule
negative	12582125-VSG-4	HIV-1_reverse_transcriptase
negative	18426920-NFkB-2	Escherichia_coli_K88
negative	21310253-IL17RA-5	Special_AT-rich_sequence-binding_protein1_SATB1_Homeodomain_HD
negative	10805157-L-selectin-5	NF-kB
negative	20971648-rHuEPO-a-3	NFkappaB_p50
negative	20971648-rHuEPO-a-Ma-5	Keratinocyte_growth_factor
negative	20300533-NgR-3	Thrombin
negative	12954786-TTF1-3	Recombinant_CUG-binding_protein_1_Open_Reading_Frame_ORF
negative	8755498-HIV-1 Rev-15	thyroid_transcription_factor_1
negative	17055241-Abrin-6	Keratinocyte_growth_factor
negative	12582125-VSG-5	Ustilago_maydis_RNA_binding_protein_Rrm4
negative	18426920-NFkB-7	HCV_E2_glycoprotein
negative	20971648-rHuEPO-a-1	NTS_1
negative	21238427-GST-E7-3	HIV-RT
negative	16643010-MutS protein-19	Ricin
negative	21238427-GST-E7-7	Glutaminyl-tRNA_synthetase
negative	11557339-lysozyme-5	Immunoglobulin_E
negative	21627466-EColiK88-3	Recombinant_CUG-binding_protein_1_Open_Reading_Frame_ORF
negative	21281402-EpCAM-Ma-2	HIV-1-RT
negative	18403417-TFIIB-6	SarA
negative	20971648-rHuEPO-a-Ma-1	SARS-CoV_N_protein
negative	7678562-E.Coli rho factor-25	Sclerostin
negative	2200121-gp43-3	E7_papillomavirus_oncoprotein
negative	18403417-TFIIB-1	HIV-1_Rev_binding_protein
negative	21627466-EColiK88-3	HumanAngiogenin
negative	8755498-HIV-1 Rev-15	Plasminogen_activator_inhibitor-1
negative	20705898-PDGF-BB-9	Recombinant_Human_Erythropoietin-a
negative	21310253-IL17RA-2	Keratinocyte_growth_factor
negative	12692304-Ang2-5	Anthrax_Protective_Antigen
negative	9383475-VPF-2	Phospholamban
negative	16540230-TbRIII-Ma-1	SECIS_binding_protein_2
negative	2200121-gp43-1	Oncostatin_M
negative	19304999-HIVgp120-2	AlkB
negative	20545348-TetR-10	Envelope_glycoprotein_GP120
negative	9035109-keratinocyte growth factor-4	HIV-1-RT
negative	12557236-Bovine Thrombin-2	HIV-1_Rev_binding_protein
negative	9383475-VPF-1	PAI1
negative	20705898-PDGF-BB-9	σ70_subunit_Escherichia_coli_RNA_polymerase
negative	20713120-Human Rad51-3	Vascular_endothelial_growth_factor
negative	9578572-HumanAngiogenin-2	E.Coli_rho_factor
negative	9452437-oligoadenylatesynthetase-1	ARS_Binding_Factor_1
negative	14500841-human RNase H1-2	PAI1
negative	18426920-NFkB-Ma-3	Glycosylation
negative	18187506-SATB1-6	Variant_surface_glycoprotein
negative	17030508-Bovine factor IX-Ma-1	platelet-derived_growth_factor_BB
negative	19468044-FFRP-1	HIV-1_Rev_binding_protein
negative	17694298-MUC1-5TR-1	Human_interleukin-23
negative	19284310-PAI1-9	Human_Nuclear_Factor_kB_RelA_p65
negative	21245470-PA63-1	Variant_surface_glycoprotein
negative	19284310-PAI1-4	interleukin_17_RA
negative	17055241-Abrin-2	Rabbit_immunoglobulin_G_IgG
negative	9572845-PKR protein-1	Human_Thrombin
negative	11320245-Cytohesin 1-2	Escherichia_coli_release_factor_1
negative	9062133-NeutrophilElastase-1	E7_papillomavirus_oncoprotein
negative	9572845-PKR protein-7	Human_Thrombin
negative	19406842-TLR2-1	Colicin_E3
negative	18426920-NFkB-7	dsRNA_activated_protein_kinase
negative	16940549-eIF4G-2	Envelope_glycoprotein_GP120
negative	9310370-NS3-1	full-length_sheep_prion_protein_PrP23-234_V136_R154_Q171
negative	14690600-Human Cleavage Factor Im-1	Botulinum_neurotoxin_a
negative	16940549-eIF4G-5	Keratinocyte_growth_factor
negative	1651877B-Ricin-2	Ss-LrpB_Sulfolobus_solfataricus
negative	19243167-Thrombin-2	HIV-1_Rev_binding_protein
negative	18187506-SATB1-4	Oncostatin_M
negative	20095591-TFIIIAp43-2	Streptavidin
negative	16643010-MutS protein-13	Immunoglobulin_E
negative	20387790-PAI-1-2	Colicin_E3
negative	17283213-Rrm4-3	high_mobility_group_protein_AT-hook_2
negative	9035109-keratinocyte growth factor-14	thyroid_transcription_factor_1
negative	18426920-NFkB-5	Lysozyme
negative	18401506-botulinum-7	Nogo-66_Receptor
negative	16643010-MutS protein-14	Hnrnp_A1
negative	12054450-NTS_1-8	Human_Thrombin
negative	9346949-yeast RNA polymerase II-1	HumanAngiogenin
negative	9526554-hnps_PLA2-1	recombinant_mouse_prion_protein_amino_acids_23-230
negative	17155909-Human thrombin-2	Ricin
negative	19040357-Epidermal growth factor receptor variant III-4	Human_Thrombin
negative	18637731-HIV-RT-2	Zinc_finger_protein_TFIIIA
negative	16467303-CED-9-1	eIF4G
negative	10408383-HumanComplementC5-3	M3-HIV-1-RT
negative	16930539-CCL1-1	HumanComplementC5
negative	16940549-eIF4G-1	general_transcription_factor_IIB
negative	18835173-Thrombin-Ma-1	NFkappaB_p50
negative	18537265-FOXO1a-1	GluR2Qflip_Glutamate_receptor_channel
negative	20095591-TFIIIAp43-1	Tenascin_C
negative	17028752-Protein kinase C-delta-1	NFkappaB_p65
negative	18637731-HIV-RT-5	human_RNase_H1
negative	18279908-14-3-3gamma-1	TLR2
negative	10805157-L-selectin-3	Human_CXCL_10_Chemokine
negative	17030508-Bovine factor IX-1	platelet-derived_growth_factor_BB
negative	11557339-lysozyme-6	Colicin_E3
negative	16938098-CUG-BP1-4	Ricin
negative	21281402-EpCAM-Ma-2	HIV-1_Tat_Protein
negative	7542922-HIV-1-RT-3	Special_AT-rich_sequence-binding_protein1_SATB1_Cut_Domain_CD_and_Homeodomain_HD
negative	16518777A-Ricin-4	NFkappaB_p65
negative	12582125-VSG-4	angiopoietin_2
negative	19243167-Thrombin-2	Keratinocyte_growth_factor
negative	20136122-PA toxin-9	HIV-1_reverse_transcriptase
negative	14676325-Tenascin C-1	CD4
negative	16643010-MutS protein-17	HIV-1_Tat_Protein
negative	21644840-ErbB2-1	HIV-1-RT
negative	21402046-AlkB-8	Thrombin
negative	18948292-M3-HIV-1-RT-Ma-2	TetR
negative	19955232-thrombin-1	Recombinant_CUG-binding_protein_1_Open_Reading_Frame_ORF
negative	17079480-beta-catenin-1	Envelope_glycoprotein_GP120
negative	14500841-human RNase H1-1	Nogo-66_Receptor
negative	18401506-botulinum-6	general_transcription_factor_IIB
negative	20564698-Cell division cycle 42 GTP-binding protein-2	Oncostatin_M
negative	19480397-Streptavidin-1	angiopoietin_2
negative	7678562-E.Coli rho factor-22	general_transcription_factor_IIB
negative	21310253-IL17RA-1	TvFL3_Thermoplasma_volcanium
negative	19468044-FFRP-7	NFkappaB_p50
negative	20705898-PDGF-BB-6	Epidermal_growth_factor_receptor_variant_III
negative	21402046-AlkB-3	TvFL3_Thermoplasma_volcanium
negative	20971648-rHuEPO-a-3	Anthrax_Protective_Antigen
negative	18763762-Glycosylation-2	angiopoietin_2
negative	9826651-nicotinic acetylcholine receptor-1	Human_Rad51
negative	20300533-NgR-5	EFTuGDP
negative	10425631-MS2CoatProtein-10	recombinant_mouse_prion_protein_amino_acids_23-230
negative	17332014-SBP2-2	TLR2
negative	19406842-TLR2-6	NS3_protein_of_hepatitis_C_virus
negative	12954786-TTF1-5	MS2CoatProtein
negative	16643010-MutS protein-3	HumanAngiogenin
negative	7678562-E.Coli rho factor-16	TetR
negative	14709039-IgE-2	thyroid_transcription_factor_1
negative	19158349-phospholamban-1	CD4
negative	19480397-Streptavidin-2	MS2CoatProtein
negative	17055241-Abrin-3	Foxo1
negative	19468044-FFRP-3	dsRNA_activated_protein_kinase
negative	7678562-E.Coli rho factor-20	EFTuGDP
negative	10882721-Oncostatin M-13	Epithelial_cell_adhesion_molecule
negative	18187506-SATB1-2	bovine_prion_protein
negative	18187506-SATB1-4	E.Coli_rho_factor
negative	18175068-VEGF165-2	SarA
negative	12954786-TTF1-5	NTS_1
negative	18948292-M3-HIV-1-RT-1	Ricin
negative	15749125-PotatoVirusXCoatProtein-3	alfalfa_mosaic_virus_coat_protein
negative	12692304-Ang2-7	oligoadenylate_synthetase
negative	10671531-ricin A-chain-1	Human_Thrombin
negative	12692304-Ang2-Ma-1	Calsenilin
negative	16643010-MutS protein-15	NFkappaB_p50
negative	12135392-NFkBRelAp65-1	E.Coli_rho_factor
negative	7678562-E.Coli rho factor-12	angiopoietin_2
negative	19352549-Streptavidin-3	Nicotinic_acetylcholine_receptor
negative	18187506-SATB1-10	Keratinocyte_growth_factor
negative	20564698-Human p21-activated kinase-1	MUC1-5TR
negative	20545348-TetR-5	eIF4G
negative	2200121-gp43-5	bovine_prion_protein
negative	16643010-MutS protein-18	MS2CoatProtein
negative	16397296-HIV-RT-1	interleukin_17_RA
negative	9383475-VPF-2	Thrombin
negative	11132628-HIV 1 Tat-1	MUC1-5TR
negative	18388495-RNAPol-1	Keratinocyte_growth_factor
negative	18835173-Thrombin-1	HIV-1_Rev_binding_protein
negative	20136122-PA toxin-3	Lysozyme
negative	19243167-Thrombin-1	ARS_Binding_Factor_1
negative	9062133-NeutrophilElastase-1	TGF-beta_type_III_receptor
negative	9383475-VPF/VEGF-2	thyroid_transcription_factor_1
negative	21204783-sclerostin-3	4-1BB_ligand
negative	8755498-HIV-1 Rev-2	M3-HIV-1-RT
negative	9605115-CD4Antigen-1	HIVgp120
negative	9578572-HumanAngiogenin-3	MUC1-5TR
negative	21524680-IL17A/F-1	Lysozyme
negative	16518777B-Ricin-1	Human_neutrophil_elastase
negative	11557339-lysozyme-3	yeast_RNa_polymerase_II
negative	17929944-GluR2Q(flip)-1	HIV-1-RT
negative	21402046-AlkB-10	Phosphatase_and_Tensin_Homologue
negative	12692304-Ang2-13	Abrin
negative	8755498-HIV-1 Rev-9	TetR
negative	17150912-Human toll-like receptor 3 ectodomain-1	bovine_prion_protein
negative	9452437-oligoadenylatesynthetase-2	Nogo-66_Receptor
negative	7678562-E.Coli rho factor-24	CD44-Fc
negative	7678562-E.Coli rho factor-4	Envelope_glycoprotein_GP120
negative	19468044-FFRP-2	angiopoietin_2
negative	7678562-E.Coli rho factor-22	DNA_mismatch_repair_protein_MutS
negative	21627466-EColiK88-2	σ70_subunit_Escherichia_coli_RNA_polymerase
negative	7678562-E.Coli rho factor-2	Epidermal_growth_factor_receptor_variant_III
negative	8755498-HIV-1 Rev-16	Special_AT-rich_sequence-binding_protein1_SATB1_Homeodomain_HD
negative	7678562-E.Coli rho factor-27	TetR
negative	14610191-gp120-9	SarA
negative	20095591-TFIIIAp43-3	CD4
negative	9383475-VPF/VEGF-4	Colicin_E3
negative	12582125-VSG-3	MUC1-5TR
negative	16083878-ABF1 Protein-5	PSMA
negative	16518777A-Ricin-3	ARS_Binding_Factor_1
negative	20545348-TetR-6	Anthrax_Protective_Antigen
negative	10882721-Oncostatin M-14	Envelope_glycoprotein_GP120
negative	9035109-keratinocyte growth factor-7	Cytohesin_1
negative	20545348-TetR-7	SRP19_protein
negative	10882721-Oncostatin M-7	HCV_E2_glycoprotein
negative	19243167-Thrombin-7	HIV-1_Rev_binding_protein
negative	20545348-TetR-3	Immunoglobulin_E
negative	16707660-DNA polymerase Beta-2	Special_AT-rich_sequence-binding_protein1_SATB1_Cut_Domain_CD_and_Homeodomain_HD
negative	18029757-PQQGDH-1	σ70_subunit_Escherichia_coli_RNA_polymerase
negative	17173335-CE-2	human_vascular_endothelial_growth_factor_VEGF165
negative	11590140-tenascin-C-1	E7_papillomavirus_oncoprotein
negative	19469583-HIVproteins-2	Variant_surface_glycoprotein
negative	19291713-hnRNPA1-1	PotatoVirusXCoatProtein
negative	16643010-MutS protein-14	ARS_Binding_Factor_1
negative	9585539-EFTu-4	angiopoietin_2
negative	17535803-E. coli σ70-1	Thrombin
negative	9452437-oligoadenylatesynthetase-4	E.Coli_rho_factor
negative	12124337-PSMA-1	HIV-1-RT
negative	10882721-Oncostatin M-2	Cytoplasmic_polyadenylation_element_3_RNA_binding_domain
negative	9826651-nicotinic acetylcholine receptor-2	Streptavidin
negative	17535803-E. coli σ70-7	CD4
negative	20136122-PA toxin-6	TetR
negative	20300533-NgR-2	ARS_Binding_Factor_1
negative	12692304-Ang2-2	platelet-derived_growth_factor_BB
negative	21402046-AlkB-10	full_length_sheep_prion_protein_PrP23-234_A136_R154_R171
negative	12582125-VSG-6	Escherichia_coli_K88
negative	10882721-Oncostatin M-4	ARS_Binding_Factor_1
negative	19243167-Thrombin-7	Lysozyme
negative	9572845-PKR protein-1	Thrombin
negative	11557339-lysozyme-2	Basic_fibroblast_growth_factor
negative	16397296-HIV-RT-1	Human_neutrophil_elastase
negative	7542922-HIV-1-RT-3	E.Coli_rho_factor
negative	17461758B-GLA proteins-2	E.Coli_rho_factor
negative	15913532-hemagglutinin-1	NTS_1
negative	16938098-CUG-BP1-2	Immunoglobulin_E
negative	12054450-NTS_1-1	MS2CoatProtein
negative	9605115-CD4Antigen-9	Ricin
negative	20136122-PA toxin-2	PAI1
negative	9346949-yeast RNA polymerase II-1	dsRNA_activated_protein_kinase
negative	14610191-gp120-2	Anthrax_Protective_Antigen
negative	14610191-gp120-6	E7_papillomavirus_oncoprotein
negative	7678562-E.Coli rho factor-4	Anthrax_Protective_Antigen
negative	10408383-HumanComplementC5-2	Anthrax_Protective_Antigen
negative	14610191-gp120-3	eIF4G
negative	16083878-ABF1 Protein-1	gp43
negative	18763762-Glycosylation-3	CD4
negative	20565241-Mutant KRAS v12 protein-2	Lysozyme
negative	18426920-NFkB-5	HIV-RT
negative	16643010-MutS protein-5	Nicotinic_acetylcholine_receptor
negative	19037734-Ang1-1	Anthrax_Protective_Antigen
negative	20564698-Myotonic dystrophy kinase-related Cdc42-binding kinase-4	Nogo-66_Receptor
negative	18637731-HIV-RT-5	RB69_RegA
negative	15866068-RB69 RegA-1	Keratinocyte_growth_factor
negative	7678562-E.Coli rho factor-2	Ustilago_maydis_RNA_binding_protein_Rrm4
negative	18388495-RNAPol-2	Vascular_endothelial_growth_factor
negative	21559530-PTEN-2	Ricin
negative	10408383-HumanComplementC5-5	Ricin
negative	16799875-ARR recPrP-1	Bovine_factor_IX
negative	17155909-Human interleukin-23-2	PAI1
negative	21245470-PA63-2	Variant_surface_glycoprotein
negative	9526554-hnps_PLA2-2	dsRNA_activated_protein_kinase
negative	19179075-Hemin-1	E7_papillomavirus_oncoprotein
negative	7678562-E.Coli rho factor-1	Anthrax_Protective_Antigen
negative	10881199-GlnRS-2	Envelope_glycoprotein_GP120
negative	20153201-streptavidin-Ma-1	MS2CoatProtein
negative	12692304-Ang2-12	bovine_prion_protein
negative	16475836-RVV-X-1	HumanComplementC5
negative	9526554-hnps_PLA2-3	Zinc_finger_protein_TFIIIA
negative	7678562-E.Coli rho factor-3	human_epidermal_growth_factor_receptor_3_HER3
negative	9035109-keratinocyte growth factor-1	Lysozyme
negative	12135392-NFkBRelAp50-1	HIV-1_Rev_binding_protein
negative	18403417-TFIIB-3	Human_neutrophil_elastase
negative	18426920-NFkB-5	MS2CoatProtein
negative	21310253-IL17RA-1	Ricin
negative	18948292-M3-HIV-1-RT-Ma-1	E7_papillomavirus_oncoprotein
negative	10671531-ricin A-chain-Ma-1	Streptavidin
negative	16567403-mPrP-1	ERBB2_Receptor_Protein-Tyrosine_Kinase
negative	10882721-Oncostatin M-16	oligoadenylate_synthetase
negative	12692304-Ang2-10	gp43
negative	20564698-Myotonic dystrophy kinase-related Cdc42-binding kinase-5	eIF4G
negative	19179075-Hemin-1	Vascular_endothelial_growth_factor
negative	16042414-MC1protein-1	RB69_RegA
negative	19158349-phospholamban-1	HIV-RT
negative	7519769-Thrombin-2	Human_Thrombin
negative	18175068-VEGF165-2	high_mobility_group_protein_AT-hook_2
negative	18637731-HIV-RT-6	Special_AT-rich_sequence-binding_protein1_SATB1_Homeodomain_HD
negative	19284310-PAI1-6	MS2CoatProtein
negative	18187506-SATB1-7	eIF4G
negative	18029757-PQQGDH-1	Streptavidin
negative	18403417-TFIIB-8	platelet-derived_growth_factor_BB
negative	17461758B-GLA proteins-1	ARS_Binding_Factor_1
negative	10882721-Oncostatin M-5	dsRNA_activated_protein_kinase
negative	19291713-hnRNPA1-1	HIV-RT
negative	19468044-FFRP-7	Anthrax_Protective_Antigen
negative	19422452-VWF-1	prothrombin
negative	17055241-Abrin-7	TetR
negative	18426920-NFkB-2	Anthrax_Protective_Antigen
negative	19740763-RUNX1-Ma-1	E.Coli_rho_factor
negative	18763762-Glycosylation-2	RB69_RegA
negative	18537265-FOXO1a-1	ARS_Binding_Factor_1
negative	16567403-mPrP-1	PAI1
negative	17173335-CE-1	Envelope_glycoprotein_GP120
negative	7678562-E.Coli rho factor-5	Human_p21-activated_kinase
negative	8755498-HIV-1 Rev-3	HIV-1-RT
negative	12927206-GST-FMRP-1	angiopoietin_2
negative	12692304-Ang2-11	HIV-RT
negative	16312015-AMV coat protein-1	Wild_type_KRAS_protein
negative	21627466-EColiK88-1	Oncostatin_M
negative	8755498-HIV-1 Rev-10	platelet-derived_growth_factor_BB
negative	10425631-MS2CoatProtein-10	PAI1
negative	14610191-gp120-2	MUC1-5TR
negative	16518777A-Ricin-4	SarA
negative	16567403-mPrP-Ma-1	Ricin
negative	19406842-TLR2-3	Colicin_E3
negative	15938634-Human CXCL 10 Chemokine-2	Abrin
negative	18403417-TFIIB-9	ARS_Binding_Factor_1
negative	17461758A-GLA proteins-1	Zinc_finger_protein_TFIIIA
negative	7678562-E.Coli rho factor-20	Glycosylation
negative	16467303-CED-9-2	human_interleukin_17A
negative	9035109-keratinocyte growth factor-12	gp43
negative	21402046-AlkB-4	HIV_gp120_V3
negative	20564698-Myotonic dystrophy kinase-related Cdc42-binding kinase-4	Human_Rad51
negative	7678562-E.Coli rho factor-16	HIV-RT
negative	21310253-IL17RA-1	Keratinocyte_growth_factor
negative	14610191-gp120-3	TetR
negative	15023071-Colicin E3-6	interleukin_17_RA
negative	12054450-NTS_1-6	Ustilago_maydis_RNA_binding_protein_Rrm4
negative	18403417-TFIIB-6	NFkappaB_p65
negative	17024188-Cytoplasmic polyadenylation element 4 RNA binding domain-1	Abrin
negative	9035109-keratinocyte growth factor-8	HIV-1_Rev_binding_protein
negative	7678562-E.Coli rho factor-1	ARS_Binding_Factor_1
negative	21281402-EpCAM-1	E7_papillomavirus_oncoprotein
negative	9035109-keratinocyte growth factor-11	Oncostatin_M
negative	17905582-Vascular cell adhesion molecule-1-1	Human_p21-activated_kinase
negative	12124337-PSMA-1	HIV-1_Rev_binding_protein
negative	14610191-gp120-1	Escherichia_coli_K88
negative	21310253-IL17RA-3	PotatoVirusXCoatProtein
negative	17283213-Rrm4-3	Phosphatase_and_Tensin_Homologue
negative	8755498-HIV-1 Rev-18	Abrin
negative	17694298-MUC1-5TR-1	full_length_sheep_prion_protein_PrP23-234_A136_R154_R171
negative	17024188-Cytoplasmic polyadenylation element 4 RNA binding domain-1	DNA_mismatch_repair_protein_MutS
negative	11132628-HIV 1 Tat-1	thyroid_transcription_factor_1
negative	15866068-RB69 RegA-4	Abrin
negative	7678562-E.Coli rho factor-10	HCV_E2_glycoprotein
negative	7542922-HIV-1-RT-3	MS2CoatProtein
negative	15749125-PotatoVirusXCoatProtein-2	alfalfa_mosaic_virus_coat_protein
negative	17332014-SBP2-2	Envelope_glycoprotein_GP120
negative	14610191-gp120-26	HIVgp120
negative	21238427-GST-E7-2	Ricin
negative	9605115-CD4Antigen-8	Vascular_endothelial_growth_factor
negative	20705898-PDGF-BB-5	HumanComplementC5
negative	16643010-MutS protein-7	Keratinocyte_growth_factor
negative	18403417-TFIIB-7	Envelope_glycoprotein_GP120
negative	17055241-Abrin-5	Cell_division_cycle_42_GTP-binding_protein
negative	17461758C-GLA proteins-2	Hemagglutinin
negative	10882721-Oncostatin M-15	Streptavidin
negative	16518777A-Ricin-3	angiopoietin_2
negative	20705898-PDGF-BB-2	Myotonic_dystrophy_kinase-related_Cdc42-binding_kinase
negative	19040357-Epidermal growth factor receptor variant III-2	Escherichia_coli_K88
negative	14610191-gp120-20	Ustilago_maydis_RNA_binding_protein_Rrm4
negative	10425631-MS2CoatProtein-10	L-selectin
negative	17461758C-GLA proteins-3	NFkappaB_p65
negative	18835173-Thrombin-2	Glycosylation
negative	18187506-SATB1-5	Myotonic_dystrophy_kinase-related_Cdc42-binding_kinase
negative	20564698-Myotonic dystrophy kinase-related Cdc42-binding kinase-3	Von_Willebrand_factor_A1_domain
negative	18403417-TFIIB-2	gp43
negative	19243167-Thrombin-7	Oncostatin_M
negative	12000850-streptavidin-1	mouse_CXCL_10_Chemokine
negative	8755498-HIV-1 Rev-10	Recombinant_human_14-3-3gamma_protein
negative	19480397-Streptavidin-1	eIF4G
negative	10881199-GlnRS-1	HumanAngiogenin
negative	19243167-Thrombin-1	human_vascular_endothelial_growth_factor_VEGF165
negative	12874383-HER3-1	Envelope_glycoprotein_GP120
negative	18187506-SATB1-4	Lysozyme
negative	21238427-GST-E7-2	DNA_mismatch_repair_protein_MutS
negative	18187506-SATB1-3	Zinc_finger_protein_TFIIIA
negative	9526554-hnps_PLA2-7	PAI1
negative	10882721-Oncostatin M-6	Colicin_E3
negative	19040357-Epidermal growth factor receptor variant III-4	thyroid_transcription_factor_1
negative	20843027-CD44-2	TLR2
negative	8755498-HIV-1 Rev-11	HumanAngiogenin
negative	20564698-Cell division cycle 42 GTP-binding protein-3	Streptavidin
negative	12867449-SarA-4	angiopoietin_2
negative	7678562-E.Coli rho factor-26	dsRNA_activated_protein_kinase
negative	14690600-Human Cleavage Factor Im-1	Variant_surface_glycoprotein
negative	9826651-nicotinic acetylcholine receptor-2	eIF4G
negative	20564698-Cell division cycle 42 GTP-binding protein-5	dsRNA_activated_protein_kinase
negative	12692304-Ang2-11	Abrin
negative	19480397-Streptavidin-6	NF-kB
negative	16643010-MutS protein-16	thyroid_transcription_factor_1
negative	9526554-hnps_PLA2-Ma-1	Vascular_endothelial_growth_factor
negative	14610191-gp120-5	human_interleukin_17A
negative	12582125-VSG-4	DNA_polymerase_beta
negative	21238427-GST-E7-6	Ricin
negative	17055241-Abrin-5	NFkappaB_p65
negative	8755498-HIV-1 Rev-6	HumanAngiogenin
negative	9383475-VPF/VEGF-1	Human_toll-like_receptor_3_ectodomain
negative	9346949-yeast RNA polymerase II-1	σ70_subunit_Escherichia_coli_RNA_polymerase
negative	20387790-PAI-1-2	HIVgp120
negative	12135392-NFkBRelAp65-1	Beta-catenin
negative	19406842-TLR2-1	SECIS_binding_protein_2
negative	17173335-CE-1	thyroid_transcription_factor_1
negative	10425631-MS2CoatProtein-2	CD44-Fc
negative	14610191-gp120-10	Anthrax_Protective_Antigen
negative	20153201-streptavidin-Ma-1	eIF4G
negative	11320245-Cytohesin 1-2	Nogo-66_Receptor
negative	18426920-NFkB-1	Wild_type_KRAS_protein
negative	20564698-Human p21-activated kinase-5	E.Coli_rho_factor
negative	10074372-NFKB-1	Von_Willebrand_factor_A1_domain
negative	21402046-AlkB-11	Thrombin
negative	1718887-RF-1-1	Anthrax_Protective_Antigen
negative	20387790-PAI-1-1	Envelope_glycoprotein_GP120
negative	18835173-Thrombin-Ma-1	Ricin
negative	16083878-ABF1 Protein-8	alfalfa_mosaic_virus_coat_protein
negative	16083878-ABF1 Protein-8	TetR
negative	10408383-HumanComplementC5-6	Ricin_A_Chain
negative	16938098-CUG-BP1-5	eIF4G
negative	14610191-gp120-17	HCV_E2_glycoprotein
negative	19480397-Streptavidin-4	Lysozyme
negative	19468044-FFRP-2	E.Coli_rho_factor
negative	12135392-NFkBRelAp65-1	Vascular_endothelial_growth_factor
negative	18426920-NFkB-4	CED-91-251-His6
negative	21238427-GST-E7-2	platelet-derived_growth_factor_BB
negative	18763762-Glycosylation-2	Oncostatin_M
negative	18426920-NFkB-5	AlkB
negative	16083878-ABF1 Protein-7	Glycosylation
negative	8755498-HIV-1 Rev-8	Streptavidin
negative	10425631-MS2CoatProtein-5	Zinc_finger_protein_TFIIIA
negative	20564698-Cell division cycle 42 GTP-binding protein-3	HIV-1_reverse_transcriptase
negative	19352549-Streptavidin-1	Sclerostin
negative	17332014-SBP2-5	Colicin_E3
negative	19284310-PAI1-1	eIF4G
negative	9383475-VPF-1	SECIS_binding_protein_2
negative	9035109-keratinocyte growth factor-1	Sclerostin
negative	21238427-GST-E7-1	Envelope_glycoprotein_GP120
negative	15866068-RB69 RegA-4	TetR
negative	21402046-AlkB-13	human_interleukin_17A
negative	20300533-NgR-4	human_RNase_H1
negative	7678562-E.Coli rho factor-13	general_transcription_factor_IIB
negative	20564698-Human p21-activated kinase-4	recombinant_mouse_prion_protein_amino_acids_23-230
negative	18637731-HIV-RT-2	MUC1-5TR
negative	9035109-keratinocyte growth factor-3	Thrombin
negative	10882721-Oncostatin M-9	CD44-Fc
negative	17535803-E. coli σ70-2	TetR
negative	19406842-TLR2-5	Keratinocyte_growth_factor
negative	20705898-PDGF-BB-4	Calsenilin
negative	21748194-Ricin-1	σ70_subunit_Escherichia_coli_RNA_polymerase
negative	16938098-CUG-BP1-3	hnps_PLA2
negative	9526554-hnps_PLA2-4	Thrombin
negative	9605115-CD4Antigen-7	Special_AT-rich_sequence-binding_protein1_SATB1_Homeodomain_HD
negative	15913532-hemagglutinin-2	Myotonic_dystrophy_kinase-related_Cdc42-binding_kinase
negative	21238427-GST-E7-2	bovine_prion_protein
negative	19997645-HCV E2 glycoprotein-1	Hemagglutinin
negative	9526554-hnps_PLA2-12	Human_Thrombin
negative	20564698-Human p21-activated kinase-4	Keratinocyte_growth_factor
negative	18948292-M3-HIV-1-RT-2	platelet-derived_growth_factor_BB
negative	10408383-HumanComplementC5-3	oligoadenylate_synthetase
negative	15749125-PotatoVirusXCoatProtein-4	hnps_PLA2
negative	10882721-Oncostatin M-6	HIV_gp120_V3
negative	17694298-MUC1-5TR-3	Immunoglobulin_E
negative	1379730-HIV-1-RT-2	yeast_RNa_polymerase_II
negative	12124337-Prostate Specific Membrane Antigen-2	L-selectin
negative	20545348-TetR-3	human_vascular_endothelial_growth_factor_VEGF165
negative	9035109-keratinocyte growth factor-7	Recombinant_CUG-binding_protein_1_Open_Reading_Frame_ORF
negative	21238427-GST-E7-1	PotatoVirusXCoatProtein
negative	18252191-Rabbit IgG-1	recombinant_mouse_prion_protein_amino_acids_23-230
negative	10882721-Oncostatin M-14	eIF4G
negative	9572845-PKR protein-4	Recombinant_CUG-binding_protein_1_Open_Reading_Frame_ORF
negative	15938634-mouse CXCL 10 Chemokine-1	dsRNA_activated_protein_kinase
negative	16643010-MutS protein-16	Zinc_finger_protein_TFIIIA
negative	17055241-Abrin-6	Glutaminyl-tRNA_synthetase
negative	20545348-TetR-5	Cytoplasmic_polyadenylation_element_3_RNA_binding_domain
negative	14610191-gp120-9	interleukin_17_RA
negative	16643010-MutS protein-7	L-selectin
negative	16467303-CED-9-1	angiopoietin_1
negative	18637731-HIV-RT-7	TetR
negative	20136122-PA toxin-1	Human_CXCL_10_Chemokine
negative	16643010-MutS protein-14	NS3_protein_of_hepatitis_C_virus
negative	16467303-CED-9-2	E7_papillomavirus_oncoprotein
negative	11557339-lysozyme-2	dsRNA_activated_protein_kinase
negative	12054450-NTS_1-1	PAI1
negative	20545348-TetR-11	TGF-beta_type_III_receptor
negative	19997645-HCV E2 glycoprotein-1	Abrin
negative	16475836-RVV-X-1	Recombinant_Human_Erythropoietin-a
negative	9572845-PKR protein-5	ARS_Binding_Factor_1
negative	20565241-Mutant KRAS v12 protein-2	Fibronectin
negative	8755498-HIV-1 Rev-12	Human_Cleavage_Factor_Im
negative	16312015-AMV coat protein-1	MUC1-5TR
negative	14610191-gp120-12	Human_Rad51
negative	17694298-MUC1-5TR-4	Oncostatin_M
negative	20545348-TetR-2	Colicin_E3
negative	21204783-sclerostin-1	Rabbit_immunoglobulin_G_IgG
negative	18426920-NFkB-Ma-4	Hepatitis_C_virus_core_and_NS5_proteins
negative	9585539-EFTu-2	HIV_gp120_V3
negative	16518777B-Ricin-3	HIV-1-RT
negative	16518777A-Ricin-4	Envelope_glycoprotein_GP120
negative	14610191-gp120-5	bovine_prion_protein
negative	16938098-CUG-BP1-2	DNA_mismatch_repair_protein_MutS
negative	9062133-NeutrophilElastase-5	HIV-1-RT
negative	1379730-HIV-1-RT-2	Ricin
negative	12557236-Bovine Thrombin-2	HIV-1-RT
negative	21402046-AlkB-3	Keratinocyte_growth_factor
negative	20615431-Porcine circovirus type 2-2	platelet-derived_growth_factor_BB
negative	9873529-bFGF-1	Porcine_circovirus_type_2
negative	18187506-SATB1-2	Nogo-66_Receptor
negative	16938098-CUG-BP1-5	AlkB
negative	7542922-HIV-1-RT-8	hnps_PLA2
negative	12954786-TTF1-1	Keratinocyte_growth_factor
negative	19243167-Thrombin-2	σ70_subunit_Escherichia_coli_RNA_polymerase
negative	19997645-HCV E2 glycoprotein-2	Myotonic_dystrophy_kinase-related_Cdc42-binding_kinase
negative	21310253-IL17RA-4	Nicotinic_acetylcholine_receptor
negative	14610191-gp120-27	PotatoVirusXCoatProtein
negative	11557339-lysozyme-2	CD4
negative	20705898-PDGF-BB-9	E.Coli_rho_factor
negative	19325843-Cathepsin G-1	AlkB
negative	12054450-NTS_1-5	Immunoglobulin_E
negative	7678562-E.Coli rho factor-17	Epidermal_growth_factor_receptor_variant_III
negative	10074372-NFKB-1	E.Coli_rho_factor
[truncated: 321 more rows]

## Sheet: testing dataset
class	aptamer_id	target_id
positive	20136122-PA toxin-4	Anthrax_Protective_Antigen
positive	19997645-HCV E2 glycoprotein-4	HCV_E2_glycoprotein
positive	21402046-AlkB-12	AlkB
positive	17956125-high mobility group protein AT-hook 2-4	high_mobility_group_protein_AT-hook_2
positive	17030508-Bovine factor IX-1	Bovine_factor_IX
positive	17030508-Bovine factor IX-Ma-1	Bovine_factor_IX
positive	20564698-Human p21-activated kinase-4	Human_p21-activated_kinase
positive	21774453-Streptavidin-2	Streptavidin
positive	17694298-MUC1-5TR-3	MUC1-5TR
positive	18187506-SATB1-3	Special_AT-rich_sequence-binding_protein1_SATB1_Homeodomain_HD
positive	20153201-streptavidin-1	Streptavidin
positive	9452437-oligoadenylatesynthetase-4	oligoadenylate_synthetase
positive	9356339-NS3 Protein of Hepatitis C-Ma-1	NS3_protein_of_hepatitis_C_virus
positive	14610191-gp120-10	Envelope_glycoprotein_GP120
positive	14610191-gp120-9	Envelope_glycoprotein_GP120
positive	14610191-gp120-13	Envelope_glycoprotein_GP120
positive	14610191-gp120-14	Envelope_glycoprotein_GP120
positive	14610191-gp120-18	Envelope_glycoprotein_GP120
positive	11320245-Cytohesin 1-2	Cytohesin_1
positive	16643010-MutS protein-14	DNA_mismatch_repair_protein_MutS
positive	18388495-RNAPol-2	RNA_polymerase
positive	9605115-CD4Antigen-2	CD4
positive	9605115-CD4Antigen-9	CD4
positive	17155909-Human interleukin-23-2	Human_interleukin-23
positive	18426920-NFkB-Ma-2	NFkappaB_p65
positive	16799875-VRQ recPrP-2	full-length_sheep_prion_protein_PrP23-234_V136_R154_Q171
positive	15866068-RB69 RegA-4	RB69_RegA
positive	8755498-HIV-1 Rev-16	HIV-1_Rev_binding_protein
positive	9572845-PKR protein-5	dsRNA_activated_protein_kinase
positive	7678562-E.Coli rho factor-17	E.Coli_rho_factor
positive	14500841-human RNase H1-1	human_RNase_H1
positive	21402046-AlkB-9	AlkB
positive	21310253-IL17RA-2	interleukin_17_RA
positive	19406842-TLR2-4	TLR2
positive	19480397-Streptavidin-1	Streptavidin
positive	20971648-rHuEPO-a-Ma-3	Recombinant_Human_Erythropoietin-a
positive	16799875-ARR recPrP-2	full-length_sheep_prion_protein_PrP23-234_V136_R154_Q171
positive	17055241-Abrin-1	Abrin
positive	16930539-CCL1-1	mouse_CCL1_chemokine_mCCL1
positive	15023071-Colicin E3-2	Colicin_E3
positive	9526554-hnps_PLA2-4	hnps_PLA2
positive	20545348-TetR-4	TetR
positive	20564698-Myotonic dystrophy kinase-related Cdc42-binding kinase-3	Myotonic_dystrophy_kinase-related_Cdc42-binding_kinase
positive	20061133-CRP-1	C-reactive_protein
positive	9383475-VPF/VEGF-3	Vascular_endothelial_growth_factor
positive	14709039-IgE-3	Immunoglobulin_E
positive	18187506-SATB1-2	Special_AT-rich_sequence-binding_protein1_SATB1_Homeodomain_HD
positive	12582125-VSG-4	Variant_surface_glycoprotein
positive	7542922-HIV-1-RT-1	HIV-1-RT
positive	17055241-Abrin-2	Abrin
positive	20971648-rHuEPO-a-Ma-4	Recombinant_Human_Erythropoietin-a
positive	15023071-Colicin E3-1	Colicin_E3
positive	8755498-HIV-1 Rev-18	HIV-1_Rev_binding_protein
positive	20545348-TetR-5	TetR
positive	19164908-mouse prion protein-1	recombinant_mouse_prion_protein_amino_acids_23-230
positive	19997645-HCV E2 glycoprotein-1	HCV_E2_glycoprotein
positive	16643010-MutS protein-17	DNA_mismatch_repair_protein_MutS
positive	11557339-lysozyme-5	Lysozyme
positive	9578572-HumanAngiogenin-1	HumanAngiogenin
positive	18252191-Rabbit IgG-1	Rabbit_immunoglobulin_G_IgG
positive	16938098-CUG-BP1-6	Recombinant_CUG-binding_protein_1_Open_Reading_Frame_ORF
positive	20564698-Myotonic dystrophy kinase-related Cdc42-binding kinase-1	Myotonic_dystrophy_kinase-related_Cdc42-binding_kinase
positive	16518777B-Ricin-1	Ricin
positive	17461758C-GLA proteins-3	Factor_X
positive	16940549-eIF4G-3	eIF4G
positive	19179075-Hemin-1	Hemin
positive	19480397-Streptavidin-6	Streptavidin
positive	18537265-FOXO1a-3	Foxo1
positive	20452328-BoNT-A-2	Botulinum_neurotoxin_a
positive	12692304-Ang2-14	angiopoietin_2
positive	12692304-Ang2-8	angiopoietin_2
positive	7678562-E.Coli rho factor-22	E.Coli_rho_factor
positive	9062133-NeutrophilElastase-1	Human_neutrophil_elastase
positive	9062133-NeutrophilElastase-6	Human_neutrophil_elastase
positive	9062133-NeutrophilElastase-2	Human_neutrophil_elastase
positive	18175068-VEGF165-2	human_vascular_endothelial_growth_factor_VEGF165
positive	10408383-HumanComplementC5-5	HumanComplementC5
positive	19243167-Thrombin-5	Human_Thrombin
positive	19325843-Cathepsin G-1	Cathepsin_G
positive	16083878-ABF1 Protein-6	ARS_Binding_Factor_1
positive	9526554-hnps_PLA2-5	hnps_PLA2
positive	20136122-PA toxin-6	Anthrax_Protective_Antigen
positive	7678562-E.Coli rho factor-14	E.Coli_rho_factor
positive	7678562-E.Coli rho factor-7	E.Coli_rho_factor
positive	10425631-MS2CoatProtein-2	MS2CoatProtein
positive	10882721-Oncostatin M-4	Oncostatin_M
positive	8755498-HIV-1 Rev-2	HIV-1_Rev_binding_protein
positive	18403417-TFIIB-2	general_transcription_factor_IIB
positive	15938634-Human CXCL 10 Chemokine-1	Human_CXCL_10_Chemokine
positive	15023071-Colicin E3-6	Colicin_E3
positive	7519769-Thrombin-2	Thrombin
positive	21204783-sclerostin-4	Sclerostin
positive	20136122-PA toxin-9	Anthrax_Protective_Antigen
positive	17055241-Abrin-3	Abrin
positive	16643010-MutS protein-19	DNA_mismatch_repair_protein_MutS
positive	16799875-ARR recPrP-1	full_length_sheep_prion_protein_PrP23-234_A136_R154_R171
positive	16643010-MutS protein-11	DNA_mismatch_repair_protein_MutS
positive	18403417-TFIIB-5	general_transcription_factor_IIB
positive	20095591-TFIIIAp43-2	Zinc_finger_protein_TFIIIA
positive	19352549-Streptavidin-3	Streptavidin
positive	12219078-Streptavidin-1	Streptavidin
positive	9035109-keratinocyte growth factor-6	Keratinocyte_growth_factor
positive	10882721-Oncostatin M-15	Oncostatin_M
positive	19284310-PAI1-5	PAI1
positive	20615431-Porcine circovirus type 2-1	Porcine_circovirus_type_2
positive	19304999-HIVgp120-2	HIVgp120
positive	14690600-Human Cleavage Factor Im-1	Human_Cleavage_Factor_Im
positive	12874383-HER3-1	human_epidermal_growth_factor_receptor_3_HER3
positive	21238427-GST-E7-2	E7_papillomavirus_oncoprotein
positive	20136122-PA toxin-2	Anthrax_Protective_Antigen
positive	10425631-MS2CoatProtein-9	MS2CoatProtein
positive	20713120-Human Rad51-3	Human_Rad51
positive	20713120-Human Rad51-1	Human_Rad51
positive	12124337-PSMA-2	PSMA
positive	11557339-lysozyme-2	Lysozyme
positive	19468044-FFRP-1	TvFL3_Thermoplasma_volcanium
positive	16397296-HIV-RT-1	HIV-RT
positive	16643010-MutS protein-1	DNA_mismatch_repair_protein_MutS
positive	17055241-Abrin-6	Abrin
positive	11557339-lysozyme-1	Lysozyme
positive	7678562-E.Coli rho factor-12	E.Coli_rho_factor
positive	19352549-Streptavidin-1	Streptavidin
positive	19284310-PAI1-6	PAI1
positive	18403417-TFIIB-9	general_transcription_factor_IIB
positive	20545348-TetR-11	TetR
positive	18835173-Thrombin-1	Thrombin
positive	8755498-HIV-1 Rev-6	HIV-1_Rev_binding_protein
positive	10425631-MS2CoatProtein-8	MS2CoatProtein
positive	9578572-HumanAngiogenin-2	HumanAngiogenin
positive	17055241-Abrin-7	Abrin
positive	21238427-GST-E7-5	E7_papillomavirus_oncoprotein
positive	19284310-PAI1-1	PAI1
positive	20564698-Human p21-activated kinase-5	Human_p21-activated_kinase
positive	19243167-Thrombin-7	Human_Thrombin
positive	20564698-Myotonic dystrophy kinase-related Cdc42-binding kinase-5	Myotonic_dystrophy_kinase-related_Cdc42-binding_kinase
positive	17028752-Protein kinase C-delta-1	Protein_kinase_C_delta
positive	17535803-E. coli σ70-9	σ70_subunit_Escherichia_coli_RNA_polymerase
positive	17535803-E. coli σ70-5	σ70_subunit_Escherichia_coli_RNA_polymerase
positive	21204783-sclerostin-3	Sclerostin
positive	16643010-MutS protein-3	DNA_mismatch_repair_protein_MutS
positive	8755498-HIV-1 Rev-8	HIV-1_Rev_binding_protein
positive	19406842-TLR2-5	TLR2
positive	21245470-PA63-1	Anthrax_Protective_Antigen
positive	12054450-NTS_1-4	NTS_1
positive	20387790-PAI-1-2	Plasminogen_activator_inhibitor-1
negative	10805157-L-selectin-3	Advanced_glycation_end-product
negative	7678562-E.Coli rho factor-18	Streptavidin
negative	12219078-Streptavidin-2	Human_Nuclear_Factor_kB_RelA_p65
negative	7678562-E.Coli rho factor-9	RNA_polymerase
negative	20564698-Cell division cycle 42 GTP-binding protein-1	Streptavidin
negative	17155909-Human thrombin-2	DNA_mismatch_repair_protein_MutS
negative	18403417-TFIIB-2	Epidermal_growth_factor_receptor_variant_III
negative	18403417-TFIIB-1	gp43
negative	20713120-Human Rad51-2	Oncostatin_M
negative	7678562-E.Coli rho factor-14	Ricin
negative	9035109-keratinocyte growth factor-5	Recombinant_human_14-3-3gamma_protein
negative	9585539-EFTu-4	Keratinocyte_growth_factor
negative	21204783-sclerostin-4	Ricin
negative	21310253-IL17RA-3	HumanComplementC5
negative	9062133-NeutrophilElastase-4	σ70_subunit_Escherichia_coli_RNA_polymerase
negative	16540230-TbRIII-Ma-1	Human_p21-activated_kinase
negative	15938634-Human CXCL 10 Chemokine-2	angiopoietin_2
negative	9526554-hnps_PLA2-9	MUC1-5TR
negative	9572845-PKR protein-4	AlkB
negative	9605115-CD4Antigen-4	Recombinant_Human_Erythropoietin-a
negative	9526554-hnps_PLA2-1	dsRNA_activated_protein_kinase
negative	19304999-HIVgp120-2	Envelope_glycoprotein_GP120
negative	19098441-bovine prion protein-2	interleukin_17_RA
negative	15023071-Colicin E3-4	HIV-1-RT
negative	17535803-E. coli σ70-3	Envelope_glycoprotein_GP120
negative	18252191-Rabbit IgG-1	DNA_polymerase_beta
negative	20564698-Myotonic dystrophy kinase-related Cdc42-binding kinase-2	Fibronectin
negative	15023071-Colicin E3-6	Myotonic_dystrophy_kinase-related_Cdc42-binding_kinase
negative	2200121-gp43-4	Prostate_specific_membrane_antigen
negative	17694298-MUC1-5TR-4	hnps_PLA2
negative	12054450-NTS_1-7	HumanComplementC5
negative	14610191-gp120-27	thyroid_transcription_factor_1
negative	10425631-MS2CoatProtein-10	M3_HIV-1_RT
negative	19468044-FFRP-4	Recombinant_Human_Erythropoietin-a
negative	9062133-NeutrophilElastase-6	hnps_PLA2
negative	21559530-PTEN-2	Abrin
negative	17535803-E. coli σ70-Ma-1	eIF4G
negative	9356339-NS3 Protein of Hepatitis C-Ma-1	Fmr1
negative	9578572-HumanAngiogenin-1	DNA_mismatch_repair_protein_MutS
negative	20615431-Porcine circovirus type 2-1	Special_AT-rich_sequence-binding_protein1_SATB1_Homeodomain_HD
negative	19352549-Streptavidin-3	general_transcription_factor_IIB
negative	20564698-Cell division cycle 42 GTP-binding protein-5	Keratinocyte_growth_factor
negative	19243167-Thrombin-5	Clostridium_botulinum_neurotoxin_BoNT-toxoid_aldehyde-inactivated_toxin
negative	18948292-M3-HIV-1-RT-Ma-2	Hepatitis_C_virus_core_and_NS5_proteins
negative	19037734-Ang1-1	general_transcription_factor_IIB
negative	14610191-gp120-17	L-selectin
negative	19040357-Epidermal growth factor receptor variant III-4	Recombinant_Human_Erythropoietin-a
negative	19040357-Epidermal growth factor receptor variant III-5	angiopoietin_2
negative	8755498-HIV-1 Rev-10	DNA_polymerase_beta
negative	16799875-ARR recPrP-2	NFkappaB_p50
negative	9605115-CD4Antigen-3	Clostridium_botulinum_neurotoxin_BoNT-toxoid_aldehyde-inactivated_toxin
negative	19284310-PAI1-4	Anthrax_Protective_Antigen
negative	10805157-L-selectin-6	NS3_protein_of_hepatitis_C_virus
negative	18637731-HIV-RT-1	Special_AT-rich_sequence-binding_protein1_SATB1_Cut_Domain_CD_and_Homeodomain_HD
negative	7678562-E.Coli rho factor-12	HumanComplementC5
negative	21238427-GST-E7-7	Immunoglobulin_E
negative	7678562-E.Coli rho factor-21	TetR
negative	10882721-Oncostatin M-9	PAI1
negative	12135392-NFkBRelAp65-1	platelet-derived_growth_factor_BB
negative	20061133-CRP-1	Sclerostin
negative	17332014-SBP2-4	Thrombin
negative	19469583-HIVproteins-2	HumanAngiogenin
negative	18426920-NFkB-4	Abrin
negative	18252191-Rabbit IgG-1	Keratinocyte_growth_factor
negative	21627466-EColiK88-2	Streptavidin
negative	19406842-TLR2-5	SECIS_binding_protein_2
negative	9356339-NS3 Protein of Hepatitis C-Ma-1	Tenascin_C
negative	21559530-PTEN-2	Envelope_glycoprotein_GP120
negative	10408383-HumanComplementC5-2	PotatoVirusXCoatProtein
negative	19422452-VWF-1	HIV-1_Rev_binding_protein
negative	7678562-E.Coli rho factor-8	SarA
negative	10671531-ricin A-chain-1	Thrombin
negative	9035109-keratinocyte growth factor-13	Envelope_glycoprotein_GP120
negative	9572845-PKR protein-1	Clostridium_botulinum_neurotoxin_BoNT-toxoid_aldehyde-inactivated_toxin
negative	16083878-ABF1 Protein-6	eIF4G
negative	12124337-PSMA-2	Basic_fibroblast_growth_factor
negative	12582125-VSG-9	Envelope_glycoprotein_GP120
negative	9356339-NS3 Protein of Hepatitis C-1	RUNX1
negative	19469583-HIVproteins-1	Human_Thrombin
negative	16938098-CUG-BP1-2	Keratinocyte_growth_factor
negative	16643010-MutS protein-7	Thrombin
negative	21774453-Streptavidin-2	Vascular_endothelial_growth_factor
negative	21238427-GST-E7-6	Variant_surface_glycoprotein
negative	12219078-Streptavidin-2	Glycosylation
negative	17332014-SBP2-3	Anthrax_Protective_Antigen
negative	17173335-CE-2	HIV_gp120_V3
negative	12054450-NTS_1-1	Glycosylation
negative	15866068-RB69 RegA-2	Hepatitis_C_virus_core_and_NS5_proteins
negative	9605115-CD4Antigen-4	Special_AT-rich_sequence-binding_protein1_SATB1_Cut_Domain_CD_and_Homeodomain_HD
negative	9062133-NeutrophilElastase-2	DNA_mismatch_repair_protein_MutS
negative	19179075-Hemin-1	thyroid_transcription_factor_1
negative	18537265-FOXO1a-1	Recombinant_CUG-binding_protein_1_Open_Reading_Frame_ORF
negative	12692304-Ang2-2	general_transcription_factor_IIB
negative	15023071-Colicin E3-6	Variant_surface_glycoprotein
negative	19243167-Thrombin-4	Colicin_E3
negative	9062133-NeutrophilElastase-6	Nogo-66_Receptor
negative	9526554-hnps_PLA2-3	Streptavidin
negative	9605115-CD4Antigen-2	high_mobility_group_protein_AT-hook_2
negative	8755498-HIV-1 Rev-6	Recombinant_Human_Erythropoietin-a
negative	20452328-BoNT-A-1	human_vascular_endothelial_growth_factor_VEGF165
negative	19480397-Streptavidin-3	Thrombin
negative	12692304-Ang2-11	Colicin_E3
negative	18403417-TFIIB-2	platelet-derived_growth_factor_BB
negative	9035109-keratinocyte growth factor-11	Human_Thrombin
negative	7678562-E.Coli rho factor-24	Hepatitis_C_virus_core_and_NS5_proteins
negative	8755498-HIV-1 Rev-13	Thrombin
negative	20564698-Cell division cycle 42 GTP-binding protein-4	Epidermal_growth_factor_receptor_variant_III
negative	10882721-Oncostatin M-15	E.Coli_rho_factor
negative	20705898-PDGF-BB-4	Recombinant_CUG-binding_protein_1_Open_Reading_Frame_ORF
negative	12582125-VSG-8	DNA_mismatch_repair_protein_MutS
negative	16083878-ABF1 Protein-7	full_length_sheep_prion_protein_PrP23-234_A136_R154_R171
negative	16643010-MutS protein-1	Streptavidin
negative	10074372-NFKB-1	Keratinocyte_growth_factor
negative	20136122-PA toxin-8	Ricin_A_Chain
negative	20843027-CD44-2	angiopoietin_2
negative	20452328-BoNT-A-2	NFkappaB_p65
negative	9605115-CD4Antigen-4	ERBB2_Receptor_Protein-Tyrosine_Kinase
negative	20705898-PDGF-BB-8	Anthrax_Protective_Antigen
negative	7678562-E.Coli rho factor-20	Variant_surface_glycoprotein
negative	15749125-PotatoVirusXCoatProtein-3	Nogo-66_Receptor
negative	9526554-hnps_PLA2-8	Human_Thrombin
negative	19406842-TLR2-2	E7_papillomavirus_oncoprotein
negative	20564698-Myotonic dystrophy kinase-related Cdc42-binding kinase-1	Streptavidin
negative	17055241-Abrin-4	Plasminogen_activator_inhibitor-1
negative	12954786-TTF1-4	Immunoglobulin_E
negative	20705898-PDGF-BB-3	HIV-1-RT
negative	12954786-TTF1-4	CD44-Fc
negative	21402046-AlkB-2	TetR
negative	17461758C-GLA proteins-2	RNA_polymerase
negative	12692304-Ang2-8	E.Coli_rho_factor
negative	20136122-PA toxin-6	Keratinocyte_growth_factor
negative	17155909-Human thrombin-2	NTS_1
negative	21402046-AlkB-3	quinoprotein_glucose_dehydrogenase_PQQGDH
negative	12867449-SarA-4	Nicotinic_acetylcholine_receptor
negative	15023071-Colicin E3-3	Ricin
negative	12954786-TTF1-3	TetR
negative	9572845-PKR protein-5	Colicin_E3
negative	12954786-TTF1-2	SECIS_binding_protein_2
negative	19284310-PAI1-9	high_mobility_group_protein_AT-hook_2
negative	20615431-Porcine circovirus type 2-1	Immunoglobulin_E
negative	10425631-MS2CoatProtein-9	Anthrax_Protective_Antigen
negative	12954786-TTF1-1	Myotonic_dystrophy_kinase-related_Cdc42-binding_kinase
negative	7678562-E.Coli rho factor-9	platelet-derived_growth_factor_BB
negative	1718887-RF-1-1	PAI1
negative	20705898-PDGF-BB-1	HIV-1-RT
negative	20545348-TetR-Ma-2	HIV-1_Rev_binding_protein
negative	21402046-AlkB-4	Clostridium_botulinum_neurotoxin_BoNT-toxoid_aldehyde-inactivated_toxin
negative	10408383-HumanComplementC5-1	Human_neutrophil_elastase
negative	14610191-gp120-16	Ricin_A_Chain
negative	9526554-hnps_PLA2-2	HIV-1_Rev_binding_protein
negative	16940549-eIF4G-7	PAI1
negative	9826651-nicotinic acetylcholine receptor-1	angiopoietin_2
negative	9526554-hnps_PLA2-12	NS3_protein_of_hepatitis_C_virus
negative	14610191-gp120-20	CD4
negative	9605115-CD4Antigen-7	interleukin_17_RA
negative	7542922-HIV-1-RT-6	σ70_subunit_Escherichia_coli_RNA_polymerase
negative	21627466-EColiK88-1	Keratinocyte_growth_factor
negative	7542922-HIV-1-RT-6	Ricin
negative	2200121-gp43-4	DNA_mismatch_repair_protein_MutS
negative	17461758B-GLA proteins-1	E.Coli_rho_factor
negative	20452328-BoNT-A-3	E7_papillomavirus_oncoprotein
negative	10882721-Oncostatin M-2	E7_papillomavirus_oncoprotein
negative	9035109-keratinocyte growth factor-12	Thrombin
negative	7678562-E.Coli rho factor-22	SARS-CoV_N_protein
negative	20452328-BoNT-A-1	Streptavidin
negative	20615431-Porcine circovirus type 2-1	E.Coli_rho_factor
negative	18403417-TFIIB-9	RNA_polymerase
negative	10408383-HumanComplementC5-3	dsRNA_activated_protein_kinase
negative	10408383-HumanComplementC5-5	TGF-beta_type_III_receptor
negative	18637731-HIV-RT-6	mouse_CCL1_chemokine_mCCL1
negative	14709039-IgE-3	Human_CXCL_10_Chemokine
negative	14610191-gp120-23	HIV-1_Rev_binding_protein
negative	20095591-TFIIIAp43-1	DNA_polymerase_beta
negative	10805157-L-selectin-1	Lysozyme
negative	14709039-IgE-6	Oncostatin_M
negative	9383475-VPF/VEGF-2	angiopoietin_2
negative	14610191-gp120-21	HIV-1_Rev_binding_protein
negative	19352549-Streptavidin-2	Interleukin_17_F_F
negative	12867449-SarA-1	Colicin_E3
negative	15866068-RB69 RegA-3	Bovine_factor_IX
negative	20545348-TetR-9	DNA_polymerase_beta
negative	15023071-Colicin E3-1	PAI1
negative	16540230-TbRIII-Ma-2	σ70_subunit_Escherichia_coli_RNA_polymerase
negative	16938098-CUG-BP1-2	PotatoVirusXCoatProtein
negative	12692304-Ang2-5	Calsenilin
negative	16938098-CUG-BP1-4	PAI1
negative	21245470-PA63-1	DNA_mismatch_repair_protein_MutS
negative	8755498-HIV-1 Rev-17	prothrombin
negative	19468044-FFRP-3	SARS-CoV_N_protein
negative	12954786-TTF1-3	eIF4G
negative	18426920-NFkB-Ma-2	angiopoietin_2
negative	20545348-TetR-3	Recombinant_Human_Erythropoietin-a
negative	14690600-Human Cleavage Factor Im-1	Thrombin
negative	9605115-CD4Antigen-5	SarA
negative	7542922-HIV-1-RT-2	HIV-1_Rev_binding_protein
negative	21402046-AlkB-6	Immunoglobulin_E
negative	18426920-NFkB-Ma-4	Recombinant_CUG-binding_protein_1_Open_Reading_Frame_ORF
negative	14610191-gp120-9	HumanComplementC5
negative	19243167-Thrombin-3	platelet-derived_growth_factor_BB
negative	21524680-IL17A/F-1	VCAM-1
negative	19749362-SRP19-1	Variant_surface_glycoprotein
negative	19040357-Epidermal growth factor receptor variant III-1	platelet-derived_growth_factor_BB
negative	17493639-AGE-1	Variant_surface_glycoprotein
negative	16083878-ABF1 Protein-5	DNA_mismatch_repair_protein_MutS
negative	19158349-phospholamban-1	Recombinant_human_14-3-3gamma_protein
negative	11590140-tenascin-C-1	Calsenilin
negative	20300533-NgR-5	alfalfa_mosaic_virus_coat_protein
negative	20095591-TFIIIAp43-4	Keratinocyte_growth_factor
negative	19406842-TLR2-6	Thrombin
negative	19352549-Streptavidin-2	general_transcription_factor_IIB
negative	16643010-MutS protein-14	full-length_sheep_prion_protein_PrP23-234_V136_R154_Q171
negative	17461758C-GLA proteins-2	Recombinant_Human_Erythropoietin-a
negative	12692304-Ang2-Ma-1	Colicin_E3
negative	21402046-AlkB-8	SarA
negative	8755498-HIV-1 Rev-17	Tenascin_C
negative	8755498-HIV-1 Rev-10	Envelope_glycoprotein_GP120
negative	20564698-Myotonic dystrophy kinase-related Cdc42-binding kinase-5	Colicin_E3
negative	18637731-HIV-RT-1	Envelope_glycoprotein_GP120
negative	10989176-bFGF-2	DNA_mismatch_repair_protein_MutS
negative	21204783-sclerostin-3	Ustilago_maydis_RNA_binding_protein_Rrm4
negative	16938098-CUG-BP1-1	gp43
negative	10989176-bFGF-1	E.Coli_rho_factor
negative	20565241-Mutant KRAS v12 protein-2	HIV-RT
negative	17535803-E. coli σ70-8	Immunoglobulin_E
negative	9526554-hnps_PLA2-2	Ustilago_maydis_RNA_binding_protein_Rrm4
negative	9605115-CD4Antigen-1	Anthrax_Protective_Antigen
negative	14676325-Tenascin C-1	Envelope_glycoprotein_GP120
negative	12954786-TTF1-2	general_transcription_factor_IIB
negative	21238427-GST-E7-4	HIV-1_Rev_binding_protein
negative	20971648-rHuEPO-a-1	platelet-derived_growth_factor_BB
negative	20705898-PDGF-BB-7	Envelope_glycoprotein_GP120
negative	16643010-MutS protein-5	CD4
negative	7678562-E.Coli rho factor-1	σ70_subunit_Escherichia_coli_RNA_polymerase
negative	21310253-IL17RA-3	NTS_1
negative	21402046-AlkB-1	TLR2
negative	19352549-Streptavidin-1	Envelope_glycoprotein_GP120
negative	14610191-gp120-3	E.Coli_rho_factor
negative	9572845-PKR protein-6	NTS_1
negative	10425631-MS2CoatProtein-6	full-length_sheep_prion_protein_PrP23-234_V136_R154_Q171
negative	19164908-mouse prion protein-1	Interleukin_17_F_F
negative	10882721-Oncostatin M-3	Tenascin_C
negative	21402046-AlkB-11	HIV-1_Rev_binding_protein
negative	9572845-PKR protein-4	Hemagglutinin
negative	9572845-PKR protein-1	general_transcription_factor_IIB
negative	12692304-Ang2-11	Ricin_A_Chain
negative	12054450-NTS_1-2	NFkappaB_p50
negative	15749125-PotatoVirusXCoatProtein-1	interleukin_17_RA
negative	19997645-HCV E2 glycoprotein-2	dsRNA_activated_protein_kinase
negative	20136122-PA toxin-8	Ricin
negative	18403417-TFIIB-4	Keratinocyte_growth_factor
negative	16643010-MutS protein-19	TetR
negative	1741036-Thrombin-Ma-1	Nicotinic_acetylcholine_receptor
negative	18175068-VEGF165-1	E7_papillomavirus_oncoprotein
negative	7678562-E.Coli rho factor-5	TetR
negative	16312015-AMV coat protein-3	E7_papillomavirus_oncoprotein
negative	8755498-HIV-1 Rev-11	ARS_Binding_Factor_1
negative	14610191-gp120-23	Cell_division_cycle_42_GTP-binding_protein
negative	9605115-CD4Antigen-10	MC1_protein
negative	17283213-Rrm4-3	HIV-1_Tat_Protein
negative	14610191-gp120-13	E.Coli_rho_factor
negative	9826651-nicotinic acetylcholine receptor-2	DNA_mismatch_repair_protein_MutS
negative	19284310-PAI1-9	Human_Thrombin
negative	11132628-HIV 1 Tat-1	HIV-1-RT
negative	18637731-HIV-RT-2	Epithelial_cell_adhesion_molecule
negative	21402046-AlkB-2	Von_Willebrand_factor_A1_domain
negative	14610191-gp120-1	M3-HIV-1-RT
negative	16940549-eIF4G-6	PAI1
negative	19037734-Ang1-1	SECIS_binding_protein_2
negative	16938098-CUG-BP1-7	human_epidermal_growth_factor_receptor_3_HER3
negative	17535803-E. coli σ70-7	Zinc_finger_protein_TFIIIA
negative	19098441-bovine prion protein-Ma-1	Thrombin
negative	7678562-E.Coli rho factor-20	DNA_polymerase_beta
negative	20705898-PDGF-BB-5	Human_Thrombin
negative	18835173-Thrombin-3	DNA_mismatch_repair_protein_MutS
negative	19480397-Streptavidin-1	Ricin
negative	19284310-PAI1-6	Streptavidin
negative	8755498-HIV-1 Rev-12	Envelope_glycoprotein_GP120
negative	10882721-Oncostatin M-13	Sclerostin
negative	10882721-Oncostatin M-11	full-length_sheep_prion_protein_PrP23-234_V136_R154_Q171
negative	17028752-Protein kinase C-delta-1	Oncostatin_M
negative	17332014-SBP2-6	HIV-1-RT
negative	16643010-MutS protein-11	Thrombin
negative	18252191-Rabbit IgG-2	Thrombin
negative	12692304-Ang2-10	TetR
negative	19469583-HIVproteins-3	Hemagglutinin
negative	11320245-Cytohesin 1-1	HIV-1_Rev_binding_protein
negative	12582125-VSG-5	HIV-1_Rev_binding_protein
negative	20564698-Human p21-activated kinase-5	angiopoietin_1
negative	20545348-TetR-11	Tenascin_C
negative	21502374-Nuclear Factor kB-1	HIV-1_Rev_binding_protein
negative	8755498-HIV-1 Rev-16	human_vascular_endothelial_growth_factor_VEGF165
negative	19480397-Streptavidin-3	MS2CoatProtein
negative	20545348-TetR-Ma-1	E.Coli_rho_factor
negative	16518777A-Ricin-1	Oncostatin_M
negative	16467303-CED-9-1	TetR
negative	19284310-PAI1-1	Envelope_glycoprotein_GP120
negative	20095591-TFIIIAp43-2	NFkappaB_p50
negative	18302343-AtSPL14-1	Human_neutrophil_elastase
negative	10074372-NFKB-1	HIV-1_Rev_binding_protein
negative	18763762-Glycosylation-1	TvFL3_Thermoplasma_volcanium
negative	9035109-keratinocyte growth factor-2	Envelope_glycoprotein_GP120
negative	19469583-HIVproteins-3	Advanced_glycation_end-product
negative	17028752-Protein kinase C-delta-1	L-selectin
negative	20705898-PDGF-BB-2	σ70_subunit_Escherichia_coli_RNA_polymerase
negative	20136122-PA toxin-8	Variant_surface_glycoprotein
negative	16540230-TbRIII-Ma-1	full-length_sheep_prion_protein_PrP23-234_V136_R154_Q171
negative	9368651-HumanThrombin-2	DNA_mismatch_repair_protein_MutS
negative	12692304-Ang2-13	CD44-Fc
negative	17055241-Abrin-4	mouse_CXCL_10_Chemokine
negative	17030508-Bovine factor IX-Ma-1	Keratinocyte_growth_factor
negative	12692304-Ang2-1	ARS_Binding_Factor_1
negative	16083878-ABF1 Protein-1	HIV-RT
negative	16940549-eIF4G-8	general_transcription_factor_IIB
negative	9526554-hnps_PLA2-7	angiopoietin_2
negative	15866068-RB69 RegA-1	HCV_E2_glycoprotein
negative	17905582-Vascular cell adhesion molecule-1-1	Bovine_factor_IX
negative	19164908-mouse prion protein-1	Variant_surface_glycoprotein
negative	9585539-EFTu-3	AlkB
negative	17535803-E. coli σ70-3	Nogo-66_Receptor
negative	14610191-gp120-10	Myotonic_dystrophy_kinase-related_Cdc42-binding_kinase
negative	18060045-4-1BB-1	Variant_surface_glycoprotein
negative	7678562-E.Coli rho factor-25	Zinc_finger_protein_TFIIIA
negative	19422452-VWF-1	E.Coli_rho_factor
negative	8755498-HIV-1 Rev-1	general_transcription_factor_IIB
negative	11557339-lysozyme-1	ARS_Binding_Factor_1
negative	20564698-Cell division cycle 42 GTP-binding protein-2	Bovine_factor_IX
negative	7678562-E.Coli rho factor-12	Special_AT-rich_sequence-binding_protein1_SATB1_Homeodomain_HD
negative	18637731-HIV-RT-4	full-length_sheep_prion_protein_PrP23-234_V136_R154_Q171
negative	15938634-Human CXCL 10 Chemokine-2	Botulinum_neurotoxin_a
negative	18403417-TFIIB-9	Recombinant_Human_Erythropoietin-a
negative	17956125-high mobility group protein AT-hook 2-3	PAI1
negative	9605115-CD4Antigen-1	EFTuGDP
negative	20136122-PA toxin-1	E.Coli_rho_factor
negative	20136122-PA toxin-5	HIV-1_Rev_binding_protein
negative	16540230-TbRIII-Ma-2	L-selectin
negative	10425631-MS2CoatProtein-2	HIV-1_Rev_binding_protein
negative	17535803-E. coli σ70-1	HCV_E2_glycoprotein
negative	20971648-rHuEPO-a-Ma-4	DNA_mismatch_repair_protein_MutS
negative	20971648-rHuEPO-a-Ma-4	DNA_polymerase_beta
negative	12954786-TTF1-3	angiopoietin_2
negative	9578572-HumanAngiogenin-5	Anthrax_Protective_Antigen
negative	17461758A-GLA proteins-2	thyroid_transcription_factor_1
negative	16940549-eIF4G-4	MS2CoatProtein
negative	14610191-gp120-26	hnps_PLA2
negative	20705898-PDGF-BB-6	Streptavidin
negative	18948292-M3-HIV-1-RT-Ma-1	Sclerostin
negative	7678562-E.Coli rho factor-11	MC1_protein
negative	18426920-NFkB-Ma-2	E7_papillomavirus_oncoprotein
negative	7542922-HIV-1-RT-7	HIV-1_Tat_Protein
negative	17694298-MUC1-5TR-3	TLR2
negative	15913532-hemagglutinin-1	E7_papillomavirus_oncoprotein
negative	20971648-rHuEPO-a-3	L-selectin
negative	18252191-Rabbit IgG-2	Immunoglobulin_E
negative	16799875-VRQ recPrP-2	PotatoVirusXCoatProtein
negative	10425631-MS2CoatProtein-1	ARS_Binding_Factor_1
negative	20564698-Myotonic dystrophy kinase-related Cdc42-binding kinase-1	Nogo-66_Receptor
negative	1741036-Thrombin-Ma-1	TetR
negative	21502374-Nuclear Factor kB-1	TLR2
negative	16707660-DNA polymerase Beta-1	DNA_mismatch_repair_protein_MutS
negative	14709039-IgE-2	SarA
negative	20564698-Cell division cycle 42 GTP-binding protein-4	Colicin_E3
negative	19284310-PAI1-10	PotatoVirusXCoatProtein
negative	17956125-high mobility group protein AT-hook 2-4	Ricin
negative	18426920-NFkB-3	ARS_Binding_Factor_1
negative	17150912-Human toll-like receptor 3 ectodomain-1	high_mobility_group_protein_AT-hook_2
negative	17535803-E. coli σ70-3	MS2CoatProtein
negative	19997645-HCV E2 glycoprotein-2	Special_AT-rich_sequence-binding_protein1_SATB1_Homeodomain_HD
negative	18835173-Thrombin-2	Glutaminyl-tRNA_synthetase
negative	16518777A-Ricin-3	Porcine_circovirus_type_2
negative	12867449-SarA-3	HIV-1_Rev_binding_protein
negative	21245470-PA63-2	HIV-1-RT
negative	10425631-MS2CoatProtein-5	HCV_E2_glycoprotein
negative	12557236-Bovine Thrombin-2	E7_papillomavirus_oncoprotein
negative	20971648-rHuEPO-a-3	platelet-derived_growth_factor_BB
negative	18403417-TFIIB-6	Special_AT-rich_sequence-binding_protein1_SATB1_Homeodomain_HD
negative	7678562-E.Coli rho factor-12	Protein_kinase_C_delta
negative	12582125-VSG-5	C-reactive_protein
negative	20713120-Human Rad51-2	PAI1
negative	18426920-NFkB-5	Oncostatin_M
negative	18637731-HIV-RT-2	Human_p21-activated_kinase
negative	18637731-HIV-RT-4	Vascular_endothelial_growth_factor
negative	21627466-EColiK88-3	Epithelial_cell_adhesion_molecule
negative	14500841-human RNase H1-1	Glutaminyl-tRNA_synthetase
negative	20545348-TetR-5	hnps_PLA2
negative	19352549-Streptavidin-3	Human_interleukin-23
negative	19740763-RUNX1-Ma-1	Thrombin
negative	20300533-NgR-5	σ70_subunit_Escherichia_coli_RNA_polymerase
negative	15225715-fibronectin-2	Envelope_glycoprotein_GP120
negative	12124337-Prostate Specific Membrane Antigen-1	Thrombin
negative	19480397-Streptavidin-3	RUNX1
negative	14709039-IgE-6	DNA_mismatch_repair_protein_MutS
negative	16312015-AMV coat protein-1	E.Coli_rho_factor
negative	12692304-Ang2-14	Vascular_endothelial_growth_factor
negative	18401506-botulinum-6	AlkB
negative	17055241-Abrin-7	SarA
negative	18401506-botulinum-7	TLR2
negative	9035109-keratinocyte growth factor-16	HIV-1-RT
negative	14610191-gp120-1	Cell_division_cycle_42_GTP-binding_protein
negative	20705898-PDGF-BB-8	Ustilago_maydis_RNA_binding_protein_Rrm4
negative	17332014-SBP2-1	PAI1
negative	17694298-MUC1-5TR-2	σ70_subunit_Escherichia_coli_RNA_polymerase
negative	9526554-hnps_PLA2-Ma-1	Anthrax_Protective_Antigen
negative	16397296-HIV-RT-Ma-1	general_transcription_factor_IIB
negative	12692304-Ang2-14	general_transcription_factor_IIB
negative	17332014-SBP2-1	TetR
negative	11557339-lysozyme-5	hnps_PLA2
negative	19749362-SRP19-1	human_vascular_endothelial_growth_factor_VEGF165
negative	21402046-AlkB-10	NTS_1
negative	12124337-PSMA-1	Anthrax_Protective_Antigen
negative	20153201-streptavidin-Ma-1	RNA_polymerase
negative	8755498-HIV-1 Rev-11	Human_neutrophil_elastase
negative	12582125-VSG-10	Porcine_circovirus_type_2
negative	20705898-PDGF-BB-4	Streptavidin
negative	10882721-Oncostatin M-2	Colicin_E3
negative	20564698-Human p21-activated kinase-1	Immunoglobulin_E
negative	18403417-TFIIB-9	interleukin_17_RA
negative	16312015-AMV coat protein-2	Variant_surface_glycoprotein
negative	19284310-PAI1-2	Basic_fibroblast_growth_factor
negative	20153201-streptavidin-1	Human_neutrophil_elastase
negative	19480397-Streptavidin-2	Fmr1
negative	9826651-nicotinic acetylcholine receptor-1	AlkB
negative	16707660-DNA polymerase Beta-2	Human_Thrombin
negative	16643010-MutS protein-2	Recombinant_CUG-binding_protein_1_Open_Reading_Frame_ORF
negative	21402046-AlkB-4	Variant_surface_glycoprotein
negative	17155909-Human interleukin-23-Ma-1	Cathepsin_G
negative	21748194-Ricin-1	HIV_gp120_V3
negative	17694298-MUC1-5TR-3	Lysozyme
negative	9585539-EFTu-4	bovine_prion_protein
negative	18302343-AtSPL14-1	E.Coli_rho_factor
negative	19284310-PAI1-10	hnps_PLA2
negative	7678562-E.Coli rho factor-1	AlkB
negative	8755498-HIV-1 Rev-18	Beta-catenin
negative	16643010-MutS protein-13	E.Coli_rho_factor
negative	14610191-gp120-22	HIV-1_Rev_binding_protein
negative	20971648-rHuEPO-a-Ma-5	Human_neutrophil_elastase
