# Supplementary material for: Prediction of Aptamer-Target Interacting Pairs with Pseudo-Amino Acid Composition
Source: PLoS One. 2014 Jan 22;9(1):e86729. doi: 10.1371/journal.pone.0086729 (PMC3899287; doi:10.1371/journal.pone.0086729)
Supplement: File S3 — The training dataset consisting of the 580 positive samples and 1740 negative samples, the testing dataset consisting of the 145 positive samples and 435 negative samples, with each having the 290 feature components. (XLSX) [file pone.0086729.s003.xlsx]

## Sheet: Training Dataset
class	target_AAfrequency_A	target_AAfrequency_C	target_AAfrequency_D	target_AAfrequency_E	target_AAfrequency_F	target_AAfrequency_G	target_AAfrequency_H	target_AAfrequency_I	target_AAfrequency_K	target_AAfrequency_L	target_AAfrequency_M	target_AAfrequency_N	target_AAfrequency_P	target_AAfrequency_Q	target_AAfrequency_R	target_AAfrequency_S	target_AAfrequency_T	target_AAfrequency_V	target_AAfrequency_W	target_AAfrequency_Y	target_2nd_struct_21	target_2nd_struct_22	target_2nd_struct_23	target_2nd_struct_24	target_2nd_struct_25	target_2nd_struct_26	target_2nd_struct_27	target_2nd_struct_28	target_2nd_struct_29	target_2nd_struct_30	target_2nd_struct_31	target_2nd_struct_32	target_2nd_struct_33	target_2nd_struct_34	target_2nd_struct_35	target_2nd_struct_36	target_2nd_struct_37	target_2nd_struct_38	target_2nd_struct_39	target_2nd_struct_40	target_2nd_struct_41	target_2nd_struct_42	target_2nd_struct_43	target_2nd_struct_44	target_2nd_struct_45	target_2nd_struct_46	target_2nd_struct_47	target_2nd_struct_48	target_2nd_struct_49
1	0.589	0.154	0.477	0.813	0.323	0.645	0.21	0.435	0.87	0.701	0.168	0.547	0.463	0.505	0.477	0.968	0.603	0.645	0.112	0.295	0.191	0.199	0.182	0.19	0.183	0.191	0.199	0.179	0.189	0.195	0.192	0.185	0.188	0.179	0.198	0.185	0.198	0.201	0.184	0.194	0.188	0.17	0.191	0.186	0.184	0.177	0.183	0.197	0.197
1	0.853	0.163	0.599	0.581	0.417	0.581	0.163	0.472	0.327	0.78	0.181	0.272	1.325	0.581	0.653	0.762	0.508	0.544	0.018	0.218	0.192	0.187	0.179	0.183	0.184	0.183	0.191	0.183	0.185	0.188	0.183	0.18	0.189	0.179	0.196	0.173	0.189	0.175	0.19	0.199	0.192	0.191	0.177	0.19	0.188	0.185	0.188	0.179	0.18
1	0.599	0.222	0.483	0.56	0.338	0.609	0.203	0.3	0.454	1.005	0.261	0.628	0.512	0.473	0.705	1.159	0.522	0.667	0.106	0.193	0.191	0.196	0.18	0.184	0.182	0.181	0.191	0.18	0.186	0.189	0.198	0.185	0.194	0.179	0.188	0.195	0.188	0.187	0.191	0.183	0.198	0.18	0.183	0.181	0.19	0.19	0.182	0.186	0.181
1	0.276	0.079	0.551	0.827	0.354	0.551	0.197	0.63	1.102	0.748	0.236	0.394	0.945	0.394	0.315	0.551	0.551	0.63	0.315	0.354	0.169	0.181	0.173	0.197	0.207	0.16	0.181	0.178	0.169	0.177	0.184	0.179	0.171	0.193	0.166	0.167	0.175	0.164	0.196	0.187	0.192	0.199	0.184	0.175	0.201	0.186	0.188	0.185	0.186
1	0.313	0.625	0.313	0.625	0.156	0.625	0.937	0.156	0	1.094	0.156	0.156	0.937	0.937	0.781	0.937	0.469	0.469	0.156	0.156	0.197	0.224	0.15	0.205	0.198	0.136	0.175	0.187	0.198	0.186	0.183	0.176	0.18	0.192	0.199	0.165	0.178	0.124	0.188	0.161	0.147	0.186	0.217	0.156	0.134	0.174	0.154	0.141	0.182
1	0.903	0.278	0.417	0.556	0.208	0.694	0	0.486	1.181	0.625	0.278	0.417	0.417	0.694	0.764	0.625	0.417	0.625	0.069	0.347	0.189	0.17	0.189	0.17	0.182	0.18	0.175	0.201	0.147	0.175	0.184	0.21	0.162	0.203	0.186	0.196	0.197	0.167	0.179	0.172	0.216	0.177	0.218	0.163	0.206	0.172	0.156	0.182	0.165
1	1.184	0.012	0.432	1.11	0.382	0.764	0.136	0.173	0.308	1.652	0.173	0.086	0.592	0.271	1.011	0.271	0.432	0.641	0.025	0.345	0.191	0.194	0.193	0.181	0.211	0.185	0.193	0.184	0.179	0.172	0.181	0.19	0.187	0.188	0.192	0.192	0.191	0.191	0.182	0.18	0.189	0.183	0.178	0.185	0.191	0.196	0.188	0.194	0.186
1	0.421	0.28	0.421	0.607	0.467	0.888	0.187	1.121	0.467	0.514	0.187	0.935	0.374	0.28	0.701	0.421	0.981	0.374	0.187	0.187	0.177	0.203	0.176	0.205	0.198	0.173	0.202	0.206	0.206	0.202	0.201	0.208	0.161	0.217	0.191	0.18	0.209	0.206	0.186	0.203	0.188	0.171	0.204	0.194	0.168	0.179	0.205	0.187	0.17
1	0.345	0.776	0.345	0.69	0.259	0.603	0.474	0.345	0.905	0.69	0.345	0.302	0.647	0.56	0.819	0.647	0.259	0.474	0.216	0.302	0.195	0.21	0.22	0.182	0.182	0.181	0.175	0.194	0.202	0.184	0.195	0.21	0.184	0.187	0.187	0.193	0.178	0.195	0.166	0.187	0.17	0.189	0.184	0.187	0.163	0.159	0.188	0.202	0.19
1	0.74	0.024	0.549	0.859	0.382	0.692	0.191	0.74	0.668	1.05	0.382	0.501	0.406	0.263	0.716	0.501	0.549	0.597	0.024	0.167	0.186	0.192	0.197	0.185	0.193	0.185	0.177	0.169	0.169	0.217	0.204	0.197	0.201	0.191	0.205	0.192	0.18	0.181	0.201	0.175	0.193	0.191	0.172	0.188	0.174	0.169	0.193	0.193	0.193
1	0.7	0.065	0.586	0.57	0.489	0.782	0.261	0.456	0.472	0.684	0.163	0.342	0.44	0.244	0.521	0.831	0.945	0.814	0.163	0.472	0.198	0.19	0.182	0.181	0.188	0.18	0.189	0.187	0.186	0.192	0.183	0.187	0.173	0.191	0.182	0.186	0.184	0.199	0.181	0.193	0.198	0.176	0.178	0.181	0.194	0.158	0.193	0.184	0.183
1	0.451	0.041	1.135	0.616	0.192	0.465	0.534	0.479	0.657	0.629	0.15	1.464	0.328	0.315	0.274	0.971	0.479	0.547	0.027	0.246	0.17	0.177	0.187	0.178	0.199	0.181	0.19	0.193	0.188	0.18	0.183	0.186	0.189	0.186	0.187	0.19	0.201	0.187	0.203	0.184	0.205	0.194	0.201	0.2	0.19	0.184	0.192	0.195	0.196
1	0.938	0.113	0.732	0.563	0.244	0.994	0.319	0.394	0.45	1.351	0.225	0.469	0.525	0.319	0.281	0.638	0.6	0.525	0.094	0.225	0.178	0.177	0.191	0.187	0.193	0.188	0.195	0.19	0.186	0.182	0.182	0.177	0.18	0.183	0.179	0.18	0.189	0.179	0.167	0.183	0.191	0.196	0.186	0.184	0.193	0.192	0.203	0.193	0.193
1	0.276	0.079	0.551	0.827	0.354	0.551	0.197	0.63	1.102	0.748	0.236	0.394	0.945	0.394	0.315	0.551	0.551	0.63	0.315	0.354	0.169	0.181	0.173	0.197	0.207	0.16	0.181	0.178	0.169	0.177	0.184	0.179	0.171	0.193	0.166	0.167	0.175	0.164	0.196	0.187	0.192	0.199	0.184	0.175	0.201	0.186	0.188	0.185	0.186
1	0.635	0.198	0.397	0.476	0.278	0.794	0.278	0.238	0.437	1.508	0.317	0.278	0.635	0.595	1.23	0.675	0.516	0.317	0.04	0.159	0.18	0.191	0.203	0.19	0.178	0.191	0.183	0.194	0.168	0.191	0.175	0.196	0.178	0.176	0.204	0.184	0.186	0.179	0.201	0.18	0.19	0.178	0.178	0.18	0.184	0.199	0.189	0.179	0.196
1	0.915	0.122	0.61	0.488	0.305	0.671	0.061	0.61	0.793	0.976	0.305	0.732	0.183	0.305	0.793	0.366	0.671	0.549	0.183	0.366	0.186	0.18	0.189	0.188	0.189	0.174	0.205	0.181	0.195	0.189	0.218	0.172	0.158	0.161	0.164	0.193	0.21	0.186	0.184	0.2	0.189	0.192	0.184	0.189	0.203	0.175	0.192	0.159	0.185
1	0.773	0.29	0.386	1.014	0.435	0.628	0.435	0.29	0.58	1.594	0.145	0.338	0.338	0.58	0.483	0.531	0.531	0.386	0.097	0.145	0.197	0.204	0.194	0.182	0.181	0.19	0.165	0.191	0.192	0.192	0.162	0.201	0.208	0.181	0.187	0.206	0.191	0.176	0.168	0.198	0.176	0.181	0.205	0.2	0.179	0.189	0.207	0.186	0.183
1	0.421	0.28	0.421	0.607	0.467	0.888	0.187	1.121	0.467	0.514	0.187	0.935	0.374	0.28	0.701	0.421	0.981	0.374	0.187	0.187	0.177	0.203	0.176	0.205	0.198	0.173	0.202	0.206	0.206	0.202	0.201	0.208	0.161	0.217	0.191	0.18	0.209	0.206	0.186	0.203	0.188	0.171	0.204	0.194	0.168	0.179	0.205	0.187	0.17
1	0.745	0.497	0.186	0.621	0.248	0.373	0.248	0.497	0.87	0.559	0.124	0.311	0.683	0.497	1.18	0.373	0.994	0.932	0.062	0	0.167	0.168	0.172	0.162	0.169	0.195	0.159	0.165	0.167	0.192	0.185	0.187	0.182	0.179	0.192	0.173	0.191	0.177	0.201	0.173	0.187	0.187	0.185	0.187	0.197	0.189	0.179	0.189	0.176
1	1.371	0.045	0.404	0.517	0.27	0.989	0.225	0.202	0.112	1.101	0.112	0.09	1.011	0.382	0.809	0.787	0.517	0.742	0.135	0.18	0.185	0.169	0.2	0.186	0.188	0.166	0.192	0.181	0.176	0.205	0.192	0.194	0.188	0.191	0.199	0.204	0.197	0.178	0.197	0.175	0.196	0.185	0.188	0.184	0.185	0.179	0.18	0.187	0.186
1	0.938	0.113	0.732	0.563	0.244	0.994	0.319	0.394	0.45	1.351	0.225	0.469	0.525	0.319	0.281	0.638	0.6	0.525	0.094	0.225	0.178	0.177	0.191	0.187	0.193	0.188	0.195	0.19	0.186	0.182	0.182	0.177	0.18	0.183	0.179	0.18	0.189	0.179	0.167	0.183	0.191	0.196	0.186	0.184	0.193	0.192	0.203	0.193	0.193
1	0.286	0.048	0.524	0.857	0.476	0.571	0.238	0.619	1.095	0.81	0.238	0.333	0.81	0.476	0.381	0.429	0.571	0.524	0.286	0.429	0.164	0.186	0.18	0.191	0.196	0.174	0.168	0.183	0.177	0.166	0.172	0.181	0.181	0.2	0.184	0.179	0.179	0.164	0.191	0.183	0.207	0.199	0.176	0.182	0.204	0.201	0.168	0.192	0.176
1	0.468	0.298	0.553	0.511	0.298	0.809	0.213	0.596	0.766	0.809	0.383	0.553	0.511	0.255	0.681	0.426	0.383	0.723	0.34	0.426	0.181	0.183	0.197	0.182	0.175	0.167	0.202	0.188	0.203	0.209	0.194	0.186	0.182	0.202	0.215	0.168	0.179	0.188	0.199	0.169	0.181	0.198	0.19	0.191	0.177	0.187	0.192	0.207	0.196
1	0.745	0.497	0.186	0.621	0.248	0.373	0.248	0.497	0.87	0.559	0.124	0.311	0.683	0.497	1.18	0.373	0.994	0.932	0.062	0	0.167	0.168	0.172	0.162	0.169	0.195	0.159	0.165	0.167	0.192	0.185	0.187	0.182	0.179	0.192	0.173	0.191	0.177	0.201	0.173	0.187	0.187	0.185	0.187	0.197	0.189	0.179	0.189	0.176
1	0.823	0.063	0.759	0.696	0.253	0.443	0.38	0.506	0.57	1.582	0.19	0.506	0.19	0.506	0.57	0.506	0.19	0.633	0.127	0.506	0.202	0.203	0.202	0.2	0.185	0.196	0.216	0.224	0.185	0.173	0.206	0.188	0.163	0.192	0.172	0.174	0.21	0.188	0.175	0.199	0.194	0.179	0.193	0.172	0.16	0.177	0.215	0.198	0.183
1	0.595	0.496	0.504	0.636	0.298	0.702	0.256	0.57	0.545	0.917	0.207	0.545	0.62	0.405	0.496	0.694	0.529	0.579	0.107	0.298	0.186	0.196	0.185	0.187	0.179	0.197	0.187	0.186	0.191	0.18	0.191	0.195	0.192	0.185	0.189	0.183	0.191	0.193	0.195	0.185	0.178	0.179	0.19	0.181	0.176	0.182	0.195	0.183	0.178
1	0.576	0.366	0.576	0.681	0.471	0.471	0.105	0.471	0.838	0.89	0.105	0.262	0.785	0.366	0.314	0.471	0.89	0.942	0.052	0.366	0.214	0.18	0.196	0.159	0.161	0.182	0.182	0.174	0.19	0.169	0.188	0.171	0.204	0.2	0.177	0.186	0.171	0.222	0.191	0.202	0.196	0.166	0.204	0.183	0.208	0.188	0.171	0.189	0.196
1	0.773	0.29	0.386	1.014	0.435	0.628	0.435	0.29	0.58	1.594	0.145	0.338	0.338	0.58	0.483	0.531	0.531	0.386	0.097	0.145	0.197	0.204	0.194	0.182	0.181	0.19	0.165	0.191	0.192	0.192	0.162	0.201	0.208	0.181	0.187	0.206	0.191	0.176	0.168	0.198	0.176	0.181	0.205	0.2	0.179	0.189	0.207	0.186	0.183
1	0.673	0.143	0.341	0.529	0.314	0.798	0.332	0.502	0.377	0.807	0.197	0.386	0.771	0.413	0.502	0.978	0.726	0.762	0.09	0.359	0.189	0.189	0.189	0.187	0.188	0.195	0.187	0.188	0.189	0.186	0.191	0.184	0.182	0.177	0.172	0.185	0.182	0.186	0.181	0.194	0.19	0.193	0.18	0.182	0.189	0.183	0.178	0.188	0.181
1	0.48	0.24	0.284	0.568	0.328	0.655	0.153	0.393	0.939	1.376	0.153	0.371	0.459	0.742	0.415	0.83	0.611	0.721	0.218	0.066	0.181	0.18	0.188	0.176	0.172	0.168	0.178	0.179	0.196	0.193	0.197	0.203	0.183	0.183	0.186	0.19	0.204	0.196	0.183	0.192	0.177	0.193	0.181	0.182	0.203	0.189	0.176	0.178	0.182
1	0.543	0.217	0.217	0.326	0.435	0.543	0.326	1.304	0.761	0.435	0	1.413	0.217	0.435	0.761	0.435	0.978	0.435	0.109	0.109	0.199	0.163	0.19	0.198	0.2	0.184	0.213	0.221	0.17	0.221	0.175	0.207	0.168	0.208	0.141	0.225	0.228	0.199	0.227	0.165	0.174	0.192	0.179	0.152	0.166	0.131	0.191	0.171	0.176
1	0.826	0.537	0.331	0.723	0.31	0.909	0.248	0.475	0.269	0.682	0.186	0.455	0.496	0.434	0.723	0.826	0.517	0.64	0.165	0.248	0.184	0.172	0.194	0.182	0.198	0.19	0.197	0.196	0.196	0.196	0.201	0.187	0.191	0.184	0.178	0.184	0.178	0.181	0.184	0.185	0.172	0.189	0.172	0.175	0.197	0.172	0.208	0.195	0.192
1	0.345	0.776	0.345	0.69	0.259	0.603	0.474	0.345	0.905	0.69	0.345	0.302	0.647	0.56	0.819	0.647	0.259	0.474	0.216	0.302	0.195	0.21	0.22	0.182	0.182	0.181	0.175	0.194	0.202	0.184	0.195	0.21	0.184	0.187	0.187	0.193	0.178	0.195	0.166	0.187	0.17	0.189	0.184	0.187	0.163	0.159	0.188	0.202	0.19
1	0.468	0.298	0.553	0.511	0.298	0.809	0.213	0.596	0.766	0.809	0.383	0.553	0.511	0.255	0.681	0.426	0.383	0.723	0.34	0.426	0.181	0.183	0.197	0.182	0.175	0.167	0.202	0.188	0.203	0.209	0.194	0.186	0.182	0.202	0.215	0.168	0.179	0.188	0.199	0.169	0.181	0.198	0.19	0.191	0.177	0.187	0.192	0.207	0.196
1	1.694	0	0.437	0.273	0.109	0.984	0.109	0.383	0.492	0.492	0.055	0.546	0.219	0.328	0.273	0.984	1.202	0.765	0.328	0.328	0.17	0.197	0.155	0.184	0.209	0.175	0.184	0.21	0.203	0.163	0.186	0.17	0.163	0.183	0.177	0.18	0.179	0.196	0.173	0.158	0.199	0.172	0.183	0.204	0.19	0.175	0.193	0.209	0.195
1	1.036	0.259	0.311	0.674	0.207	0.622	0.155	0.259	0.415	1.71	0.104	0.311	0.57	0.363	0.674	0.622	0.57	0.674	0.259	0.207	0.192	0.204	0.173	0.167	0.189	0.194	0.196	0.205	0.194	0.186	0.185	0.176	0.201	0.185	0.185	0.196	0.193	0.189	0.191	0.186	0.194	0.185	0.172	0.168	0.188	0.19	0.169	0.171	0.184
1	0.524	0.249	0.574	0.299	0.224	0.973	0.175	0.923	0.449	0.748	0.125	0.623	0.648	0.224	0.424	0.948	0.873	0.773	0.075	0.15	0.171	0.178	0.173	0.169	0.195	0.183	0.181	0.187	0.197	0.194	0.195	0.181	0.176	0.187	0.189	0.185	0.186	0.196	0.206	0.182	0.175	0.198	0.202	0.178	0.189	0.197	0.188	0.17	0.179
1	1.177	0.251	0.731	0.64	0.149	0.949	0.114	0.331	0.56	0.629	0.114	0.217	0.754	0.469	0.674	0.846	0.354	0.823	0.069	0.149	0.172	0.169	0.185	0.172	0.172	0.191	0.18	0.187	0.182	0.179	0.197	0.188	0.192	0.185	0.188	0.186	0.184	0.186	0.182	0.184	0.197	0.189	0.173	0.183	0.179	0.179	0.19	0.194	0.192
1	0.276	0.079	0.551	0.827	0.354	0.551	0.197	0.63	1.102	0.748	0.236	0.394	0.945	0.394	0.315	0.551	0.551	0.63	0.315	0.354	0.169	0.181	0.173	0.197	0.207	0.16	0.181	0.178	0.169	0.177	0.184	0.179	0.171	0.193	0.166	0.167	0.175	0.164	0.196	0.187	0.192	0.199	0.184	0.175	0.201	0.186	0.188	0.185	0.186
1	1.694	0	0.437	0.273	0.109	0.984	0.109	0.383	0.492	0.492	0.055	0.546	0.219	0.328	0.273	0.984	1.202	0.765	0.328	0.328	0.17	0.197	0.155	0.184	0.209	0.175	0.184	0.21	0.203	0.163	0.186	0.17	0.163	0.183	0.177	0.18	0.179	0.196	0.173	0.158	0.199	0.172	0.183	0.204	0.19	0.175	0.193	0.209	0.195
1	1.413	0.092	0.384	0.829	0.353	0.845	0.123	0.292	0.522	0.661	0.338	0.507	0.86	0.538	0.614	0.43	0.338	0.522	0.015	0.323	0.197	0.184	0.186	0.197	0.17	0.175	0.188	0.186	0.188	0.176	0.186	0.177	0.196	0.188	0.204	0.196	0.179	0.185	0.177	0.187	0.183	0.175	0.186	0.189	0.194	0.191	0.188	0.18	0.186
1	0.694	0.972	0.347	0.208	0.417	0.903	0.347	0.278	0.972	0.833	0.208	0.417	0.139	0.278	0.694	0.694	0.764	0.278	0	0.556	0.197	0.19	0.186	0.187	0.202	0.195	0.209	0.188	0.224	0.182	0.192	0.193	0.177	0.2	0.196	0.167	0.178	0.221	0.193	0.195	0.201	0.217	0.191	0.168	0.16	0.169	0.151	0.172	0.161
1	1.222	0.444	0.111	0.333	0.667	0.333	0.111	0.778	0.333	1	0	0.333	0.333	0.222	0.222	1.111	0.667	1.111	0.111	0.556	0.153	0.146	0.172	0.157	0.152	0.162	0.155	0.186	0.143	0.185	0.188	0.173	0.197	0.181	0.169	0.201	0.197	0.202	0.185	0.19	0.162	0.2	0.176	0.159	0.156	0.189	0.166	0.215	0.177
1	0.468	0.298	0.553	0.511	0.298	0.809	0.213	0.596	0.766	0.809	0.383	0.553	0.511	0.255	0.681	0.426	0.383	0.723	0.34	0.426	0.181	0.183	0.197	0.182	0.175	0.167	0.202	0.188	0.203	0.209	0.194	0.186	0.182	0.202	0.215	0.168	0.179	0.188	0.199	0.169	0.181	0.198	0.19	0.191	0.177	0.187	0.192	0.207	0.196
1	0.571	0.179	0.464	0.75	0.536	0.929	0.143	0.571	0.464	0.536	0.571	0.429	0.357	0.429	0.857	0.571	0.607	0.643	0.179	0.214	0.178	0.19	0.171	0.19	0.203	0.169	0.187	0.198	0.199	0.208	0.187	0.156	0.18	0.191	0.197	0.188	0.185	0.202	0.181	0.194	0.222	0.189	0.195	0.169	0.187	0.19	0.195	0.191	0.203
1	1.387	0.168	0.399	0.735	0.21	0.714	0.168	0.315	0.903	0.945	0.147	0.504	0.294	0.609	0.21	0.609	0.84	0.504	0.126	0.21	0.193	0.176	0.186	0.181	0.176	0.179	0.186	0.182	0.189	0.191	0.185	0.198	0.198	0.188	0.193	0.188	0.197	0.17	0.201	0.182	0.21	0.175	0.189	0.184	0.186	0.196	0.179	0.174	0.166
1	0.431	0.172	0.345	0.948	0.086	0.776	0.086	0.517	0.259	1.121	0.086	0.345	0.862	0.603	1.293	0.948	0.517	0.345	0.086	0.172	0.154	0.146	0.162	0.137	0.14	0.15	0.179	0.18	0.147	0.166	0.185	0.187	0.159	0.181	0.167	0.198	0.214	0.18	0.182	0.174	0.203	0.185	0.202	0.19	0.209	0.204	0.207	0.196	0.222
1	0.421	0.28	0.421	0.607	0.467	0.888	0.187	1.121	0.467	0.514	0.187	0.935	0.374	0.28	0.701	0.421	0.981	0.374	0.187	0.187	0.177	0.203	0.176	0.205	0.198	0.173	0.202	0.206	0.206	0.202	0.201	0.208	0.161	0.217	0.191	0.18	0.209	0.206	0.186	0.203	0.188	0.171	0.204	0.194	0.168	0.179	0.205	0.187	0.17
1	0.423	0.181	0.504	0.746	0.323	0.544	0.161	0.544	0.746	0.907	0.343	0.746	0.202	0.786	0.282	0.786	0.665	0.504	0.202	0.403	0.193	0.181	0.187	0.185	0.192	0.198	0.192	0.214	0.174	0.192	0.18	0.209	0.19	0.182	0.177	0.176	0.181	0.21	0.187	0.167	0.193	0.183	0.189	0.181	0.189	0.184	0.203	0.199	0.189
1	0.705	0.134	0.62	0.996	0.316	0.595	0.146	0.413	0.741	1.166	0.231	0.292	0.498	0.437	0.802	0.62	0.498	0.522	0.109	0.158	0.182	0.192	0.185	0.191	0.178	0.18	0.193	0.203	0.198	0.183	0.192	0.197	0.182	0.186	0.183	0.178	0.186	0.189	0.187	0.186	0.178	0.18	0.178	0.198	0.197	0.183	0.171	0.185	0.185
1	0.323	0.387	0.323	0.516	0.129	0.387	0.452	0.645	0.387	0.903	0.194	1.032	0.903	0.129	0.71	0.774	0.581	0.839	0.129	0.258	0.164	0.18	0.181	0.18	0.153	0.166	0.157	0.216	0.171	0.158	0.165	0.183	0.174	0.196	0.178	0.172	0.188	0.19	0.2	0.168	0.186	0.167	0.189	0.192	0.192	0.191	0.172	0.21	0.196
1	0.769	0.128	0.41	0.308	0.359	0.462	0.231	0.231	1.615	0.744	0.282	0.333	0.846	0.359	0.667	1	0.641	0.41	0.051	0.154	0.176	0.175	0.169	0.166	0.178	0.177	0.184	0.179	0.163	0.177	0.17	0.167	0.169	0.176	0.183	0.18	0.164	0.186	0.17	0.183	0.194	0.198	0.171	0.182	0.191	0.186	0.18	0.179	0.202
1	0.712	0.208	0.451	0.365	0.365	0.712	0.104	0.764	0.174	0.868	0.139	0.747	0.538	0.503	0.608	0.747	0.729	0.625	0.226	0.417	0.193	0.187	0.19	0.194	0.188	0.19	0.188	0.197	0.184	0.195	0.19	0.191	0.178	0.184	0.19	0.185	0.188	0.19	0.189	0.191	0.194	0.188	0.193	0.187	0.18	0.195	0.203	0.174	0.18
1	0.892	0.469	0.282	0.798	0.329	0.704	0.235	0.188	0.563	0.845	0.094	0.423	0.986	0.423	1.08	0.376	0.423	0.516	0.141	0.235	0.182	0.191	0.206	0.184	0.175	0.192	0.194	0.184	0.176	0.194	0.193	0.175	0.194	0.208	0.175	0.198	0.181	0.193	0.2	0.194	0.21	0.209	0.171	0.176	0.189	0.209	0.175	0.182	0.174
1	1	0	0.091	2.091	0	1	0	0	1.182	0.091	0.091	0.091	1.455	0.818	1	0.455	0.273	0.273	0.091	0	0.203	0.126	0.193	0.121	0.19	0.146	0.184	0.157	0.185	0.188	0.177	0.175	0.179	0.171	0.219	0.159	0.192	0.157	0.233	0.149	0.211	0.193	0.244	0.154	0.218	0.175	0.227	0.155	0.198
1	1.053	0	0.69	0.436	0.218	1.289	0.218	0.327	0.744	0.49	0.163	0.69	0.599	0.399	0.49	0.799	0.417	0.672	0.145	0.163	0.184	0.179	0.204	0.195	0.197	0.188	0.191	0.199	0.18	0.192	0.199	0.182	0.181	0.184	0.175	0.172	0.189	0.186	0.21	0.201	0.18	0.167	0.169	0.182	0.181	0.185	0.187	0.189	0.197
1	0.576	0.366	0.576	0.681	0.471	0.471	0.105	0.471	0.838	0.89	0.105	0.262	0.785	0.366	0.314	0.471	0.89	0.942	0.052	0.366	0.214	0.18	0.196	0.159	0.161	0.182	0.182	0.174	0.19	0.169	0.188	0.171	0.204	0.2	0.177	0.186	0.171	0.222	0.191	0.202	0.196	0.166	0.204	0.183	0.208	0.188	0.171	0.189	0.196
1	1.413	0.092	0.384	0.829	0.353	0.845	0.123	0.292	0.522	0.661	0.338	0.507	0.86	0.538	0.614	0.43	0.338	0.522	0.015	0.323	0.197	0.184	0.186	0.197	0.17	0.175	0.188	0.186	0.188	0.176	0.186	0.177	0.196	0.188	0.204	0.196	0.179	0.185	0.177	0.187	0.183	0.175	0.186	0.189	0.194	0.191	0.188	0.18	0.186
1	0.537	0	0.615	0.654	0.314	0.471	0.131	0.746	0.785	0.812	0.131	0.903	0.38	0.419	0.38	0.942	0.759	0.563	0.092	0.366	0.205	0.18	0.19	0.175	0.189	0.186	0.199	0.183	0.197	0.194	0.194	0.193	0.194	0.19	0.192	0.192	0.188	0.193	0.187	0.183	0.195	0.181	0.188	0.192	0.196	0.197	0.179	0.186	0.194
1	0.417	0.069	0.602	0.586	0.54	0.494	0.093	0.918	0.795	0.872	0.185	1.065	0.293	0.301	0.332	0.648	0.548	0.556	0.116	0.571	0.198	0.195	0.196	0.19	0.182	0.187	0.181	0.188	0.183	0.193	0.187	0.192	0.177	0.19	0.194	0.189	0.186	0.191	0.181	0.177	0.203	0.181	0.199	0.194	0.183	0.187	0.192	0.195	0.187
1	1	0	0.091	2.091	0	1	0	0	1.182	0.091	0.091	0.091	1.455	0.818	1	0.455	0.273	0.273	0.091	0	0.203	0.126	0.193	0.121	0.19	0.146	0.184	0.157	0.185	0.188	0.177	0.175	0.179	0.171	0.219	0.159	0.192	0.157	0.233	0.149	0.211	0.193	0.244	0.154	0.218	0.175	0.227	0.155	0.198
1	1.184	0.012	0.432	1.11	0.382	0.764	0.136	0.173	0.308	1.652	0.173	0.086	0.592	0.271	1.011	0.271	0.432	0.641	0.025	0.345	0.191	0.194	0.193	0.181	0.211	0.185	0.193	0.184	0.179	0.172	0.181	0.19	0.187	0.188	0.192	0.192	0.191	0.191	0.182	0.18	0.189	0.183	0.178	0.185	0.191	0.196	0.188	0.194	0.186
1	0.431	0.172	0.345	0.948	0.086	0.776	0.086	0.517	0.259	1.121	0.086	0.345	0.862	0.603	1.293	0.948	0.517	0.345	0.086	0.172	0.154	0.146	0.162	0.137	0.14	0.15	0.179	0.18	0.147	0.166	0.185	0.187	0.159	0.181	0.167	0.198	0.214	0.18	0.182	0.174	0.203	0.185	0.202	0.19	0.209	0.204	0.207	0.196	0.222
1	0.306	0.714	1.02	0.918	0.102	0.51	0.408	0.51	0.204	1.122	0.306	0.204	0.612	0.51	0.306	0.51	0.918	0.408	0	0.408	0.191	0.165	0.183	0.159	0.171	0.165	0.178	0.157	0.195	0.212	0.173	0.197	0.173	0.186	0.19	0.195	0.176	0.172	0.198	0.176	0.186	0.188	0.205	0.159	0.195	0.175	0.208	0.167	0.207
1	0.635	0.198	0.397	0.476	0.278	0.794	0.278	0.238	0.437	1.508	0.317	0.278	0.635	0.595	1.23	0.675	0.516	0.317	0.04	0.159	0.18	0.191	0.203	0.19	0.178	0.191	0.183	0.194	0.168	0.191	0.175	0.196	0.178	0.176	0.204	0.184	0.186	0.179	0.201	0.18	0.19	0.178	0.178	0.18	0.184	0.199	0.189	0.179	0.196
1	1.177	0.251	0.731	0.64	0.149	0.949	0.114	0.331	0.56	0.629	0.114	0.217	0.754	0.469	0.674	0.846	0.354	0.823	0.069	0.149	0.172	0.169	0.185	0.172	0.172	0.191	0.18	0.187	0.182	0.179	0.197	0.188	0.192	0.185	0.188	0.186	0.184	0.186	0.182	0.184	0.197	0.189	0.173	0.183	0.179	0.179	0.19	0.194	0.192
1	0.773	0.29	0.386	1.014	0.435	0.628	0.435	0.29	0.58	1.594	0.145	0.338	0.338	0.58	0.483	0.531	0.531	0.386	0.097	0.145	0.197	0.204	0.194	0.182	0.181	0.19	0.165	0.191	0.192	0.192	0.162	0.201	0.208	0.181	0.187	0.206	0.191	0.176	0.168	0.198	0.176	0.181	0.205	0.2	0.179	0.189	0.207	0.186	0.183
1	0.635	0.198	0.397	0.476	0.278	0.794	0.278	0.238	0.437	1.508	0.317	0.278	0.635	0.595	1.23	0.675	0.516	0.317	0.04	0.159	0.18	0.191	0.203	0.19	0.178	0.191	0.183	0.194	0.168	0.191	0.175	0.196	0.178	0.176	0.204	0.184	0.186	0.179	0.201	0.18	0.19	0.178	0.178	0.18	0.184	0.199	0.189	0.179	0.196
1	0.34	0.316	0.655	0.777	0.413	0.267	0.243	0.68	0.995	0.558	0.073	0.704	0.364	0.291	0.364	1.165	0.704	0.655	0.121	0.316	0.186	0.173	0.17	0.176	0.186	0.187	0.179	0.193	0.19	0.194	0.185	0.181	0.187	0.176	0.186	0.183	0.186	0.204	0.188	0.193	0.2	0.197	0.182	0.195	0.191	0.201	0.195	0.185	0.186
1	0.462	0	1.385	0.615	0.462	0.769	0	0.923	0.615	0.923	0	0.462	0	0.615	0.769	0.462	0.462	0.462	0.308	0.308	0.143	0.19	0.198	0.168	0.181	0.175	0.233	0.25	0.233	0.148	0.188	0.247	0.233	0.191	0.216	0.17	0.19	0.239	0.239	0.185	0.171	0.209	0.224	0.205	0.187	0.186	0.167	0.22	0.196
1	0.823	0.063	0.759	0.696	0.253	0.443	0.38	0.506	0.57	1.582	0.19	0.506	0.19	0.506	0.57	0.506	0.19	0.633	0.127	0.506	0.202	0.203	0.202	0.2	0.185	0.196	0.216	0.224	0.185	0.173	0.206	0.188	0.163	0.192	0.172	0.174	0.21	0.188	0.175	0.199	0.194	0.179	0.193	0.172	0.16	0.177	0.215	0.198	0.183
1	1.019	0.185	0.602	0.324	0.509	0.787	0.324	0.417	0.37	1.065	0.231	0.37	0.833	0.602	0.602	0.417	0.417	0.417	0.185	0.324	0.185	0.187	0.179	0.197	0.175	0.179	0.206	0.194	0.201	0.186	0.178	0.193	0.205	0.192	0.178	0.183	0.196	0.181	0.19	0.185	0.181	0.188	0.177	0.187	0.2	0.2	0.183	0.194	0.178
1	1.084	0.241	0.723	0.723	0.12	0.241	0.12	0.361	0.602	0.964	0	0.241	1.687	0.12	0.482	0.482	0.482	0.723	0.241	0.361	0.172	0.223	0.196	0.194	0.171	0.149	0.187	0.215	0.223	0.163	0.18	0.168	0.196	0.204	0.217	0.189	0.177	0.191	0.21	0.175	0.183	0.196	0.167	0.184	0.229	0.194	0.172	0.163	0.17
1	0.705	0.134	0.62	0.996	0.316	0.595	0.146	0.413	0.741	1.166	0.231	0.292	0.498	0.437	0.802	0.62	0.498	0.522	0.109	0.158	0.182	0.192	0.185	0.191	0.178	0.18	0.193	0.203	0.198	0.183	0.192	0.197	0.182	0.186	0.183	0.178	0.186	0.189	0.187	0.186	0.178	0.18	0.178	0.198	0.197	0.183	0.171	0.185	0.185
1	0.695	0.079	0.419	0.76	0.197	0.406	0.288	0.38	0.577	1.009	0.262	0.55	0.76	0.983	0.459	0.786	0.459	0.59	0.092	0.249	0.185	0.185	0.192	0.188	0.185	0.185	0.195	0.196	0.192	0.188	0.19	0.18	0.18	0.199	0.188	0.193	0.182	0.191	0.181	0.188	0.181	0.187	0.191	0.196	0.183	0.182	0.194	0.187	0.181
1	0.813	0.191	0.239	0.048	0.957	0.239	0.191	0.909	0.287	1.244	0.144	0.431	0.526	0.287	0.287	1.148	0.526	0.766	0.335	0.431	0.207	0.188	0.184	0.19	0.178	0.181	0.183	0.184	0.18	0.191	0.194	0.189	0.174	0.198	0.189	0.174	0.208	0.185	0.198	0.194	0.173	0.194	0.173	0.173	0.191	0.191	0.163	0.176	0.192
1	1.73	0.127	0.506	0.422	0.464	0.506	0.084	0.38	0.422	0.38	0.338	0.422	0.675	0.338	0.38	0.675	1.224	0.633	0.211	0.084	0.172	0.185	0.197	0.17	0.17	0.169	0.182	0.193	0.187	0.2	0.165	0.181	0.199	0.186	0.185	0.18	0.19	0.2	0.193	0.176	0.18	0.183	0.176	0.188	0.172	0.185	0.206	0.193	0.181
1	0.276	0.079	0.551	0.827	0.354	0.551	0.197	0.63	1.102	0.748	0.236	0.394	0.945	0.394	0.315	0.551	0.551	0.63	0.315	0.354	0.169	0.181	0.173	0.197	0.207	0.16	0.181	0.178	0.169	0.177	0.184	0.179	0.171	0.193	0.166	0.167	0.175	0.164	0.196	0.187	0.192	0.199	0.184	0.175	0.201	0.186	0.188	0.185	0.186
1	0.653	0.151	0.452	0.955	0.201	0.452	0.251	0.603	1.106	1.206	0.201	0.402	0.503	0.754	0.352	0.603	0.452	0.302	0.101	0.302	0.192	0.156	0.171	0.185	0.182	0.198	0.18	0.201	0.204	0.19	0.184	0.182	0.183	0.176	0.177	0.197	0.174	0.184	0.173	0.172	0.178	0.185	0.192	0.183	0.164	0.179	0.176	0.192	0.174
1	0.417	0.069	0.602	0.586	0.54	0.494	0.093	0.918	0.795	0.872	0.185	1.065	0.293	0.301	0.332	0.648	0.548	0.556	0.116	0.571	0.198	0.195	0.196	0.19	0.182	0.187	0.181	0.188	0.183	0.193	0.187	0.192	0.177	0.19	0.194	0.189	0.186	0.191	0.181	0.177	0.203	0.181	0.199	0.194	0.183	0.187	0.192	0.195	0.187
1	1.177	0.251	0.731	0.64	0.149	0.949	0.114	0.331	0.56	0.629	0.114	0.217	0.754	0.469	0.674	0.846	0.354	0.823	0.069	0.149	0.172	0.169	0.185	0.172	0.172	0.191	0.18	0.187	0.182	0.179	0.197	0.188	0.192	0.185	0.188	0.186	0.184	0.186	0.182	0.184	0.197	0.189	0.173	0.183	0.179	0.179	0.19	0.194	0.192
1	0.306	0.714	1.02	0.918	0.102	0.51	0.408	0.51	0.204	1.122	0.306	0.204	0.612	0.51	0.306	0.51	0.918	0.408	0	0.408	0.191	0.165	0.183	0.159	0.171	0.165	0.178	0.157	0.195	0.212	0.173	0.197	0.173	0.186	0.19	0.195	0.176	0.172	0.198	0.176	0.186	0.188	0.205	0.159	0.195	0.175	0.208	0.167	0.207
1	0.684	0.171	0.513	0.256	0.427	1.111	0.171	0.171	0.256	1.453	0.171	0.256	0.769	0.342	0.769	0.94	0.513	0.427	0.256	0.342	0.216	0.153	0.195	0.182	0.202	0.183	0.201	0.178	0.172	0.176	0.196	0.181	0.211	0.22	0.185	0.205	0.176	0.224	0.144	0.224	0.179	0.209	0.238	0.171	0.199	0.179	0.167	0.179	0.16
1	0.853	0.163	0.599	0.581	0.417	0.581	0.163	0.472	0.327	0.78	0.181	0.272	1.325	0.581	0.653	0.762	0.508	0.544	0.018	0.218	0.192	0.187	0.179	0.183	0.184	0.183	0.191	0.183	0.185	0.188	0.183	0.18	0.189	0.179	0.196	0.173	0.189	0.175	0.19	0.199	0.192	0.191	0.177	0.19	0.188	0.185	0.188	0.179	0.18
1	0.74	0.024	0.549	0.859	0.382	0.692	0.191	0.74	0.668	1.05	0.382	0.501	0.406	0.263	0.716	0.501	0.549	0.597	0.024	0.167	0.186	0.192	0.197	0.185	0.193	0.185	0.177	0.169	0.169	0.217	0.204	0.197	0.201	0.191	0.205	0.192	0.18	0.181	0.201	0.175	0.193	0.191	0.172	0.188	0.174	0.169	0.193	0.193	0.193
1	1.177	0.251	0.731	0.64	0.149	0.949	0.114	0.331	0.56	0.629	0.114	0.217	0.754	0.469	0.674	0.846	0.354	0.823	0.069	0.149	0.172	0.169	0.185	0.172	0.172	0.191	0.18	0.187	0.182	0.179	0.197	0.188	0.192	0.185	0.188	0.186	0.184	0.186	0.182	0.184	0.197	0.189	0.173	0.183	0.179	0.179	0.19	0.194	0.192
1	0.866	0.39	0.779	0.433	0.39	0.519	0.087	0.649	0.606	0.693	0.39	0.519	0.39	0.303	0.779	0.866	0.649	0.476	0.043	0.173	0.187	0.16	0.203	0.192	0.184	0.182	0.196	0.189	0.197	0.188	0.156	0.193	0.177	0.217	0.16	0.176	0.182	0.214	0.194	0.189	0.186	0.191	0.181	0.197	0.201	0.176	0.185	0.193	0.209
1	0.74	0.024	0.549	0.859	0.382	0.692	0.191	0.74	0.668	1.05	0.382	0.501	0.406	0.263	0.716	0.501	0.549	0.597	0.024	0.167	0.186	0.192	0.197	0.185	0.193	0.185	0.177	0.169	0.169	0.217	0.204	0.197	0.201	0.191	0.205	0.192	0.18	0.181	0.201	0.175	0.193	0.191	0.172	0.188	0.174	0.169	0.193	0.193	0.193
1	0.547	0.195	0.742	0.742	0.625	0.586	0.234	0.586	0.664	0.977	0.352	0.391	0.352	0.586	0.547	0.586	0.547	0.391	0.117	0.234	0.201	0.183	0.18	0.205	0.178	0.202	0.178	0.193	0.195	0.185	0.196	0.199	0.197	0.19	0.187	0.186	0.185	0.18	0.193	0.191	0.188	0.191	0.198	0.185	0.196	0.18	0.183	0.2	0.16
1	0.589	0.154	0.477	0.813	0.323	0.645	0.21	0.435	0.87	0.701	0.168	0.547	0.463	0.505	0.477	0.968	0.603	0.645	0.112	0.295	0.191	0.199	0.182	0.19	0.183	0.191	0.199	0.179	0.189	0.195	0.192	0.185	0.188	0.179	0.198	0.185	0.198	0.201	0.184	0.194	0.188	0.17	0.191	0.186	0.184	0.177	0.183	0.197	0.197
1	0.334	0.207	0.382	0.715	0.397	0.429	0.223	0.859	0.556	0.859	0.223	0.747	0.525	0.477	0.254	0.859	0.795	0.556	0.191	0.413	0.171	0.189	0.187	0.199	0.187	0.187	0.189	0.193	0.186	0.183	0.194	0.181	0.19	0.201	0.187	0.197	0.187	0.187	0.19	0.183	0.182	0.192	0.202	0.188	0.193	0.197	0.182	0.187	0.176
1	0.694	0.173	0.751	0.347	0.462	1.04	0.231	0.52	0.578	0.694	0.116	0.231	0.462	0.347	0.52	0.925	0.52	0.578	0.289	0.52	0.183	0.177	0.196	0.179	0.163	0.193	0.169	0.173	0.169	0.168	0.18	0.186	0.183	0.189	0.201	0.163	0.183	0.163	0.197	0.202	0.174	0.183	0.154	0.226	0.194	0.183	0.194	0.16	0.193
1	0.695	0.079	0.419	0.76	0.197	0.406	0.288	0.38	0.577	1.009	0.262	0.55	0.76	0.983	0.459	0.786	0.459	0.59	0.092	0.249	0.185	0.185	0.192	0.188	0.185	0.185	0.195	0.196	0.192	0.188	0.19	0.18	0.18	0.199	0.188	0.193	0.182	0.191	0.181	0.188	0.181	0.187	0.191	0.196	0.183	0.182	0.194	0.187	0.181
1	1.019	0.185	0.602	0.324	0.509	0.787	0.324	0.417	0.37	1.065	0.231	0.37	0.833	0.602	0.602	0.417	0.417	0.417	0.185	0.324	0.185	0.187	0.179	0.197	0.175	0.179	0.206	0.194	0.201	0.186	0.178	0.193	0.205	0.192	0.178	0.183	0.196	0.181	0.19	0.185	0.181	0.188	0.177	0.187	0.2	0.2	0.183	0.194	0.178
1	0.467	0.421	0.561	0.561	0.327	0.701	0.327	0.421	0.888	0.794	0.234	0.327	0.654	0.467	0.421	0.607	0.607	0.981	0.047	0.187	0.18	0.182	0.186	0.201	0.199	0.164	0.191	0.159	0.176	0.189	0.195	0.201	0.171	0.19	0.192	0.186	0.207	0.194	0.18	0.192	0.165	0.189	0.172	0.178	0.198	0.178	0.178	0.204	0.188
1	1.077	0.154	0.308	0.385	0.308	0.692	0	0.615	0.462	0.538	0.231	0.769	0.462	0.462	0.308	1	0.692	1.077	0.154	0.308	0.162	0.188	0.174	0.192	0.219	0.205	0.218	0.198	0.176	0.215	0.185	0.182	0.2	0.187	0.185	0.218	0.173	0.192	0.212	0.163	0.207	0.207	0.188	0.182	0.193	0.17	0.187	0.16	0.154
1	0.451	0.041	1.135	0.616	0.192	0.465	0.534	0.479	0.657	0.629	0.15	1.464	0.328	0.315	0.274	0.971	0.479	0.547	0.027	0.246	0.17	0.177	0.187	0.178	0.199	0.181	0.19	0.193	0.188	0.18	0.183	0.186	0.189	0.186	0.187	0.19	0.201	0.187	0.203	0.184	0.205	0.194	0.201	0.2	0.19	0.184	0.192	0.195	0.196
1	0.603	0.197	0.616	0.773	0.341	0.511	0.223	0.472	0.55	0.957	0.301	0.682	0.55	0.406	0.511	0.59	0.472	0.747	0.157	0.341	0.189	0.193	0.184	0.187	0.208	0.189	0.194	0.191	0.188	0.183	0.187	0.19	0.183	0.185	0.195	0.199	0.18	0.192	0.19	0.195	0.197	0.191	0.185	0.187	0.194	0.194	0.193	0.191	0.191
1	1.413	0.092	0.384	0.829	0.353	0.845	0.123	0.292	0.522	0.661	0.338	0.507	0.86	0.538	0.614	0.43	0.338	0.522	0.015	0.323	0.197	0.184	0.186	0.197	0.17	0.175	0.188	0.186	0.188	0.176	0.186	0.177	0.196	0.188	0.204	0.196	0.179	0.185	0.177	0.187	0.183	0.175	0.186	0.189	0.194	0.191	0.188	0.18	0.186
1	0.48	0.24	0.284	0.568	0.328	0.655	0.153	0.393	0.939	1.376	0.153	0.371	0.459	0.742	0.415	0.83	0.611	0.721	0.218	0.066	0.181	0.18	0.188	0.176	0.172	0.168	0.178	0.179	0.196	0.193	0.197	0.203	0.183	0.183	0.186	0.19	0.204	0.196	0.183	0.192	0.177	0.193	0.181	0.182	0.203	0.189	0.176	0.178	0.182
1	0.537	0	0.615	0.654	0.314	0.471	0.131	0.746	0.785	0.812	0.131	0.903	0.38	0.419	0.38	0.942	0.759	0.563	0.092	0.366	0.205	0.18	0.19	0.175	0.189	0.186	0.199	0.183	0.197	0.194	0.194	0.193	0.194	0.19	0.192	0.192	0.188	0.193	0.187	0.183	0.195	0.181	0.188	0.192	0.196	0.197	0.179	0.186	0.194
1	0.74	0.024	0.549	0.859	0.382	0.692	0.191	0.74	0.668	1.05	0.382	0.501	0.406	0.263	0.716	0.501	0.549	0.597	0.024	0.167	0.186	0.192	0.197	0.185	0.193	0.185	0.177	0.169	0.169	0.217	0.204	0.197	0.201	0.191	0.205	0.192	0.18	0.181	0.201	0.175	0.193	0.191	0.172	0.188	0.174	0.169	0.193	0.193	0.193
1	0.547	0.195	0.742	0.742	0.625	0.586	0.234	0.586	0.664	0.977	0.352	0.391	0.352	0.586	0.547	0.586	0.547	0.391	0.117	0.234	0.201	0.183	0.18	0.205	0.178	0.202	0.178	0.193	0.195	0.185	0.196	0.199	0.197	0.19	0.187	0.186	0.185	0.18	0.193	0.191	0.188	0.191	0.198	0.185	0.196	0.18	0.183	0.2	0.16
1	1.077	0.154	0.308	0.385	0.308	0.692	0	0.615	0.462	0.538	0.231	0.769	0.462	0.462	0.308	1	0.692	1.077	0.154	0.308	0.162	0.188	0.174	0.192	0.219	0.205	0.218	0.198	0.176	0.215	0.185	0.182	0.2	0.187	0.185	0.218	0.173	0.192	0.212	0.163	0.207	0.207	0.188	0.182	0.193	0.17	0.187	0.16	0.154
1	0.918	0.204	0.102	1.02	0.306	0.714	0.306	0.612	1.429	0.714	0.408	0.612	0.204	0.204	0.102	0.306	0.612	0.612	0.102	0.51	0.17	0.197	0.173	0.175	0.151	0.201	0.182	0.18	0.193	0.187	0.19	0.154	0.191	0.188	0.174	0.194	0.137	0.19	0.197	0.187	0.241	0.213	0.228	0.195	0.181	0.215	0.189	0.196	0.189
1	0.905	0.136	0.498	0.452	0.769	0.769	0.317	0.226	0.633	0.905	0.181	0.407	0.769	0.407	0.498	0.679	0.588	0.588	0.09	0.181	0.186	0.182	0.171	0.195	0.166	0.176	0.21	0.179	0.197	0.179	0.189	0.166	0.193	0.213	0.211	0.193	0.194	0.19	0.194	0.219	0.179	0.159	0.187	0.19	0.194	0.192	0.176	0.175	0.185
1	0.502	0.191	0.646	1.029	0.526	0.502	0.144	0.67	0.813	0.909	0.215	0.622	0.431	0.383	0.646	0.407	0.478	0.431	0.144	0.311	0.193	0.199	0.188	0.183	0.19	0.19	0.178	0.188	0.209	0.191	0.184	0.196	0.193	0.195	0.193	0.192	0.175	0.192	0.199	0.18	0.189	0.177	0.181	0.199	0.177	0.212	0.188	0.172	0.182
1	1.724	0	0.345	0.172	0.517	1.034	0.517	0.517	0.345	1.034	0	0.517	0.172	0.345	0.172	0.69	0.862	0.862	0.172	0	0.174	0.173	0.169	0.144	0.157	0.17	0.184	0.132	0.172	0.177	0.176	0.117	0.19	0.148	0.191	0.137	0.162	0.157	0.164	0.114	0.169	0.185	0.194	0.14	0.131	0.149	0.184	0.161	0.178
1	0.931	0.121	0.688	1.134	0.121	0.324	0.162	0.405	0.688	0.972	0.283	0.567	0.162	0.486	0.526	0.729	0.445	0.607	0.081	0.567	0.203	0.204	0.209	0.157	0.184	0.191	0.207	0.194	0.19	0.183	0.168	0.187	0.188	0.195	0.171	0.208	0.178	0.206	0.179	0.212	0.201	0.171	0.16	0.195	0.178	0.191	0.185	0.179	0.201
1	0.721	0.025	0.498	0.473	0.622	0.572	0.323	0.373	0.473	1.045	0.448	0.323	0.547	0.547	0.448	0.697	0.672	0.871	0.1	0.224	0.193	0.183	0.163	0.178	0.179	0.196	0.181	0.183	0.198	0.187	0.181	0.184	0.188	0.18	0.197	0.177	0.178	0.201	0.182	0.195	0.195	0.176	0.188	0.193	0.181	0.191	0.169	0.196	0.194
1	0.503	0.05	0.352	0.603	0.101	0.452	0.402	0.302	0.503	0.854	0.101	0.101	0.653	0.955	1.91	0.754	0.251	0.603	0.452	0.101	0.175	0.187	0.162	0.166	0.169	0.188	0.174	0.182	0.194	0.183	0.168	0.178	0.181	0.17	0.172	0.176	0.195	0.159	0.17	0.18	0.18	0.178	0.174	0.195	0.178	0.178	0.174	0.204	0.16
1	1.694	0	0.437	0.273	0.109	0.984	0.109	0.383	0.492	0.492	0.055	0.546	0.219	0.328	0.273	0.984	1.202	0.765	0.328	0.328	0.17	0.197	0.155	0.184	0.209	0.175	0.184	0.21	0.203	0.163	0.186	0.17	0.163	0.183	0.177	0.18	0.179	0.196	0.173	0.158	0.199	0.172	0.183	0.204	0.19	0.175	0.193	0.209	0.195
1	0.421	0.28	0.421	0.607	0.467	0.888	0.187	1.121	0.467	0.514	0.187	0.935	0.374	0.28	0.701	0.421	0.981	0.374	0.187	0.187	0.177	0.203	0.176	0.205	0.198	0.173	0.202	0.206	0.206	0.202	0.201	0.208	0.161	0.217	0.191	0.18	0.209	0.206	0.186	0.203	0.188	0.171	0.204	0.194	0.168	0.179	0.205	0.187	0.17
1	0.589	0.154	0.477	0.813	0.323	0.645	0.21	0.435	0.87	0.701	0.168	0.547	0.463	0.505	0.477	0.968	0.603	0.645	0.112	0.295	0.191	0.199	0.182	0.19	0.183	0.191	0.199	0.179	0.189	0.195	0.192	0.185	0.188	0.179	0.198	0.185	0.198	0.201	0.184	0.194	0.188	0.17	0.191	0.186	0.184	0.177	0.183	0.197	0.197
1	0.695	0.079	0.419	0.76	0.197	0.406	0.288	0.38	0.577	1.009	0.262	0.55	0.76	0.983	0.459	0.786	0.459	0.59	0.092	0.249	0.185	0.185	0.192	0.188	0.185	0.185	0.195	0.196	0.192	0.188	0.19	0.18	0.18	0.199	0.188	0.193	0.182	0.191	0.181	0.188	0.181	0.187	0.191	0.196	0.183	0.182	0.194	0.187	0.181
1	0.573	0.179	0.495	0.65	0.424	0.573	0.197	0.68	0.71	0.913	0.155	0.453	0.418	0.394	0.334	0.817	0.638	0.8	0.101	0.495	0.191	0.191	0.181	0.187	0.19	0.19	0.18	0.188	0.194	0.19	0.19	0.179	0.188	0.187	0.179	0.186	0.186	0.188	0.175	0.183	0.192	0.184	0.191	0.185	0.191	0.182	0.19	0.186	0.187
1	0.451	0.041	1.135	0.616	0.192	0.465	0.534	0.479	0.657	0.629	0.15	1.464	0.328	0.315	0.274	0.971	0.479	0.547	0.027	0.246	0.17	0.177	0.187	0.178	0.199	0.181	0.19	0.193	0.188	0.18	0.183	0.186	0.189	0.186	0.187	0.19	0.201	0.187	0.203	0.184	0.205	0.194	0.201	0.2	0.19	0.184	0.192	0.195	0.196
1	0.712	0.208	0.451	0.365	0.365	0.712	0.104	0.764	0.174	0.868	0.139	0.747	0.538	0.503	0.608	0.747	0.729	0.625	0.226	0.417	0.193	0.187	0.19	0.194	0.188	0.19	0.188	0.197	0.184	0.195	0.19	0.191	0.178	0.184	0.19	0.185	0.188	0.19	0.189	0.191	0.194	0.188	0.193	0.187	0.18	0.195	0.203	0.174	0.18
1	0.423	0.181	0.504	0.746	0.323	0.544	0.161	0.544	0.746	0.907	0.343	0.746	0.202	0.786	0.282	0.786	0.665	0.504	0.202	0.403	0.193	0.181	0.187	0.185	0.192	0.198	0.192	0.214	0.174	0.192	0.18	0.209	0.19	0.182	0.177	0.176	0.181	0.21	0.187	0.167	0.193	0.183	0.189	0.181	0.189	0.184	0.203	0.199	0.189
1	0.431	0.172	0.345	0.948	0.086	0.776	0.086	0.517	0.259	1.121	0.086	0.345	0.862	0.603	1.293	0.948	0.517	0.345	0.086	0.172	0.154	0.146	0.162	0.137	0.14	0.15	0.179	0.18	0.147	0.166	0.185	0.187	0.159	0.181	0.167	0.198	0.214	0.18	0.182	0.174	0.203	0.185	0.202	0.19	0.209	0.204	0.207	0.196	0.222
1	0.74	0.024	0.549	0.859	0.382	0.692	0.191	0.74	0.668	1.05	0.382	0.501	0.406	0.263	0.716	0.501	0.549	0.597	0.024	0.167	0.186	0.192	0.197	0.185	0.193	0.185	0.177	0.169	0.169	0.217	0.204	0.197	0.201	0.191	0.205	0.192	0.18	0.181	0.201	0.175	0.193	0.191	0.172	0.188	0.174	0.169	0.193	0.193	0.193
1	0.451	0.041	1.135	0.616	0.192	0.465	0.534	0.479	0.657	0.629	0.15	1.464	0.328	0.315	0.274	0.971	0.479	0.547	0.027	0.246	0.17	0.177	0.187	0.178	0.199	0.181	0.19	0.193	0.188	0.18	0.183	0.186	0.189	0.186	0.187	0.19	0.201	0.187	0.203	0.184	0.205	0.194	0.201	0.2	0.19	0.184	0.192	0.195	0.196
1	1.387	0.168	0.399	0.735	0.21	0.714	0.168	0.315	0.903	0.945	0.147	0.504	0.294	0.609	0.21	0.609	0.84	0.504	0.126	0.21	0.193	0.176	0.186	0.181	0.176	0.179	0.186	0.182	0.189	0.191	0.185	0.198	0.198	0.188	0.193	0.188	0.197	0.17	0.201	0.182	0.21	0.175	0.189	0.184	0.186	0.196	0.179	0.174	0.166
1	0.548	0.274	0.489	0.685	0.411	0.47	0.274	0.45	0.45	1.096	0.078	0.333	0.548	0.705	0.685	0.548	0.548	0.783	0.215	0.411	0.177	0.195	0.174	0.195	0.181	0.19	0.188	0.186	0.195	0.194	0.179	0.185	0.193	0.196	0.192	0.184	0.195	0.191	0.195	0.192	0.168	0.196	0.186	0.185	0.184	0.175	0.185	0.194	0.179
1	0.286	0.048	0.524	0.857	0.476	0.571	0.238	0.619	1.095	0.81	0.238	0.333	0.81	0.476	0.381	0.429	0.571	0.524	0.286	0.429	0.164	0.186	0.18	0.191	0.196	0.174	0.168	0.183	0.177	0.166	0.172	0.181	0.181	0.2	0.184	0.179	0.179	0.164	0.191	0.183	0.207	0.199	0.176	0.182	0.204	0.201	0.168	0.192	0.176
1	0.537	0.09	0.627	0.866	0.388	0.627	0.239	0.687	0.955	0.836	0.209	0.418	0.448	0.388	0.657	0.567	0.537	0.537	0.03	0.358	0.191	0.192	0.172	0.199	0.186	0.177	0.198	0.182	0.186	0.184	0.21	0.197	0.167	0.193	0.197	0.169	0.2	0.184	0.186	0.201	0.186	0.189	0.19	0.185	0.188	0.185	0.198	0.204	0.183
1	0.524	0.249	0.574	0.299	0.224	0.973	0.175	0.923	0.449	0.748	0.125	0.623	0.648	0.224	0.424	0.948	0.873	0.773	0.075	0.15	0.171	0.178	0.173	0.169	0.195	0.183	0.181	0.187	0.197	0.194	0.195	0.181	0.176	0.187	0.189	0.185	0.186	0.196	0.206	0.182	0.175	0.198	0.202	0.178	0.189	0.197	0.188	0.17	0.179
1	0.74	0.024	0.549	0.859	0.382	0.692	0.191	0.74	0.668	1.05	0.382	0.501	0.406	0.263	0.716	0.501	0.549	0.597	0.024	0.167	0.186	0.192	0.197	0.185	0.193	0.185	0.177	0.169	0.169	0.217	0.204	0.197	0.201	0.191	0.205	0.192	0.18	0.181	0.201	0.175	0.193	0.191	0.172	0.188	0.174	0.169	0.193	0.193	0.193
1	0.537	0.09	0.627	0.866	0.388	0.627	0.239	0.687	0.955	0.836	0.209	0.418	0.448	0.388	0.657	0.567	0.537	0.537	0.03	0.358	0.191	0.192	0.172	0.199	0.186	0.177	0.198	0.182	0.186	0.184	0.21	0.197	0.167	0.193	0.197	0.169	0.2	0.184	0.186	0.201	0.186	0.189	0.19	0.185	0.188	0.185	0.198	0.204	0.183
1	1.222	0.444	0.111	0.333	0.667	0.333	0.111	0.778	0.333	1	0	0.333	0.333	0.222	0.222	1.111	0.667	1.111	0.111	0.556	0.153	0.146	0.172	0.157	0.152	0.162	0.155	0.186	0.143	0.185	0.188	0.173	0.197	0.181	0.169	0.201	0.197	0.202	0.185	0.19	0.162	0.2	0.176	0.159	0.156	0.189	0.166	0.215	0.177
1	0.323	0.387	0.323	0.516	0.129	0.387	0.452	0.645	0.387	0.903	0.194	1.032	0.903	0.129	0.71	0.774	0.581	0.839	0.129	0.258	0.164	0.18	0.181	0.18	0.153	0.166	0.157	0.216	0.171	0.158	0.165	0.183	0.174	0.196	0.178	0.172	0.188	0.19	0.2	0.168	0.186	0.167	0.189	0.192	0.192	0.191	0.172	0.21	0.196
1	0.589	0.154	0.477	0.813	0.323	0.645	0.21	0.435	0.87	0.701	0.168	0.547	0.463	0.505	0.477	0.968	0.603	0.645	0.112	0.295	0.191	0.199	0.182	0.19	0.183	0.191	0.199	0.179	0.189	0.195	0.192	0.185	0.188	0.179	0.198	0.185	0.198	0.201	0.184	0.194	0.188	0.17	0.191	0.186	0.184	0.177	0.183	0.197	0.197
1	0.431	0.172	0.345	0.948	0.086	0.776	0.086	0.517	0.259	1.121	0.086	0.345	0.862	0.603	1.293	0.948	0.517	0.345	0.086	0.172	0.154	0.146	0.162	0.137	0.14	0.15	0.179	0.18	0.147	0.166	0.185	0.187	0.159	0.181	0.167	0.198	0.214	0.18	0.182	0.174	0.203	0.185	0.202	0.19	0.209	0.204	0.207	0.196	0.222
1	1.375	0.108	0.243	0.216	0.162	1.321	0.404	0.135	0.377	0.674	0.404	0.243	0.809	1.051	0.431	0.97	0.27	0.431	0.081	0.296	0.164	0.175	0.186	0.194	0.18	0.19	0.169	0.187	0.182	0.182	0.184	0.182	0.19	0.193	0.194	0.171	0.169	0.172	0.192	0.194	0.198	0.194	0.173	0.184	0.196	0.187	0.188	0.172	0.174
1	0.286	0.048	0.524	0.857	0.476	0.571	0.238	0.619	1.095	0.81	0.238	0.333	0.81	0.476	0.381	0.429	0.571	0.524	0.286	0.429	0.164	0.186	0.18	0.191	0.196	0.174	0.168	0.183	0.177	0.166	0.172	0.181	0.181	0.2	0.184	0.179	0.179	0.164	0.191	0.183	0.207	0.199	0.176	0.182	0.204	0.201	0.168	0.192	0.176
1	0.712	0.208	0.451	0.365	0.365	0.712	0.104	0.764	0.174	0.868	0.139	0.747	0.538	0.503	0.608	0.747	0.729	0.625	0.226	0.417	0.193	0.187	0.19	0.194	0.188	0.19	0.188	0.197	0.184	0.195	0.19	0.191	0.178	0.184	0.19	0.185	0.188	0.19	0.189	0.191	0.194	0.188	0.193	0.187	0.18	0.195	0.203	0.174	0.18
1	0.412	0.206	0.928	0.309	0.412	0.825	0.412	0.309	0.309	1.031	0.619	0.619	0.722	0.412	0.309	0.825	0.619	0.412	0.103	0.206	0.163	0.208	0.167	0.17	0.21	0.203	0.183	0.209	0.19	0.198	0.164	0.212	0.215	0.175	0.183	0.219	0.22	0.175	0.215	0.192	0.197	0.196	0.215	0.195	0.165	0.158	0.228	0.202	0.178
1	0.69	0.025	0.591	0.936	0.296	0.961	0.296	0.567	0.567	0.69	0.296	0.271	0.542	0.197	0.616	0.148	0.788	1.207	0.049	0.271	0.188	0.176	0.186	0.178	0.186	0.183	0.188	0.184	0.182	0.183	0.186	0.21	0.208	0.208	0.183	0.189	0.203	0.175	0.176	0.188	0.183	0.185	0.168	0.189	0.169	0.181	0.174	0.172	0.177
1	0.589	0.154	0.477	0.813	0.323	0.645	0.21	0.435	0.87	0.701	0.168	0.547	0.463	0.505	0.477	0.968	0.603	0.645	0.112	0.295	0.191	0.199	0.182	0.19	0.183	0.191	0.199	0.179	0.189	0.195	0.192	0.185	0.188	0.179	0.198	0.185	0.198	0.201	0.184	0.194	0.188	0.17	0.191	0.186	0.184	0.177	0.183	0.197	0.197
1	1.375	0.108	0.243	0.216	0.162	1.321	0.404	0.135	0.377	0.674	0.404	0.243	0.809	1.051	0.431	0.97	0.27	0.431	0.081	0.296	0.164	0.175	0.186	0.194	0.18	0.19	0.169	0.187	0.182	0.182	0.184	0.182	0.19	0.193	0.194	0.171	0.169	0.172	0.192	0.194	0.198	0.194	0.173	0.184	0.196	0.187	0.188	0.172	0.174
1	0.503	0.05	0.352	0.603	0.101	0.452	0.402	0.302	0.503	0.854	0.101	0.101	0.653	0.955	1.91	0.754	0.251	0.603	0.452	0.101	0.175	0.187	0.162	0.166	0.169	0.188	0.174	0.182	0.194	0.183	0.168	0.178	0.181	0.17	0.172	0.176	0.195	0.159	0.17	0.18	0.18	0.178	0.174	0.195	0.178	0.178	0.174	0.204	0.16
1	0.909	0.202	0.505	0.404	0.404	0.404	0.202	0.606	0.202	1.111	0.202	0.303	0.505	0.606	0.202	1.414	0.606	0.808	0.303	0.101	0.196	0.185	0.176	0.209	0.184	0.179	0.18	0.195	0.153	0.191	0.216	0.175	0.201	0.172	0.196	0.166	0.179	0.18	0.177	0.181	0.197	0.194	0.203	0.169	0.182	0.181	0.165	0.205	0.168
1	0.421	0.28	0.421	0.607	0.467	0.888	0.187	1.121	0.467	0.514	0.187	0.935	0.374	0.28	0.701	0.421	0.981	0.374	0.187	0.187	0.177	0.203	0.176	0.205	0.198	0.173	0.202	0.206	0.206	0.202	0.201	0.208	0.161	0.217	0.191	0.18	0.209	0.206	0.186	0.203	0.188	0.171	0.204	0.194	0.168	0.179	0.205	0.187	0.17
1	1.278	0.069	0.569	0.375	0.431	0.903	0.181	0.417	0.181	0.931	0.167	0.444	0.583	0.528	0.361	0.583	0.625	0.694	0.181	0.5	0.189	0.19	0.193	0.18	0.188	0.182	0.184	0.189	0.181	0.182	0.179	0.187	0.176	0.189	0.183	0.183	0.184	0.193	0.183	0.186	0.182	0.184	0.195	0.187	0.187	0.187	0.188	0.194	0.189
1	0.524	0.249	0.574	0.299	0.224	0.973	0.175	0.923	0.449	0.748	0.125	0.623	0.648	0.224	0.424	0.948	0.873	0.773	0.075	0.15	0.171	0.178	0.173	0.169	0.195	0.183	0.181	0.187	0.197	0.194	0.195	0.181	0.176	0.187	0.189	0.185	0.186	0.196	0.206	0.182	0.175	0.198	0.202	0.178	0.189	0.197	0.188	0.17	0.179
1	0.694	0.972	0.347	0.208	0.417	0.903	0.347	0.278	0.972	0.833	0.208	0.417	0.139	0.278	0.694	0.694	0.764	0.278	0	0.556	0.197	0.19	0.186	0.187	0.202	0.195	0.209	0.188	0.224	0.182	0.192	0.193	0.177	0.2	0.196	0.167	0.178	0.221	0.193	0.195	0.201	0.217	0.191	0.168	0.16	0.169	0.151	0.172	0.161
1	0.938	0.113	0.732	0.563	0.244	0.994	0.319	0.394	0.45	1.351	0.225	0.469	0.525	0.319	0.281	0.638	0.6	0.525	0.094	0.225	0.178	0.177	0.191	0.187	0.193	0.188	0.195	0.19	0.186	0.182	0.182	0.177	0.18	0.183	0.179	0.18	0.189	0.179	0.167	0.183	0.191	0.196	0.186	0.184	0.193	0.192	0.203	0.193	0.193
1	0.915	0.122	0.61	0.488	0.305	0.671	0.061	0.61	0.793	0.976	0.305	0.732	0.183	0.305	0.793	0.366	0.671	0.549	0.183	0.366	0.186	0.18	0.189	0.188	0.189	0.174	0.205	0.181	0.195	0.189	0.218	0.172	0.158	0.161	0.164	0.193	0.21	0.186	0.184	0.2	0.189	0.192	0.184	0.189	0.203	0.175	0.192	0.159	0.185
1	1.019	0.185	0.602	0.324	0.509	0.787	0.324	0.417	0.37	1.065	0.231	0.37	0.833	0.602	0.602	0.417	0.417	0.417	0.185	0.324	0.185	0.187	0.179	0.197	0.175	0.179	0.206	0.194	0.201	0.186	0.178	0.193	0.205	0.192	0.178	0.183	0.196	0.181	0.19	0.185	0.181	0.188	0.177	0.187	0.2	0.2	0.183	0.194	0.178
1	0.325	0.244	0.569	1.057	0.813	0.163	0.244	0.894	0.976	0.976	0.244	0.732	0.488	0.244	0.407	0.407	0.244	0.488	0.325	0.163	0.19	0.197	0.181	0.176	0.206	0.181	0.199	0.192	0.172	0.2	0.204	0.203	0.171	0.222	0.208	0.179	0.192	0.165	0.188	0.186	0.176	0.153	0.201	0.184	0.174	0.196	0.162	0.173	0.187
1	0.468	0.298	0.553	0.511	0.298	0.809	0.213	0.596	0.766	0.809	0.383	0.553	0.511	0.255	0.681	0.426	0.383	0.723	0.34	0.426	0.181	0.183	0.197	0.182	0.175	0.167	0.202	0.188	0.203	0.209	0.194	0.186	0.182	0.202	0.215	0.168	0.179	0.188	0.199	0.169	0.181	0.198	0.19	0.191	0.177	0.187	0.192	0.207	0.196
1	0.379	0.114	0.227	0.303	0.265	1.932	0.455	0.417	0.417	0.417	0.341	0.417	0.682	0.644	0.417	0.568	0.455	0.682	0.379	0.492	0.173	0.187	0.186	0.217	0.174	0.2	0.19	0.15	0.178	0.168	0.19	0.198	0.185	0.198	0.179	0.162	0.161	0.166	0.184	0.176	0.188	0.178	0.172	0.181	0.172	0.183	0.177	0.197	0.211
1	0.421	0.28	0.421	0.607	0.467	0.888	0.187	1.121	0.467	0.514	0.187	0.935	0.374	0.28	0.701	0.421	0.981	0.374	0.187	0.187	0.177	0.203	0.176	0.205	0.198	0.173	0.202	0.206	0.206	0.202	0.201	0.208	0.161	0.217	0.191	0.18	0.209	0.206	0.186	0.203	0.188	0.171	0.204	0.194	0.168	0.179	0.205	0.187	0.17
1	1.73	0.127	0.506	0.422	0.464	0.506	0.084	0.38	0.422	0.38	0.338	0.422	0.675	0.338	0.38	0.675	1.224	0.633	0.211	0.084	0.172	0.185	0.197	0.17	0.17	0.169	0.182	0.193	0.187	0.2	0.165	0.181	0.199	0.186	0.185	0.18	0.19	0.2	0.193	0.176	0.18	0.183	0.176	0.188	0.172	0.185	0.206	0.193	0.181
1	0.745	0.497	0.186	0.621	0.248	0.373	0.248	0.497	0.87	0.559	0.124	0.311	0.683	0.497	1.18	0.373	0.994	0.932	0.062	0	0.167	0.168	0.172	0.162	0.169	0.195	0.159	0.165	0.167	0.192	0.185	0.187	0.182	0.179	0.192	0.173	0.191	0.177	0.201	0.173	0.187	0.187	0.185	0.187	0.197	0.189	0.179	0.189	0.176
1	1.73	0.127	0.506	0.422	0.464	0.506	0.084	0.38	0.422	0.38	0.338	0.422	0.675	0.338	0.38	0.675	1.224	0.633	0.211	0.084	0.172	0.185	0.197	0.17	0.17	0.169	0.182	0.193	0.187	0.2	0.165	0.181	0.199	0.186	0.185	0.18	0.19	0.2	0.193	0.176	0.18	0.183	0.176	0.188	0.172	0.185	0.206	0.193	0.181
1	0.476	0.265	0.741	0.794	0.317	0.582	0.159	0.794	0.847	0.635	0.265	0.212	0.265	0.529	0.635	0.476	0.688	0.847	0	0.476	0.162	0.193	0.192	0.17	0.158	0.173	0.166	0.181	0.186	0.189	0.185	0.173	0.181	0.165	0.175	0.185	0.18	0.207	0.178	0.195	0.194	0.203	0.202	0.196	0.178	0.177	0.191	0.207	0.198
1	0.468	0.298	0.553	0.511	0.298	0.809	0.213	0.596	0.766	0.809	0.383	0.553	0.511	0.255	0.681	0.426	0.383	0.723	0.34	0.426	0.181	0.183	0.197	0.182	0.175	0.167	0.202	0.188	0.203	0.209	0.194	0.186	0.182	0.202	0.215	0.168	0.179	0.188	0.199	0.169	0.181	0.198	0.19	0.191	0.177	0.187	0.192	0.207	0.196
1	0.484	0.081	0.484	1.129	0.403	0	0.161	0.968	1.29	1.048	0.161	0.726	0.081	0.403	0.403	0.645	0.403	0.645	0	0.484	0.18	0.219	0.21	0.196	0.182	0.203	0.188	0.188	0.176	0.201	0.225	0.187	0.184	0.172	0.169	0.199	0.193	0.204	0.181	0.18	0.185	0.169	0.2	0.174	0.217	0.207	0.161	0.166	0.169
1	0.519	0.211	0.583	0.421	0.405	0.632	0.259	0.583	0.47	1.053	0.276	0.486	0.567	0.324	0.519	0.81	0.567	0.778	0.146	0.389	0.194	0.17	0.199	0.179	0.189	0.192	0.193	0.193	0.181	0.184	0.177	0.189	0.193	0.179	0.178	0.182	0.187	0.194	0.175	0.185	0.19	0.183	0.178	0.188	0.193	0.185	0.199	0.187	0.192
1	0.918	0.204	0.102	1.02	0.306	0.714	0.306	0.612	1.429	0.714	0.408	0.612	0.204	0.204	0.102	0.306	0.612	0.612	0.102	0.51	0.17	0.197	0.173	0.175	0.151	0.201	0.182	0.18	0.193	0.187	0.19	0.154	0.191	0.188	0.174	0.194	0.137	0.19	0.197	0.187	0.241	0.213	0.228	0.195	0.181	0.215	0.189	0.196	0.189
1	1.036	0.259	0.311	0.674	0.207	0.622	0.155	0.259	0.415	1.71	0.104	0.311	0.57	0.363	0.674	0.622	0.57	0.674	0.259	0.207	0.192	0.204	0.173	0.167	0.189	0.194	0.196	0.205	0.194	0.186	0.185	0.176	0.201	0.185	0.185	0.196	0.193	0.189	0.191	0.186	0.194	0.185	0.172	0.168	0.188	0.19	0.169	0.171	0.184
1	0.431	0.172	0.345	0.948	0.086	0.776	0.086	0.517	0.259	1.121	0.086	0.345	0.862	0.603	1.293	0.948	0.517	0.345	0.086	0.172	0.154	0.146	0.162	0.137	0.14	0.15	0.179	0.18	0.147	0.166	0.185	0.187	0.159	0.181	0.167	0.198	0.214	0.18	0.182	0.174	0.203	0.185	0.202	0.19	0.209	0.204	0.207	0.196	0.222
1	1.694	0	0.437	0.273	0.109	0.984	0.109	0.383	0.492	0.492	0.055	0.546	0.219	0.328	0.273	0.984	1.202	0.765	0.328	0.328	0.17	0.197	0.155	0.184	0.209	0.175	0.184	0.21	0.203	0.163	0.186	0.17	0.163	0.183	0.177	0.18	0.179	0.196	0.173	0.158	0.199	0.172	0.183	0.204	0.19	0.175	0.193	0.209	0.195
1	0.394	0.118	0.276	0.276	0.276	1.614	0.354	0.276	0.433	0.512	0.354	0.551	0.669	0.63	0.433	0.591	0.63	0.669	0.394	0.551	0.187	0.185	0.182	0.22	0.17	0.201	0.191	0.169	0.179	0.173	0.184	0.199	0.192	0.203	0.179	0.144	0.166	0.171	0.176	0.187	0.184	0.173	0.187	0.17	0.165	0.194	0.186	0.199	0.21
1	0.286	0.048	0.524	0.857	0.476	0.571	0.238	0.619	1.095	0.81	0.238	0.333	0.81	0.476	0.381	0.429	0.571	0.524	0.286	0.429	0.164	0.186	0.18	0.191	0.196	0.174	0.168	0.183	0.177	0.166	0.172	0.181	0.181	0.2	0.184	0.179	0.179	0.164	0.191	0.183	0.207	0.199	0.176	0.182	0.204	0.201	0.168	0.192	0.176
1	0.519	0.628	0.437	0.738	0.464	0.546	0.683	0.164	1.202	0.71	0.109	0.355	0.41	0.273	0.546	0.71	0.628	0.519	0.055	0.301	0.179	0.187	0.196	0.177	0.167	0.201	0.183	0.183	0.186	0.175	0.177	0.181	0.192	0.187	0.175	0.18	0.183	0.19	0.181	0.201	0.179	0.165	0.19	0.189	0.193	0.167	0.181	0.211	0.185
1	0.773	0.29	0.386	1.014	0.435	0.628	0.435	0.29	0.58	1.594	0.145	0.338	0.338	0.58	0.483	0.531	0.531	0.386	0.097	0.145	0.197	0.204	0.194	0.182	0.181	0.19	0.165	0.191	0.192	0.192	0.162	0.201	0.208	0.181	0.187	0.206	0.191	0.176	0.168	0.198	0.176	0.181	0.205	0.2	0.179	0.189	0.207	0.186	0.183
1	1.049	0.412	0.3	0.187	0.375	1.011	0.262	0.449	0	1.124	0.15	0.637	0.562	0.449	0.899	0.562	0.337	1.049	0.112	0.075	0.194	0.188	0.19	0.188	0.201	0.18	0.192	0.18	0.185	0.187	0.183	0.182	0.187	0.187	0.211	0.193	0.161	0.213	0.182	0.172	0.194	0.201	0.177	0.186	0.188	0.187	0.192	0.192	0.186
1	0.48	0.24	0.284	0.568	0.328	0.655	0.153	0.393	0.939	1.376	0.153	0.371	0.459	0.742	0.415	0.83	0.611	0.721	0.218	0.066	0.181	0.18	0.188	0.176	0.172	0.168	0.178	0.179	0.196	0.193	0.197	0.203	0.183	0.183	0.186	0.19	0.204	0.196	0.183	0.192	0.177	0.193	0.181	0.182	0.203	0.189	0.176	0.178	0.182
1	0.745	0.497	0.186	0.621	0.248	0.373	0.248	0.497	0.87	0.559	0.124	0.311	0.683	0.497	1.18	0.373	0.994	0.932	0.062	0	0.167	0.168	0.172	0.162	0.169	0.195	0.159	0.165	0.167	0.192	0.185	0.187	0.182	0.179	0.192	0.173	0.191	0.177	0.201	0.173	0.187	0.187	0.185	0.187	0.197	0.189	0.179	0.189	0.176
1	0.48	0.24	0.284	0.568	0.328	0.655	0.153	0.393	0.939	1.376	0.153	0.371	0.459	0.742	0.415	0.83	0.611	0.721	0.218	0.066	0.181	0.18	0.188	0.176	0.172	0.168	0.178	0.179	0.196	0.193	0.197	0.203	0.183	0.183	0.186	0.19	0.204	0.196	0.183	0.192	0.177	0.193	0.181	0.182	0.203	0.189	0.176	0.178	0.182
1	0.323	0.387	0.323	0.516	0.129	0.387	0.452	0.645	0.387	0.903	0.194	1.032	0.903	0.129	0.71	0.774	0.581	0.839	0.129	0.258	0.164	0.18	0.181	0.18	0.153	0.166	0.157	0.216	0.171	0.158	0.165	0.183	0.174	0.196	0.178	0.172	0.188	0.19	0.2	0.168	0.186	0.167	0.189	0.192	0.192	0.191	0.172	0.21	0.196
1	0.325	0.244	0.569	1.057	0.813	0.163	0.244	0.894	0.976	0.976	0.244	0.732	0.488	0.244	0.407	0.407	0.244	0.488	0.325	0.163	0.19	0.197	0.181	0.176	0.206	0.181	0.199	0.192	0.172	0.2	0.204	0.203	0.171	0.222	0.208	0.179	0.192	0.165	0.188	0.186	0.176	0.153	0.201	0.184	0.174	0.196	0.162	0.173	0.187
1	0.694	0.972	0.347	0.208	0.417	0.903	0.347	0.278	0.972	0.833	0.208	0.417	0.139	0.278	0.694	0.694	0.764	0.278	0	0.556	0.197	0.19	0.186	0.187	0.202	0.195	0.209	0.188	0.224	0.182	0.192	0.193	0.177	0.2	0.196	0.167	0.178	0.221	0.193	0.195	0.201	0.217	0.191	0.168	0.16	0.169	0.151	0.172	0.161
1	0.773	0.29	0.386	1.014	0.435	0.628	0.435	0.29	0.58	1.594	0.145	0.338	0.338	0.58	0.483	0.531	0.531	0.386	0.097	0.145	0.197	0.204	0.194	0.182	0.181	0.19	0.165	0.191	0.192	0.192	0.162	0.201	0.208	0.181	0.187	0.206	0.191	0.176	0.168	0.198	0.176	0.181	0.205	0.2	0.179	0.189	0.207	0.186	0.183
1	1.053	0	0.69	0.436	0.218	1.289	0.218	0.327	0.744	0.49	0.163	0.69	0.599	0.399	0.49	0.799	0.417	0.672	0.145	0.163	0.184	0.179	0.204	0.195	0.197	0.188	0.191	0.199	0.18	0.192	0.199	0.182	0.181	0.184	0.175	0.172	0.189	0.186	0.21	0.201	0.18	0.167	0.169	0.182	0.181	0.185	0.187	0.189	0.197
1	0.712	0.208	0.451	0.365	0.365	0.712	0.104	0.764	0.174	0.868	0.139	0.747	0.538	0.503	0.608	0.747	0.729	0.625	0.226	0.417	0.193	0.187	0.19	0.194	0.188	0.19	0.188	0.197	0.184	0.195	0.19	0.191	0.178	0.184	0.19	0.185	0.188	0.19	0.189	0.191	0.194	0.188	0.193	0.187	0.18	0.195	0.203	0.174	0.18
1	0.705	0.134	0.62	0.996	0.316	0.595	0.146	0.413	0.741	1.166	0.231	0.292	0.498	0.437	0.802	0.62	0.498	0.522	0.109	0.158	0.182	0.192	0.185	0.191	0.178	0.18	0.193	0.203	0.198	0.183	0.192	0.197	0.182	0.186	0.183	0.178	0.186	0.189	0.187	0.186	0.178	0.18	0.178	0.198	0.197	0.183	0.171	0.185	0.185
1	0.643	0.071	0.429	1.571	0.143	0.071	0.143	0.429	1.143	1.286	0.143	0.357	0.071	1.214	0.786	0.571	0.429	0.357	0	0.143	0.181	0.2	0.191	0.181	0.203	0.181	0.176	0.19	0.174	0.189	0.175	0.175	0.194	0.195	0.168	0.152	0.185	0.204	0.217	0.176	0.19	0.2	0.176	0.174	0.193	0.173	0.16	0.161	0.193
1	0.918	0.204	0.102	1.02	0.306	0.714	0.306	0.612	1.429	0.714	0.408	0.612	0.204	0.204	0.102	0.306	0.612	0.612	0.102	0.51	0.17	0.197	0.173	0.175	0.151	0.201	0.182	0.18	0.193	0.187	0.19	0.154	0.191	0.188	0.174	0.194	0.137	0.19	0.197	0.187	0.241	0.213	0.228	0.195	0.181	0.215	0.189	0.196	0.189
1	0.823	0.063	0.759	0.696	0.253	0.443	0.38	0.506	0.57	1.582	0.19	0.506	0.19	0.506	0.57	0.506	0.19	0.633	0.127	0.506	0.202	0.203	0.202	0.2	0.185	0.196	0.216	0.224	0.185	0.173	0.206	0.188	0.163	0.192	0.172	0.174	0.21	0.188	0.175	0.199	0.194	0.179	0.193	0.172	0.16	0.177	0.215	0.198	0.183
1	0.431	0.172	0.345	0.948	0.086	0.776	0.086	0.517	0.259	1.121	0.086	0.345	0.862	0.603	1.293	0.948	0.517	0.345	0.086	0.172	0.154	0.146	0.162	0.137	0.14	0.15	0.179	0.18	0.147	0.166	0.185	0.187	0.159	0.181	0.167	0.198	0.214	0.18	0.182	0.174	0.203	0.185	0.202	0.19	0.209	0.204	0.207	0.196	0.222
1	0.543	0.217	0.217	0.326	0.435	0.543	0.326	1.304	0.761	0.435	0	1.413	0.217	0.435	0.761	0.435	0.978	0.435	0.109	0.109	0.199	0.163	0.19	0.198	0.2	0.184	0.213	0.221	0.17	0.221	0.175	0.207	0.168	0.208	0.141	0.225	0.228	0.199	0.227	0.165	0.174	0.192	0.179	0.152	0.166	0.131	0.191	0.171	0.176
1	0.635	0.198	0.397	0.476	0.278	0.794	0.278	0.238	0.437	1.508	0.317	0.278	0.635	0.595	1.23	0.675	0.516	0.317	0.04	0.159	0.18	0.191	0.203	0.19	0.178	0.191	0.183	0.194	0.168	0.191	0.175	0.196	0.178	0.176	0.204	0.184	0.186	0.179	0.201	0.18	0.19	0.178	0.178	0.18	0.184	0.199	0.189	0.179	0.196
1	0.421	0.28	0.421	0.607	0.467	0.888	0.187	1.121	0.467	0.514	0.187	0.935	0.374	0.28	0.701	0.421	0.981	0.374	0.187	0.187	0.177	0.203	0.176	0.205	0.198	0.173	0.202	0.206	0.206	0.202	0.201	0.208	0.161	0.217	0.191	0.18	0.209	0.206	0.186	0.203	0.188	0.171	0.204	0.194	0.168	0.179	0.205	0.187	0.17
1	0.694	0.173	0.751	0.347	0.462	1.04	0.231	0.52	0.578	0.694	0.116	0.231	0.462	0.347	0.52	0.925	0.52	0.578	0.289	0.52	0.183	0.177	0.196	0.179	0.163	0.193	0.169	0.173	0.169	0.168	0.18	0.186	0.183	0.189	0.201	0.163	0.183	0.163	0.197	0.202	0.174	0.183	0.154	0.226	0.194	0.183	0.194	0.16	0.193
1	0.581	0.461	0.533	0.652	0.278	0.78	0.27	0.382	0.326	1.058	0.183	0.318	0.843	0.438	0.613	0.676	0.517	0.676	0.127	0.286	0.184	0.186	0.191	0.189	0.185	0.19	0.184	0.193	0.179	0.178	0.18	0.2	0.188	0.179	0.181	0.188	0.179	0.187	0.185	0.172	0.192	0.188	0.194	0.184	0.178	0.185	0.199	0.19	0.185
1	0.34	0.316	0.655	0.777	0.413	0.267	0.243	0.68	0.995	0.558	0.073	0.704	0.364	0.291	0.364	1.165	0.704	0.655	0.121	0.316	0.186	0.173	0.17	0.176	0.186	0.187	0.179	0.193	0.19	0.194	0.185	0.181	0.187	0.176	0.186	0.183	0.186	0.204	0.188	0.193	0.2	0.197	0.182	0.195	0.191	0.201	0.195	0.185	0.186
1	0.918	0.204	0.102	1.02	0.306	0.714	0.306	0.612	1.429	0.714	0.408	0.612	0.204	0.204	0.102	0.306	0.612	0.612	0.102	0.51	0.17	0.197	0.173	0.175	0.151	0.201	0.182	0.18	0.193	0.187	0.19	0.154	0.191	0.188	0.174	0.194	0.137	0.19	0.197	0.187	0.241	0.213	0.228	0.195	0.181	0.215	0.189	0.196	0.189
1	0.48	0.24	0.284	0.568	0.328	0.655	0.153	0.393	0.939	1.376	0.153	0.371	0.459	0.742	0.415	0.83	0.611	0.721	0.218	0.066	0.181	0.18	0.188	0.176	0.172	0.168	0.178	0.179	0.196	0.193	0.197	0.203	0.183	0.183	0.186	0.19	0.204	0.196	0.183	0.192	0.177	0.193	0.181	0.182	0.203	0.189	0.176	0.178	0.182
1	0.465	0.814	0.233	0.349	0.233	0.581	0.465	0.233	1.047	0.349	0.116	0.233	1.047	0.93	0.93	0.698	0.698	0.233	0.116	0.233	0.168	0.183	0.157	0.162	0.183	0.155	0.178	0.168	0.187	0.175	0.173	0.209	0.214	0.164	0.165	0.214	0.174	0.201	0.23	0.186	0.164	0.203	0.172	0.206	0.172	0.179	0.24	0.2	0.171
1	1.201	0	0.459	0.353	0.318	1.307	0.071	0.53	0.459	0.848	0.177	0.601	0.247	0.212	0.318	0.742	0.919	0.742	0.141	0.353	0.184	0.191	0.191	0.205	0.187	0.183	0.191	0.189	0.177	0.198	0.18	0.159	0.188	0.174	0.193	0.177	0.197	0.19	0.188	0.19	0.192	0.204	0.18	0.196	0.195	0.192	0.179	0.157	0.191
1	0.576	0.366	0.576	0.681	0.471	0.471	0.105	0.471	0.838	0.89	0.105	0.262	0.785	0.366	0.314	0.471	0.89	0.942	0.052	0.366	0.214	0.18	0.196	0.159	0.161	0.182	0.182	0.174	0.19	0.169	0.188	0.171	0.204	0.2	0.177	0.186	0.171	0.222	0.191	0.202	0.196	0.166	0.204	0.183	0.208	0.188	0.171	0.189	0.196
1	0.769	0.128	0.41	0.308	0.359	0.462	0.231	0.231	1.615	0.744	0.282	0.333	0.846	0.359	0.667	1	0.641	0.41	0.051	0.154	0.176	0.175	0.169	0.166	0.178	0.177	0.184	0.179	0.163	0.177	0.17	0.167	0.169	0.176	0.183	0.18	0.164	0.186	0.17	0.183	0.194	0.198	0.171	0.182	0.191	0.186	0.18	0.179	0.202
1	1.019	0.185	0.602	0.324	0.509	0.787	0.324	0.417	0.37	1.065	0.231	0.37	0.833	0.602	0.602	0.417	0.417	0.417	0.185	0.324	0.185	0.187	0.179	0.197	0.175	0.179	0.206	0.194	0.201	0.186	0.178	0.193	0.205	0.192	0.178	0.183	0.196	0.181	0.19	0.185	0.181	0.188	0.177	0.187	0.2	0.2	0.183	0.194	0.178
1	0.276	0.079	0.551	0.827	0.354	0.551	0.197	0.63	1.102	0.748	0.236	0.394	0.945	0.394	0.315	0.551	0.551	0.63	0.315	0.354	0.169	0.181	0.173	0.197	0.207	0.16	0.181	0.178	0.169	0.177	0.184	0.179	0.171	0.193	0.166	0.167	0.175	0.164	0.196	0.187	0.192	0.199	0.184	0.175	0.201	0.186	0.188	0.185	0.186
1	0.74	0.024	0.549	0.859	0.382	0.692	0.191	0.74	0.668	1.05	0.382	0.501	0.406	0.263	0.716	0.501	0.549	0.597	0.024	0.167	0.186	0.192	0.197	0.185	0.193	0.185	0.177	0.169	0.169	0.217	0.204	0.197	0.201	0.191	0.205	0.192	0.18	0.181	0.201	0.175	0.193	0.191	0.172	0.188	0.174	0.169	0.193	0.193	0.193
1	0.74	0.024	0.549	0.859	0.382	0.692	0.191	0.74	0.668	1.05	0.382	0.501	0.406	0.263	0.716	0.501	0.549	0.597	0.024	0.167	0.186	0.192	0.197	0.185	0.193	0.185	0.177	0.169	0.169	0.217	0.204	0.197	0.201	0.191	0.205	0.192	0.18	0.181	0.201	0.175	0.193	0.191	0.172	0.188	0.174	0.169	0.193	0.193	0.193
1	1.019	0.185	0.602	0.324	0.509	0.787	0.324	0.417	0.37	1.065	0.231	0.37	0.833	0.602	0.602	0.417	0.417	0.417	0.185	0.324	0.185	0.187	0.179	0.197	0.175	0.179	0.206	0.194	0.201	0.186	0.178	0.193	0.205	0.192	0.178	0.183	0.196	0.181	0.19	0.185	0.181	0.188	0.177	0.187	0.2	0.2	0.183	0.194	0.178
1	0.816	0.51	0.306	0.408	0.204	0.51	0.102	1.122	0.816	0.918	0.408	0.51	0.714	0.306	0.816	0.714	0.408	0.408	0	0	0.189	0.177	0.151	0.211	0.188	0.251	0.198	0.199	0.235	0.159	0.221	0.17	0.17	0.216	0.165	0.199	0.168	0.221	0.224	0.15	0.215	0.192	0.177	0.161	0.16	0.21	0.171	0.192	0.211
1	0.537	0	0.615	0.654	0.314	0.471	0.131	0.746	0.785	0.812	0.131	0.903	0.38	0.419	0.38	0.942	0.759	0.563	0.092	0.366	0.205	0.18	0.19	0.175	0.189	0.186	0.199	0.183	0.197	0.194	0.194	0.193	0.194	0.19	0.192	0.192	0.188	0.193	0.187	0.183	0.195	0.181	0.188	0.192	0.196	0.197	0.179	0.186	0.194
1	1.078	0.338	0.444	0.275	0.275	0.994	0.338	0.169	0.169	1.501	0.042	0.381	0.909	0.402	0.825	0.677	0.444	0.423	0.19	0.127	0.194	0.189	0.196	0.167	0.186	0.191	0.179	0.18	0.189	0.167	0.185	0.202	0.192	0.164	0.191	0.186	0.184	0.184	0.197	0.188	0.181	0.187	0.189	0.141	0.185	0.194	0.204	0.18	0.203
1	0.713	0.295	0.565	0.774	0.369	0.663	0.369	0.246	0.233	1.253	0.221	0.233	0.921	0.516	0.59	0.725	0.405	0.614	0.135	0.16	0.186	0.183	0.187	0.183	0.174	0.185	0.188	0.194	0.192	0.192	0.182	0.179	0.192	0.192	0.185	0.175	0.189	0.183	0.194	0.178	0.183	0.193	0.187	0.182	0.197	0.194	0.18	0.186	0.186
1	1.413	0.092	0.384	0.829	0.353	0.845	0.123	0.292	0.522	0.661	0.338	0.507	0.86	0.538	0.614	0.43	0.338	0.522	0.015	0.323	0.197	0.184	0.186	0.197	0.17	0.175	0.188	0.186	0.188	0.176	0.186	0.177	0.196	0.188	0.204	0.196	0.179	0.185	0.177	0.187	0.183	0.175	0.186	0.189	0.194	0.191	0.188	0.18	0.186
1	1.222	0.444	0.111	0.333	0.667	0.333	0.111	0.778	0.333	1	0	0.333	0.333	0.222	0.222	1.111	0.667	1.111	0.111	0.556	0.153	0.146	0.172	0.157	0.152	0.162	0.155	0.186	0.143	0.185	0.188	0.173	0.197	0.181	0.169	0.201	0.197	0.202	0.185	0.19	0.162	0.2	0.176	0.159	0.156	0.189	0.166	0.215	0.177
1	0.673	0.143	0.341	0.529	0.314	0.798	0.332	0.502	0.377	0.807	0.197	0.386	0.771	0.413	0.502	0.978	0.726	0.762	0.09	0.359	0.189	0.189	0.189	0.187	0.188	0.195	0.187	0.188	0.189	0.186	0.191	0.184	0.182	0.177	0.172	0.185	0.182	0.186	0.181	0.194	0.19	0.193	0.18	0.182	0.189	0.183	0.178	0.188	0.181
1	0.74	0.024	0.549	0.859	0.382	0.692	0.191	0.74	0.668	1.05	0.382	0.501	0.406	0.263	0.716	0.501	0.549	0.597	0.024	0.167	0.186	0.192	0.197	0.185	0.193	0.185	0.177	0.169	0.169	0.217	0.204	0.197	0.201	0.191	0.205	0.192	0.18	0.181	0.201	0.175	0.193	0.191	0.172	0.188	0.174	0.169	0.193	0.193	0.193
1	1	0	0.091	2.091	0	1	0	0	1.182	0.091	0.091	0.091	1.455	0.818	1	0.455	0.273	0.273	0.091	0	0.203	0.126	0.193	0.121	0.19	0.146	0.184	0.157	0.185	0.188	0.177	0.175	0.179	0.171	0.219	0.159	0.192	0.157	0.233	0.149	0.211	0.193	0.244	0.154	0.218	0.175	0.227	0.155	0.198
1	1.078	0.338	0.444	0.275	0.275	0.994	0.338	0.169	0.169	1.501	0.042	0.381	0.909	0.402	0.825	0.677	0.444	0.423	0.19	0.127	0.194	0.189	0.196	0.167	0.186	0.191	0.179	0.18	0.189	0.167	0.185	0.202	0.192	0.164	0.191	0.186	0.184	0.184	0.197	0.188	0.181	0.187	0.189	0.141	0.185	0.194	0.204	0.18	0.203
1	1.028	0.083	0.722	1.028	0.222	0.639	0.306	0.5	0.361	0.889	0.306	0.222	0.333	0.694	0.889	0.583	0.444	0.5	0.056	0.194	0.169	0.185	0.188	0.176	0.168	0.18	0.172	0.177	0.174	0.179	0.182	0.18	0.199	0.204	0.166	0.165	0.184	0.189	0.199	0.186	0.207	0.181	0.183	0.203	0.181	0.197	0.181	0.194	0.2
1	1.73	0.127	0.506	0.422	0.464	0.506	0.084	0.38	0.422	0.38	0.338	0.422	0.675	0.338	0.38	0.675	1.224	0.633	0.211	0.084	0.172	0.185	0.197	0.17	0.17	0.169	0.182	0.193	0.187	0.2	0.165	0.181	0.199	0.186	0.185	0.18	0.19	0.2	0.193	0.176	0.18	0.183	0.176	0.188	0.172	0.185	0.206	0.193	0.181
1	0.423	0.181	0.504	0.746	0.323	0.544	0.161	0.544	0.746	0.907	0.343	0.746	0.202	0.786	0.282	0.786	0.665	0.504	0.202	0.403	0.193	0.181	0.187	0.185	0.192	0.198	0.192	0.214	0.174	0.192	0.18	0.209	0.19	0.182	0.177	0.176	0.181	0.21	0.187	0.167	0.193	0.183	0.189	0.181	0.189	0.184	0.203	0.199	0.189
1	0.306	0.714	1.02	0.918	0.102	0.51	0.408	0.51	0.204	1.122	0.306	0.204	0.612	0.51	0.306	0.51	0.918	0.408	0	0.408	0.191	0.165	0.183	0.159	0.171	0.165	0.178	0.157	0.195	0.212	0.173	0.197	0.173	0.186	0.19	0.195	0.176	0.172	0.198	0.176	0.186	0.188	0.205	0.159	0.195	0.175	0.208	0.167	0.207
1	0.889	0.381	0.603	0.698	0.222	0.54	0.159	0.667	0.762	0.794	0.254	0.444	0.222	0.508	0.381	0.667	0.667	0.667	0.063	0.413	0.191	0.182	0.178	0.182	0.197	0.177	0.208	0.182	0.178	0.17	0.198	0.192	0.179	0.182	0.174	0.168	0.198	0.192	0.187	0.189	0.189	0.194	0.195	0.185	0.188	0.196	0.173	0.197	0.19
1	0.477	0.521	0.412	0.933	0.456	0.781	0.217	0.542	0.607	0.607	0.13	0.694	0.325	0.304	0.434	0.586	0.672	0.803	0.152	0.347	0.197	0.181	0.19	0.17	0.184	0.182	0.18	0.197	0.192	0.2	0.187	0.189	0.176	0.204	0.185	0.19	0.184	0.198	0.185	0.191	0.181	0.19	0.197	0.208	0.182	0.195	0.196	0.189	0.19
1	0.431	0.172	0.345	0.948	0.086	0.776	0.086	0.517	0.259	1.121	0.086	0.345	0.862	0.603	1.293	0.948	0.517	0.345	0.086	0.172	0.154	0.146	0.162	0.137	0.14	0.15	0.179	0.18	0.147	0.166	0.185	0.187	0.159	0.181	0.167	0.198	0.214	0.18	0.182	0.174	0.203	0.185	0.202	0.19	0.209	0.204	0.207	0.196	0.222
1	0.421	0.28	0.421	0.607	0.467	0.888	0.187	1.121	0.467	0.514	0.187	0.935	0.374	0.28	0.701	0.421	0.981	0.374	0.187	0.187	0.177	0.203	0.176	0.205	0.198	0.173	0.202	0.206	0.206	0.202	0.201	0.208	0.161	0.217	0.191	0.18	0.209	0.206	0.186	0.203	0.188	0.171	0.204	0.194	0.168	0.179	0.205	0.187	0.17
1	1.694	0	0.437	0.273	0.109	0.984	0.109	0.383	0.492	0.492	0.055	0.546	0.219	0.328	0.273	0.984	1.202	0.765	0.328	0.328	0.17	0.197	0.155	0.184	0.209	0.175	0.184	0.21	0.203	0.163	0.186	0.17	0.163	0.183	0.177	0.18	0.179	0.196	0.173	0.158	0.199	0.172	0.183	0.204	0.19	0.175	0.193	0.209	0.195
1	0.51	0.191	0.382	0.796	0.446	0.764	0.191	0.318	0.732	0.796	0.096	0.478	0.701	0.382	0.541	0.637	0.637	0.701	0.35	0.35	0.182	0.196	0.189	0.201	0.18	0.196	0.18	0.199	0.184	0.175	0.18	0.198	0.194	0.176	0.198	0.185	0.182	0.185	0.206	0.181	0.174	0.182	0.186	0.207	0.194	0.194	0.172	0.198	0.204
1	0.276	0.079	0.551	0.827	0.354	0.551	0.197	0.63	1.102	0.748	0.236	0.394	0.945	0.394	0.315	0.551	0.551	0.63	0.315	0.354	0.169	0.181	0.173	0.197	0.207	0.16	0.181	0.178	0.169	0.177	0.184	0.179	0.171	0.193	0.166	0.167	0.175	0.164	0.196	0.187	0.192	0.199	0.184	0.175	0.201	0.186	0.188	0.185	0.186
1	0.354	0.188	0.387	0.597	0.642	0.376	0.376	0.631	0.597	1.615	0.144	0.852	0.354	0.398	0.332	0.863	0.509	0.431	0.155	0.199	0.189	0.186	0.187	0.206	0.186	0.203	0.19	0.193	0.185	0.18	0.191	0.189	0.193	0.184	0.197	0.188	0.192	0.19	0.193	0.197	0.195	0.185	0.19	0.17	0.192	0.191	0.183	0.181	0.19
1	0.276	0.079	0.551	0.827	0.354	0.551	0.197	0.63	1.102	0.748	0.236	0.394	0.945	0.394	0.315	0.551	0.551	0.63	0.315	0.354	0.169	0.181	0.173	0.197	0.207	0.16	0.181	0.178	0.169	0.177	0.184	0.179	0.171	0.193	0.166	0.167	0.175	0.164	0.196	0.187	0.192	0.199	0.184	0.175	0.201	0.186	0.188	0.185	0.186
1	0.334	0.207	0.382	0.715	0.397	0.429	0.223	0.859	0.556	0.859	0.223	0.747	0.525	0.477	0.254	0.859	0.795	0.556	0.191	0.413	0.171	0.189	0.187	0.199	0.187	0.187	0.189	0.193	0.186	0.183	0.194	0.181	0.19	0.201	0.187	0.197	0.187	0.187	0.19	0.183	0.182	0.192	0.202	0.188	0.193	0.197	0.182	0.187	0.176
1	1.235	0.123	0.568	0.84	0.469	1.062	0.173	0.247	0.346	1.062	0.074	0.198	0.667	0.247	0.765	0.247	0.444	0.741	0.222	0.272	0.184	0.195	0.196	0.185	0.183	0.194	0.18	0.184	0.181	0.17	0.191	0.19	0.163	0.183	0.184	0.185	0.187	0.19	0.193	0.179	0.174	0.191	0.17	0.204	0.195	0.172	0.193	0.184	0.185
1	0.51	0.612	0	0.612	0.204	0.306	0	1.122	1.02	1.02	0.204	0.51	0.714	0.408	0.714	1.02	0.51	0.51	0	0	0.192	0.2	0.139	0.185	0.193	0.209	0.195	0.179	0.215	0.209	0.207	0.179	0.196	0.197	0.169	0.176	0.142	0.187	0.205	0.147	0.205	0.206	0.17	0.149	0.192	0.212	0.172	0.173	0.201
1	1.077	0.154	0.308	0.385	0.308	0.692	0	0.615	0.462	0.538	0.231	0.769	0.462	0.462	0.308	1	0.692	1.077	0.154	0.308	0.162	0.188	0.174	0.192	0.219	0.205	0.218	0.198	0.176	0.215	0.185	0.182	0.2	0.187	0.185	0.218	0.173	0.192	0.212	0.163	0.207	0.207	0.188	0.182	0.193	0.17	0.187	0.16	0.154
1	0.345	0.776	0.345	0.69	0.259	0.603	0.474	0.345	0.905	0.69	0.345	0.302	0.647	0.56	0.819	0.647	0.259	0.474	0.216	0.302	0.195	0.21	0.22	0.182	0.182	0.181	0.175	0.194	0.202	0.184	0.195	0.21	0.184	0.187	0.187	0.193	0.178	0.195	0.166	0.187	0.17	0.189	0.184	0.187	0.163	0.159	0.188	0.202	0.19
1	0.474	0.271	0.419	0.839	0.284	0.609	0.122	0.65	0.663	0.934	0.23	0.271	0.555	0.379	0.338	0.974	0.744	0.893	0.095	0.257	0.184	0.191	0.187	0.188	0.178	0.187	0.201	0.18	0.182	0.178	0.187	0.198	0.182	0.176	0.18	0.185	0.181	0.179	0.183	0.192	0.184	0.178	0.185	0.173	0.189	0.19	0.178	0.19	0.175
1	0.853	0.163	0.599	0.581	0.417	0.581	0.163	0.472	0.327	0.78	0.181	0.272	1.325	0.581	0.653	0.762	0.508	0.544	0.018	0.218	0.192	0.187	0.179	0.183	0.184	0.183	0.191	0.183	0.185	0.188	0.183	0.18	0.189	0.179	0.196	0.173	0.189	0.175	0.19	0.199	0.192	0.191	0.177	0.19	0.188	0.185	0.188	0.179	0.18
1	0.918	0.204	0.102	1.02	0.306	0.714	0.306	0.612	1.429	0.714	0.408	0.612	0.204	0.204	0.102	0.306	0.612	0.612	0.102	0.51	0.17	0.197	0.173	0.175	0.151	0.201	0.182	0.18	0.193	0.187	0.19	0.154	0.191	0.188	0.174	0.194	0.137	0.19	0.197	0.187	0.241	0.213	0.228	0.195	0.181	0.215	0.189	0.196	0.189
1	0.712	0.208	0.451	0.365	0.365	0.712	0.104	0.764	0.174	0.868	0.139	0.747	0.538	0.503	0.608	0.747	0.729	0.625	0.226	0.417	0.193	0.187	0.19	0.194	0.188	0.19	0.188	0.197	0.184	0.195	0.19	0.191	0.178	0.184	0.19	0.185	0.188	0.19	0.189	0.191	0.194	0.188	0.193	0.187	0.18	0.195	0.203	0.174	0.18
1	0.745	0.497	0.186	0.621	0.248	0.373	0.248	0.497	0.87	0.559	0.124	0.311	0.683	0.497	1.18	0.373	0.994	0.932	0.062	0	0.167	0.168	0.172	0.162	0.169	0.195	0.159	0.165	0.167	0.192	0.185	0.187	0.182	0.179	0.192	0.173	0.191	0.177	0.201	0.173	0.187	0.187	0.185	0.187	0.197	0.189	0.179	0.189	0.176
1	0.721	0.025	0.498	0.473	0.622	0.572	0.323	0.373	0.473	1.045	0.448	0.323	0.547	0.547	0.448	0.697	0.672	0.871	0.1	0.224	0.193	0.183	0.163	0.178	0.179	0.196	0.181	0.183	0.198	0.187	0.181	0.184	0.188	0.18	0.197	0.177	0.178	0.201	0.182	0.195	0.195	0.176	0.188	0.193	0.181	0.191	0.169	0.196	0.194
1	0.423	0.181	0.504	0.746	0.323	0.544	0.161	0.544	0.746	0.907	0.343	0.746	0.202	0.786	0.282	0.786	0.665	0.504	0.202	0.403	0.193	0.181	0.187	0.185	0.192	0.198	0.192	0.214	0.174	0.192	0.18	0.209	0.19	0.182	0.177	0.176	0.181	0.21	0.187	0.167	0.193	0.183	0.189	0.181	0.189	0.184	0.203	0.199	0.189
1	1.201	0	0.459	0.353	0.318	1.307	0.071	0.53	0.459	0.848	0.177	0.601	0.247	0.212	0.318	0.742	0.919	0.742	0.141	0.353	0.184	0.191	0.191	0.205	0.187	0.183	0.191	0.189	0.177	0.198	0.18	0.159	0.188	0.174	0.193	0.177	0.197	0.19	0.188	0.19	0.192	0.204	0.18	0.196	0.195	0.192	0.179	0.157	0.191
1	0.74	0.024	0.549	0.859	0.382	0.692	0.191	0.74	0.668	1.05	0.382	0.501	0.406	0.263	0.716	0.501	0.549	0.597	0.024	0.167	0.186	0.192	0.197	0.185	0.193	0.185	0.177	0.169	0.169	0.217	0.204	0.197	0.201	0.191	0.205	0.192	0.18	0.181	0.201	0.175	0.193	0.191	0.172	0.188	0.174	0.169	0.193	0.193	0.193
1	0.635	0.198	0.397	0.476	0.278	0.794	0.278	0.238	0.437	1.508	0.317	0.278	0.635	0.595	1.23	0.675	0.516	0.317	0.04	0.159	0.18	0.191	0.203	0.19	0.178	0.191	0.183	0.194	0.168	0.191	0.175	0.196	0.178	0.176	0.204	0.184	0.186	0.179	0.201	0.18	0.19	0.178	0.178	0.18	0.184	0.199	0.189	0.179	0.196
1	0.74	0.024	0.549	0.859	0.382	0.692	0.191	0.74	0.668	1.05	0.382	0.501	0.406	0.263	0.716	0.501	0.549	0.597	0.024	0.167	0.186	0.192	0.197	0.185	0.193	0.185	0.177	0.169	0.169	0.217	0.204	0.197	0.201	0.191	0.205	0.192	0.18	0.181	0.201	0.175	0.193	0.191	0.172	0.188	0.174	0.169	0.193	0.193	0.193
1	0.74	0.024	0.549	0.859	0.382	0.692	0.191	0.74	0.668	1.05	0.382	0.501	0.406	0.263	0.716	0.501	0.549	0.597	0.024	0.167	0.186	0.192	0.197	0.185	0.193	0.185	0.177	0.169	0.169	0.217	0.204	0.197	0.201	0.191	0.205	0.192	0.18	0.181	0.201	0.175	0.193	0.191	0.172	0.188	0.174	0.169	0.193	0.193	0.193
1	0.705	0.134	0.62	0.996	0.316	0.595	0.146	0.413	0.741	1.166	0.231	0.292	0.498	0.437	0.802	0.62	0.498	0.522	0.109	0.158	0.182	0.192	0.185	0.191	0.178	0.18	0.193	0.203	0.198	0.183	0.192	0.197	0.182	0.186	0.183	0.178	0.186	0.189	0.187	0.186	0.178	0.18	0.178	0.198	0.197	0.183	0.171	0.185	0.185
1	0.537	0	0.615	0.654	0.314	0.471	0.131	0.746	0.785	0.812	0.131	0.903	0.38	0.419	0.38	0.942	0.759	0.563	0.092	0.366	0.205	0.18	0.19	0.175	0.189	0.186	0.199	0.183	0.197	0.194	0.194	0.193	0.194	0.19	0.192	0.192	0.188	0.193	0.187	0.183	0.195	0.181	0.188	0.192	0.196	0.197	0.179	0.186	0.194
1	0.462	0	1.385	0.615	0.462	0.769	0	0.923	0.615	0.923	0	0.462	0	0.615	0.769	0.462	0.462	0.462	0.308	0.308	0.143	0.19	0.198	0.168	0.181	0.175	0.233	0.25	0.233	0.148	0.188	0.247	0.233	0.191	0.216	0.17	0.19	0.239	0.239	0.185	0.171	0.209	0.224	0.205	0.187	0.186	0.167	0.22	0.196
1	0.595	0.496	0.504	0.636	0.298	0.702	0.256	0.57	0.545	0.917	0.207	0.545	0.62	0.405	0.496	0.694	0.529	0.579	0.107	0.298	0.186	0.196	0.185	0.187	0.179	0.197	0.187	0.186	0.191	0.18	0.191	0.195	0.192	0.185	0.189	0.183	0.191	0.193	0.195	0.185	0.178	0.179	0.19	0.181	0.176	0.182	0.195	0.183	0.178
1	0.773	0.29	0.386	1.014	0.435	0.628	0.435	0.29	0.58	1.594	0.145	0.338	0.338	0.58	0.483	0.531	0.531	0.386	0.097	0.145	0.197	0.204	0.194	0.182	0.181	0.19	0.165	0.191	0.192	0.192	0.162	0.201	0.208	0.181	0.187	0.206	0.191	0.176	0.168	0.198	0.176	0.181	0.205	0.2	0.179	0.189	0.207	0.186	0.183
1	0.74	0.024	0.549	0.859	0.382	0.692	0.191	0.74	0.668	1.05	0.382	0.501	0.406	0.263	0.716	0.501	0.549	0.597	0.024	0.167	0.186	0.192	0.197	0.185	0.193	0.185	0.177	0.169	0.169	0.217	0.204	0.197	0.201	0.191	0.205	0.192	0.18	0.181	0.201	0.175	0.193	0.191	0.172	0.188	0.174	0.169	0.193	0.193	0.193
1	0.345	0.776	0.345	0.69	0.259	0.603	0.474	0.345	0.905	0.69	0.345	0.302	0.647	0.56	0.819	0.647	0.259	0.474	0.216	0.302	0.195	0.21	0.22	0.182	0.182	0.181	0.175	0.194	0.202	0.184	0.195	0.21	0.184	0.187	0.187	0.193	0.178	0.195	0.166	0.187	0.17	0.189	0.184	0.187	0.163	0.159	0.188	0.202	0.19
1	1.222	0.444	0.111	0.333	0.667	0.333	0.111	0.778	0.333	1	0	0.333	0.333	0.222	0.222	1.111	0.667	1.111	0.111	0.556	0.153	0.146	0.172	0.157	0.152	0.162	0.155	0.186	0.143	0.185	0.188	0.173	0.197	0.181	0.169	0.201	0.197	0.202	0.185	0.19	0.162	0.2	0.176	0.159	0.156	0.189	0.166	0.215	0.177
1	0.918	0.204	0.102	1.02	0.306	0.714	0.306	0.612	1.429	0.714	0.408	0.612	0.204	0.204	0.102	0.306	0.612	0.612	0.102	0.51	0.17	0.197	0.173	0.175	0.151	0.201	0.182	0.18	0.193	0.187	0.19	0.154	0.191	0.188	0.174	0.194	0.137	0.19	0.197	0.187	0.241	0.213	0.228	0.195	0.181	0.215	0.189	0.196	0.189
1	0.323	0.387	0.323	0.516	0.129	0.387	0.452	0.645	0.387	0.903	0.194	1.032	0.903	0.129	0.71	0.774	0.581	0.839	0.129	0.258	0.164	0.18	0.181	0.18	0.153	0.166	0.157	0.216	0.171	0.158	0.165	0.183	0.174	0.196	0.178	0.172	0.188	0.19	0.2	0.168	0.186	0.167	0.189	0.192	0.192	0.191	0.172	0.21	0.196
1	0.286	0.048	0.524	0.857	0.476	0.571	0.238	0.619	1.095	0.81	0.238	0.333	0.81	0.476	0.381	0.429	0.571	0.524	0.286	0.429	0.164	0.186	0.18	0.191	0.196	0.174	0.168	0.183	0.177	0.166	0.172	0.181	0.181	0.2	0.184	0.179	0.179	0.164	0.191	0.183	0.207	0.199	0.176	0.182	0.204	0.201	0.168	0.192	0.176
1	0	0.968	0.484	0.645	0.645	1.774	0.323	0.161	0.806	0.484	0.323	0.806	0	0.484	0.161	1.129	0.161	0.161	0.323	0.161	0.233	0.218	0.172	0.198	0.181	0.19	0.19	0.182	0.187	0.172	0.2	0.197	0.177	0.178	0.212	0.139	0.202	0.199	0.163	0.183	0.205	0.199	0.2	0.158	0.199	0.225	0.145	0.215	0.212
1	0.813	0.191	0.239	0.048	0.957	0.239	0.191	0.909	0.287	1.244	0.144	0.431	0.526	0.287	0.287	1.148	0.526	0.766	0.335	0.431	0.207	0.188	0.184	0.19	0.178	0.181	0.183	0.184	0.18	0.191	0.194	0.189	0.174	0.198	0.189	0.174	0.208	0.185	0.198	0.194	0.173	0.194	0.173	0.173	0.191	0.191	0.163	0.176	0.192
1	1.184	0.012	0.432	1.11	0.382	0.764	0.136	0.173	0.308	1.652	0.173	0.086	0.592	0.271	1.011	0.271	0.432	0.641	0.025	0.345	0.191	0.194	0.193	0.181	0.211	0.185	0.193	0.184	0.179	0.172	0.181	0.19	0.187	0.188	0.192	0.192	0.191	0.191	0.182	0.18	0.189	0.183	0.178	0.185	0.191	0.196	0.188	0.194	0.186
1	1.375	0.108	0.243	0.216	0.162	1.321	0.404	0.135	0.377	0.674	0.404	0.243	0.809	1.051	0.431	0.97	0.27	0.431	0.081	0.296	0.164	0.175	0.186	0.194	0.18	0.19	0.169	0.187	0.182	0.182	0.184	0.182	0.19	0.193	0.194	0.171	0.169	0.172	0.192	0.194	0.198	0.194	0.173	0.184	0.196	0.187	0.188	0.172	0.174
1	0.721	0.025	0.498	0.473	0.622	0.572	0.323	0.373	0.473	1.045	0.448	0.323	0.547	0.547	0.448	0.697	0.672	0.871	0.1	0.224	0.193	0.183	0.163	0.178	0.179	0.196	0.181	0.183	0.198	0.187	0.181	0.184	0.188	0.18	0.197	0.177	0.178	0.201	0.182	0.195	0.195	0.176	0.188	0.193	0.181	0.191	0.169	0.196	0.194
1	0.421	0.28	0.421	0.607	0.467	0.888	0.187	1.121	0.467	0.514	0.187	0.935	0.374	0.28	0.701	0.421	0.981	0.374	0.187	0.187	0.177	0.203	0.176	0.205	0.198	0.173	0.202	0.206	0.206	0.202	0.201	0.208	0.161	0.217	0.191	0.18	0.209	0.206	0.186	0.203	0.188	0.171	0.204	0.194	0.168	0.179	0.205	0.187	0.17
1	0.773	0.29	0.386	1.014	0.435	0.628	0.435	0.29	0.58	1.594	0.145	0.338	0.338	0.58	0.483	0.531	0.531	0.386	0.097	0.145	0.197	0.204	0.194	0.182	0.181	0.19	0.165	0.191	0.192	0.192	0.162	0.201	0.208	0.181	0.187	0.206	0.191	0.176	0.168	0.198	0.176	0.181	0.205	0.2	0.179	0.189	0.207	0.186	0.183
1	0.695	0.079	0.419	0.76	0.197	0.406	0.288	0.38	0.577	1.009	0.262	0.55	0.76	0.983	0.459	0.786	0.459	0.59	0.092	0.249	0.185	0.185	0.192	0.188	0.185	0.185	0.195	0.196	0.192	0.188	0.19	0.18	0.18	0.199	0.188	0.193	0.182	0.191	0.181	0.188	0.181	0.187	0.191	0.196	0.183	0.182	0.194	0.187	0.181
1	0.537	0	0.615	0.654	0.314	0.471	0.131	0.746	0.785	0.812	0.131	0.903	0.38	0.419	0.38	0.942	0.759	0.563	0.092	0.366	0.205	0.18	0.19	0.175	0.189	0.186	0.199	0.183	0.197	0.194	0.194	0.193	0.194	0.19	0.192	0.192	0.188	0.193	0.187	0.183	0.195	0.181	0.188	0.192	0.196	0.197	0.179	0.186	0.194
1	0.421	0.28	0.421	0.607	0.467	0.888	0.187	1.121	0.467	0.514	0.187	0.935	0.374	0.28	0.701	0.421	0.981	0.374	0.187	0.187	0.177	0.203	0.176	0.205	0.198	0.173	0.202	0.206	0.206	0.202	0.201	0.208	0.161	0.217	0.191	0.18	0.209	0.206	0.186	0.203	0.188	0.171	0.204	0.194	0.168	0.179	0.205	0.187	0.17
1	0.853	0.163	0.599	0.581	0.417	0.581	0.163	0.472	0.327	0.78	0.181	0.272	1.325	0.581	0.653	0.762	0.508	0.544	0.018	0.218	0.192	0.187	0.179	0.183	0.184	0.183	0.191	0.183	0.185	0.188	0.183	0.18	0.189	0.179	0.196	0.173	0.189	0.175	0.19	0.199	0.192	0.191	0.177	0.19	0.188	0.185	0.188	0.179	0.18
1	0.423	0.181	0.504	0.746	0.323	0.544	0.161	0.544	0.746	0.907	0.343	0.746	0.202	0.786	0.282	0.786	0.665	0.504	0.202	0.403	0.193	0.181	0.187	0.185	0.192	0.198	0.192	0.214	0.174	0.192	0.18	0.209	0.19	0.182	0.177	0.176	0.181	0.21	0.187	0.167	0.193	0.183	0.189	0.181	0.189	0.184	0.203	0.199	0.189
1	0.721	0.025	0.498	0.473	0.622	0.572	0.323	0.373	0.473	1.045	0.448	0.323	0.547	0.547	0.448	0.697	0.672	0.871	0.1	0.224	0.193	0.183	0.163	0.178	0.179	0.196	0.181	0.183	0.198	0.187	0.181	0.184	0.188	0.18	0.197	0.177	0.178	0.201	0.182	0.195	0.195	0.176	0.188	0.193	0.181	0.191	0.169	0.196	0.194
1	1.694	0	0.437	0.273	0.109	0.984	0.109	0.383	0.492	0.492	0.055	0.546	0.219	0.328	0.273	0.984	1.202	0.765	0.328	0.328	0.17	0.197	0.155	0.184	0.209	0.175	0.184	0.21	0.203	0.163	0.186	0.17	0.163	0.183	0.177	0.18	0.179	0.196	0.173	0.158	0.199	0.172	0.183	0.204	0.19	0.175	0.193	0.209	0.195
1	0.7	0.065	0.586	0.57	0.489	0.782	0.261	0.456	0.472	0.684	0.163	0.342	0.44	0.244	0.521	0.831	0.945	0.814	0.163	0.472	0.198	0.19	0.182	0.181	0.188	0.18	0.189	0.187	0.186	0.192	0.183	0.187	0.173	0.191	0.182	0.186	0.184	0.199	0.181	0.193	0.198	0.176	0.178	0.181	0.194	0.158	0.193	0.184	0.183
1	0.431	0.172	0.345	0.948	0.086	0.776	0.086	0.517	0.259	1.121	0.086	0.345	0.862	0.603	1.293	0.948	0.517	0.345	0.086	0.172	0.154	0.146	0.162	0.137	0.14	0.15	0.179	0.18	0.147	0.166	0.185	0.187	0.159	0.181	0.167	0.198	0.214	0.18	0.182	0.174	0.203	0.185	0.202	0.19	0.209	0.204	0.207	0.196	0.222
1	0.296	0.054	0.484	0.484	0.618	2.5	0.215	0.215	0.484	0.215	0.161	0.565	0.269	0.323	0.672	1.129	0.323	0.457	0.027	0.511	0.191	0.177	0.172	0.18	0.186	0.184	0.188	0.176	0.181	0.201	0.191	0.176	0.175	0.194	0.168	0.169	0.188	0.196	0.177	0.188	0.178	0.178	0.202	0.174	0.183	0.185	0.171	0.175	0.183
1	0.431	0.172	0.345	0.948	0.086	0.776	0.086	0.517	0.259	1.121	0.086	0.345	0.862	0.603	1.293	0.948	0.517	0.345	0.086	0.172	0.154	0.146	0.162	0.137	0.14	0.15	0.179	0.18	0.147	0.166	0.185	0.187	0.159	0.181	0.167	0.198	0.214	0.18	0.182	0.174	0.203	0.185	0.202	0.19	0.209	0.204	0.207	0.196	0.222
1	0.635	0.198	0.397	0.476	0.278	0.794	0.278	0.238	0.437	1.508	0.317	0.278	0.635	0.595	1.23	0.675	0.516	0.317	0.04	0.159	0.18	0.191	0.203	0.19	0.178	0.191	0.183	0.194	0.168	0.191	0.175	0.196	0.178	0.176	0.204	0.184	0.186	0.179	0.201	0.18	0.19	0.178	0.178	0.18	0.184	0.199	0.189	0.179	0.196
1	0.573	0.179	0.495	0.65	0.424	0.573	0.197	0.68	0.71	0.913	0.155	0.453	0.418	0.394	0.334	0.817	0.638	0.8	0.101	0.495	0.191	0.191	0.181	0.187	0.19	0.19	0.18	0.188	0.194	0.19	0.19	0.179	0.188	0.187	0.179	0.186	0.186	0.188	0.175	0.183	0.192	0.184	0.191	0.185	0.191	0.182	0.19	0.186	0.187
1	0.276	0.079	0.551	0.827	0.354	0.551	0.197	0.63	1.102	0.748	0.236	0.394	0.945	0.394	0.315	0.551	0.551	0.63	0.315	0.354	0.169	0.181	0.173	0.197	0.207	0.16	0.181	0.178	0.169	0.177	0.184	0.179	0.171	0.193	0.166	0.167	0.175	0.164	0.196	0.187	0.192	0.199	0.184	0.175	0.201	0.186	0.188	0.185	0.186
1	0.503	0.05	0.352	0.603	0.101	0.452	0.402	0.302	0.503	0.854	0.101	0.101	0.653	0.955	1.91	0.754	0.251	0.603	0.452	0.101	0.175	0.187	0.162	0.166	0.169	0.188	0.174	0.182	0.194	0.183	0.168	0.178	0.181	0.17	0.172	0.176	0.195	0.159	0.17	0.18	0.18	0.178	0.174	0.195	0.178	0.178	0.174	0.204	0.16
1	0.577	0.577	0	0.385	0.385	0	0	1.538	0.385	1.923	0.577	0.385	0.192	0.962	0.769	0.385	0.385	0.385	0	0.192	0.162	0.185	0.211	0.172	0.16	0.218	0.244	0.233	0.183	0.182	0.184	0.199	0.247	0.198	0.182	0.163	0.266	0.263	0.207	0.165	0.127	0.255	0.212	0.167	0.154	0.199	0.281	0.26	0.243
1	0.694	0.972	0.347	0.208	0.417	0.903	0.347	0.278	0.972	0.833	0.208	0.417	0.139	0.278	0.694	0.694	0.764	0.278	0	0.556	0.197	0.19	0.186	0.187	0.202	0.195	0.209	0.188	0.224	0.182	0.192	0.193	0.177	0.2	0.196	0.167	0.178	0.221	0.193	0.195	0.201	0.217	0.191	0.168	0.16	0.169	0.151	0.172	0.161
1	0.806	0	0.521	0.332	0.308	1.066	0.118	0.261	0.687	0.616	0.166	0.592	0.735	0.806	0.735	0.829	0.782	0.261	0.118	0.261	0.163	0.17	0.168	0.186	0.181	0.18	0.184	0.186	0.186	0.199	0.206	0.182	0.192	0.188	0.185	0.19	0.182	0.17	0.182	0.186	0.194	0.187	0.189	0.178	0.193	0.195	0.197	0.221	0.204
1	0.468	0.298	0.553	0.511	0.298	0.809	0.213	0.596	0.766	0.809	0.383	0.553	0.511	0.255	0.681	0.426	0.383	0.723	0.34	0.426	0.181	0.183	0.197	0.182	0.175	0.167	0.202	0.188	0.203	0.209	0.194	0.186	0.182	0.202	0.215	0.168	0.179	0.188	0.199	0.169	0.181	0.198	0.19	0.191	0.177	0.187	0.192	0.207	0.196
1	0.853	0.163	0.599	0.581	0.417	0.581	0.163	0.472	0.327	0.78	0.181	0.272	1.325	0.581	0.653	0.762	0.508	0.544	0.018	0.218	0.192	0.187	0.179	0.183	0.184	0.183	0.191	0.183	0.185	0.188	0.183	0.18	0.189	0.179	0.196	0.173	0.189	0.175	0.19	0.199	0.192	0.191	0.177	0.19	0.188	0.185	0.188	0.179	0.18
1	0.603	0.197	0.616	0.773	0.341	0.511	0.223	0.472	0.55	0.957	0.301	0.682	0.55	0.406	0.511	0.59	0.472	0.747	0.157	0.341	0.189	0.193	0.184	0.187	0.208	0.189	0.194	0.191	0.188	0.183	0.187	0.19	0.183	0.185	0.195	0.199	0.18	0.192	0.19	0.195	0.197	0.191	0.185	0.187	0.194	0.194	0.193	0.191	0.191
1	0.276	0.079	0.551	0.827	0.354	0.551	0.197	0.63	1.102	0.748	0.236	0.394	0.945	0.394	0.315	0.551	0.551	0.63	0.315	0.354	0.169	0.181	0.173	0.197	0.207	0.16	0.181	0.178	0.169	0.177	0.184	0.179	0.171	0.193	0.166	0.167	0.175	0.164	0.196	0.187	0.192	0.199	0.184	0.175	0.201	0.186	0.188	0.185	0.186
1	0.468	0.298	0.553	0.511	0.298	0.809	0.213	0.596	0.766	0.809	0.383	0.553	0.511	0.255	0.681	0.426	0.383	0.723	0.34	0.426	0.181	0.183	0.197	0.182	0.175	0.167	0.202	0.188	0.203	0.209	0.194	0.186	0.182	0.202	0.215	0.168	0.179	0.188	0.199	0.169	0.181	0.198	0.19	0.191	0.177	0.187	0.192	0.207	0.196
1	1.694	0	0.437	0.273	0.109	0.984	0.109	0.383	0.492	0.492	0.055	0.546	0.219	0.328	0.273	0.984	1.202	0.765	0.328	0.328	0.17	0.197	0.155	0.184	0.209	0.175	0.184	0.21	0.203	0.163	0.186	0.17	0.163	0.183	0.177	0.18	0.179	0.196	0.173	0.158	0.199	0.172	0.183	0.204	0.19	0.175	0.193	0.209	0.195
1	0.421	0.28	0.421	0.607	0.467	0.888	0.187	1.121	0.467	0.514	0.187	0.935	0.374	0.28	0.701	0.421	0.981	0.374	0.187	0.187	0.177	0.203	0.176	0.205	0.198	0.173	0.202	0.206	0.206	0.202	0.201	0.208	0.161	0.217	0.191	0.18	0.209	0.206	0.186	0.203	0.188	0.171	0.204	0.194	0.168	0.179	0.205	0.187	0.17
1	0.345	0.776	0.345	0.69	0.259	0.603	0.474	0.345	0.905	0.69	0.345	0.302	0.647	0.56	0.819	0.647	0.259	0.474	0.216	0.302	0.195	0.21	0.22	0.182	0.182	0.181	0.175	0.194	0.202	0.184	0.195	0.21	0.184	0.187	0.187	0.193	0.178	0.195	0.166	0.187	0.17	0.189	0.184	0.187	0.163	0.159	0.188	0.202	0.19
1	0.915	0.122	0.61	0.488	0.305	0.671	0.061	0.61	0.793	0.976	0.305	0.732	0.183	0.305	0.793	0.366	0.671	0.549	0.183	0.366	0.186	0.18	0.189	0.188	0.189	0.174	0.205	0.181	0.195	0.189	0.218	0.172	0.158	0.161	0.164	0.193	0.21	0.186	0.184	0.2	0.189	0.192	0.184	0.189	0.203	0.175	0.192	0.159	0.185
1	0.549	0.189	0.587	0.436	0.265	0.682	0.133	0.663	0.36	0.777	0.246	0.625	0.398	0.549	0.549	0.966	0.739	0.606	0.246	0.436	0.194	0.173	0.19	0.18	0.186	0.186	0.171	0.19	0.188	0.195	0.2	0.198	0.176	0.204	0.193	0.191	0.198	0.198	0.201	0.184	0.191	0.182	0.179	0.167	0.191	0.177	0.174	0.174	0.187
1	1.177	0.251	0.731	0.64	0.149	0.949	0.114	0.331	0.56	0.629	0.114	0.217	0.754	0.469	0.674	0.846	0.354	0.823	0.069	0.149	0.172	0.169	0.185	0.172	0.172	0.191	0.18	0.187	0.182	0.179	0.197	0.188	0.192	0.185	0.188	0.186	0.184	0.186	0.182	0.184	0.197	0.189	0.173	0.183	0.179	0.179	0.19	0.194	0.192
1	0.48	0.24	0.284	0.568	0.328	0.655	0.153	0.393	0.939	1.376	0.153	0.371	0.459	0.742	0.415	0.83	0.611	0.721	0.218	0.066	0.181	0.18	0.188	0.176	0.172	0.168	0.178	0.179	0.196	0.193	0.197	0.203	0.183	0.183	0.186	0.19	0.204	0.196	0.183	0.192	0.177	0.193	0.181	0.182	0.203	0.189	0.176	0.178	0.182
1	0.519	0.628	0.437	0.738	0.464	0.546	0.683	0.164	1.202	0.71	0.109	0.355	0.41	0.273	0.546	0.71	0.628	0.519	0.055	0.301	0.179	0.187	0.196	0.177	0.167	0.201	0.183	0.183	0.186	0.175	0.177	0.181	0.192	0.187	0.175	0.18	0.183	0.19	0.181	0.201	0.179	0.165	0.19	0.189	0.193	0.167	0.181	0.211	0.185
1	0.704	0.181	0.668	0.83	0.433	0.596	0.289	0.632	0.578	0.722	0.217	0.487	0.505	0.271	0.722	0.505	0.487	0.632	0.144	0.397	0.212	0.191	0.179	0.177	0.193	0.199	0.188	0.186	0.2	0.183	0.197	0.185	0.185	0.192	0.191	0.183	0.194	0.179	0.195	0.175	0.186	0.189	0.177	0.196	0.184	0.198	0.185	0.196	0.188
1	0.712	0.208	0.451	0.365	0.365	0.712	0.104	0.764	0.174	0.868	0.139	0.747	0.538	0.503	0.608	0.747	0.729	0.625	0.226	0.417	0.193	0.187	0.19	0.194	0.188	0.19	0.188	0.197	0.184	0.195	0.19	0.191	0.178	0.184	0.19	0.185	0.188	0.19	0.189	0.191	0.194	0.188	0.193	0.187	0.18	0.195	0.203	0.174	0.18
1	0.684	0.171	0.513	0.256	0.427	1.111	0.171	0.171	0.256	1.453	0.171	0.256	0.769	0.342	0.769	0.94	0.513	0.427	0.256	0.342	0.216	0.153	0.195	0.182	0.202	0.183	0.201	0.178	0.172	0.176	0.196	0.181	0.211	0.22	0.185	0.205	0.176	0.224	0.144	0.224	0.179	0.209	0.238	0.171	0.199	0.179	0.167	0.179	0.16
1	0.694	0.972	0.347	0.208	0.417	0.903	0.347	0.278	0.972	0.833	0.208	0.417	0.139	0.278	0.694	0.694	0.764	0.278	0	0.556	0.197	0.19	0.186	0.187	0.202	0.195	0.209	0.188	0.224	0.182	0.192	0.193	0.177	0.2	0.196	0.167	0.178	0.221	0.193	0.195	0.201	0.217	0.191	0.168	0.16	0.169	0.151	0.172	0.161
1	0.944	0.043	0.558	0.815	0.343	0.773	0	0.73	0.773	0.815	0.172	0.3	0.258	0.601	0.515	0.601	0.386	0.901	0	0.472	0.208	0.182	0.195	0.185	0.179	0.182	0.189	0.187	0.183	0.189	0.19	0.19	0.162	0.2	0.169	0.181	0.179	0.174	0.176	0.164	0.198	0.174	0.195	0.179	0.192	0.196	0.202	0.18	0.173
1	1.201	0	0.459	0.353	0.318	1.307	0.071	0.53	0.459	0.848	0.177	0.601	0.247	0.212	0.318	0.742	0.919	0.742	0.141	0.353	0.184	0.191	0.191	0.205	0.187	0.183	0.191	0.189	0.177	0.198	0.18	0.159	0.188	0.174	0.193	0.177	0.197	0.19	0.188	0.19	0.192	0.204	0.18	0.196	0.195	0.192	0.179	0.157	0.191
1	0.694	0.173	0.751	0.347	0.462	1.04	0.231	0.52	0.578	0.694	0.116	0.231	0.462	0.347	0.52	0.925	0.52	0.578	0.289	0.52	0.183	0.177	0.196	0.179	0.163	0.193	0.169	0.173	0.169	0.168	0.18	0.186	0.183	0.189	0.201	0.163	0.183	0.163	0.197	0.202	0.174	0.183	0.154	0.226	0.194	0.183	0.194	0.16	0.193
1	0.866	0.39	0.779	0.433	0.39	0.519	0.087	0.649	0.606	0.693	0.39	0.519	0.39	0.303	0.779	0.866	0.649	0.476	0.043	0.173	0.187	0.16	0.203	0.192	0.184	0.182	0.196	0.189	0.197	0.188	0.156	0.193	0.177	0.217	0.16	0.176	0.182	0.214	0.194	0.189	0.186	0.191	0.181	0.197	0.201	0.176	0.185	0.193	0.209
1	0.409	0.069	0.602	0.586	0.54	0.494	0.093	0.918	0.795	0.872	0.185	1.065	0.293	0.301	0.332	0.648	0.548	0.563	0.116	0.571	0.198	0.195	0.197	0.19	0.182	0.187	0.181	0.188	0.183	0.193	0.187	0.192	0.177	0.19	0.194	0.189	0.186	0.191	0.181	0.177	0.203	0.181	0.199	0.194	0.183	0.187	0.192	0.195	0.187
1	0.74	0.024	0.549	0.859	0.382	0.692	0.191	0.74	0.668	1.05	0.382	0.501	0.406	0.263	0.716	0.501	0.549	0.597	0.024	0.167	0.186	0.192	0.197	0.185	0.193	0.185	0.177	0.169	0.169	0.217	0.204	0.197	0.201	0.191	0.205	0.192	0.18	0.181	0.201	0.175	0.193	0.191	0.172	0.188	0.174	0.169	0.193	0.193	0.193
1	0.654	0.139	0.629	0.76	0.408	0.678	0.27	0.743	0.605	0.866	0.327	0.335	0.433	0.392	0.645	0.613	0.572	0.498	0.057	0.376	0.191	0.198	0.183	0.185	0.189	0.186	0.185	0.197	0.188	0.195	0.185	0.182	0.177	0.195	0.184	0.184	0.191	0.189	0.182	0.179	0.185	0.177	0.191	0.182	0.19	0.182	0.188	0.182	0.194
1	0.773	0.29	0.386	1.014	0.435	0.628	0.435	0.29	0.58	1.594	0.145	0.338	0.338	0.58	0.483	0.531	0.531	0.386	0.097	0.145	0.197	0.204	0.194	0.182	0.181	0.19	0.165	0.191	0.192	0.192	0.162	0.201	0.208	0.181	0.187	0.206	0.191	0.176	0.168	0.198	0.176	0.181	0.205	0.2	0.179	0.189	0.207	0.186	0.183
1	0.423	0.181	0.504	0.746	0.323	0.544	0.161	0.544	0.746	0.907	0.343	0.746	0.202	0.786	0.282	0.786	0.665	0.504	0.202	0.403	0.193	0.181	0.187	0.185	0.192	0.198	0.192	0.214	0.174	0.192	0.18	0.209	0.19	0.182	0.177	0.176	0.181	0.21	0.187	0.167	0.193	0.183	0.189	0.181	0.189	0.184	0.203	0.199	0.189
1	0.484	0.081	0.484	1.129	0.403	0	0.161	0.968	1.29	1.048	0.161	0.726	0.081	0.403	0.403	0.645	0.403	0.645	0	0.484	0.18	0.219	0.21	0.196	0.182	0.203	0.188	0.188	0.176	0.201	0.225	0.187	0.184	0.172	0.169	0.199	0.193	0.204	0.181	0.18	0.185	0.169	0.2	0.174	0.217	0.207	0.161	0.166	0.169
1	0.503	0.05	0.352	0.603	0.101	0.452	0.402	0.302	0.503	0.854	0.101	0.101	0.653	0.955	1.91	0.754	0.251	0.603	0.452	0.101	0.175	0.187	0.162	0.166	0.169	0.188	0.174	0.182	0.194	0.183	0.168	0.178	0.181	0.17	0.172	0.176	0.195	0.159	0.17	0.18	0.18	0.178	0.174	0.195	0.178	0.178	0.174	0.204	0.16
1	0.74	0.024	0.549	0.859	0.382	0.692	0.191	0.74	0.668	1.05	0.382	0.501	0.406	0.263	0.716	0.501	0.549	0.597	0.024	0.167	0.186	0.192	0.197	0.185	0.193	0.185	0.177	0.169	0.169	0.217	0.204	0.197	0.201	0.191	0.205	0.192	0.18	0.181	0.201	0.175	0.193	0.191	0.172	0.188	0.174	0.169	0.193	0.193	0.193
1	0.421	0.28	0.421	0.607	0.467	0.888	0.187	1.121	0.467	0.514	0.187	0.935	0.374	0.28	0.701	0.421	0.981	0.374	0.187	0.187	0.177	0.203	0.176	0.205	0.198	0.173	0.202	0.206	0.206	0.202	0.201	0.208	0.161	0.217	0.191	0.18	0.209	0.206	0.186	0.203	0.188	0.171	0.204	0.194	0.168	0.179	0.205	0.187	0.17
1	1.077	0.154	0.308	0.385	0.308	0.692	0	0.615	0.462	0.538	0.231	0.769	0.462	0.462	0.308	1	0.692	1.077	0.154	0.308	0.162	0.188	0.174	0.192	0.219	0.205	0.218	0.198	0.176	0.215	0.185	0.182	0.2	0.187	0.185	0.218	0.173	0.192	0.212	0.163	0.207	0.207	0.188	0.182	0.193	0.17	0.187	0.16	0.154
1	1.387	0.168	0.399	0.735	0.21	0.714	0.168	0.315	0.903	0.945	0.147	0.504	0.294	0.609	0.21	0.609	0.84	0.504	0.126	0.21	0.193	0.176	0.186	0.181	0.176	0.179	0.186	0.182	0.189	0.191	0.185	0.198	0.198	0.188	0.193	0.188	0.197	0.17	0.201	0.182	0.21	0.175	0.189	0.184	0.186	0.196	0.179	0.174	0.166
1	1.222	0.444	0.111	0.333	0.667	0.333	0.111	0.778	0.333	1	0	0.333	0.333	0.222	0.222	1.111	0.667	1.111	0.111	0.556	0.153	0.146	0.172	0.157	0.152	0.162	0.155	0.186	0.143	0.185	0.188	0.173	0.197	0.181	0.169	0.201	0.197	0.202	0.185	0.19	0.162	0.2	0.176	0.159	0.156	0.189	0.166	0.215	0.177
1	0.573	0.179	0.495	0.65	0.424	0.573	0.197	0.68	0.71	0.913	0.155	0.453	0.418	0.394	0.334	0.817	0.638	0.8	0.101	0.495	0.191	0.191	0.181	0.187	0.19	0.19	0.18	0.188	0.194	0.19	0.19	0.179	0.188	0.187	0.179	0.186	0.186	0.188	0.175	0.183	0.192	0.184	0.191	0.185	0.191	0.182	0.19	0.186	0.187
1	0.451	0.041	1.135	0.616	0.192	0.465	0.534	0.479	0.657	0.629	0.15	1.464	0.328	0.315	0.274	0.971	0.479	0.547	0.027	0.246	0.17	0.177	0.187	0.178	0.199	0.181	0.19	0.193	0.188	0.18	0.183	0.186	0.189	0.186	0.187	0.19	0.201	0.187	0.203	0.184	0.205	0.194	0.201	0.2	0.19	0.184	0.192	0.195	0.196
1	0.853	0.163	0.599	0.581	0.417	0.581	0.163	0.472	0.327	0.78	0.181	0.272	1.325	0.581	0.653	0.762	0.508	0.544	0.018	0.218	0.192	0.187	0.179	0.183	0.184	0.183	0.191	0.183	0.185	0.188	0.183	0.18	0.189	0.179	0.196	0.173	0.189	0.175	0.19	0.199	0.192	0.191	0.177	0.19	0.188	0.185	0.188	0.179	0.18
1	0.421	0.28	0.421	0.607	0.467	0.888	0.187	1.121	0.467	0.514	0.187	0.935	0.374	0.28	0.701	0.421	0.981	0.374	0.187	0.187	0.177	0.203	0.176	0.205	0.198	0.173	0.202	0.206	0.206	0.202	0.201	0.208	0.161	0.217	0.191	0.18	0.209	0.206	0.186	0.203	0.188	0.171	0.204	0.194	0.168	0.179	0.205	0.187	0.17
1	0.537	0	0.615	0.654	0.314	0.471	0.131	0.746	0.785	0.812	0.131	0.903	0.38	0.419	0.38	0.942	0.759	0.563	0.092	0.366	0.205	0.18	0.19	0.175	0.189	0.186	0.199	0.183	0.197	0.194	0.194	0.193	0.194	0.19	0.192	0.192	0.188	0.193	0.187	0.183	0.195	0.181	0.188	0.192	0.196	0.197	0.179	0.186	0.194
1	1.078	0.338	0.444	0.275	0.275	0.994	0.338	0.169	0.169	1.501	0.042	0.381	0.909	0.402	0.825	0.677	0.444	0.423	0.19	0.127	0.194	0.189	0.196	0.167	0.186	0.191	0.179	0.18	0.189	0.167	0.185	0.202	0.192	0.164	0.191	0.186	0.184	0.184	0.197	0.188	0.181	0.187	0.189	0.141	0.185	0.194	0.204	0.18	0.203
1	1.239	0.147	0.531	0.796	0.354	0.826	0.177	0.649	0.501	0.855	0.354	0.265	0.295	0.442	0.59	0.472	0.678	0.531	0	0.295	0.178	0.189	0.185	0.18	0.199	0.202	0.183	0.185	0.187	0.206	0.182	0.194	0.185	0.205	0.18	0.178	0.19	0.18	0.178	0.177	0.198	0.192	0.202	0.188	0.187	0.196	0.185	0.192	0.191
1	0.635	0.198	0.397	0.476	0.278	0.794	0.278	0.238	0.437	1.508	0.317	0.278	0.635	0.595	1.23	0.675	0.516	0.317	0.04	0.159	0.18	0.191	0.203	0.19	0.178	0.191	0.183	0.194	0.168	0.191	0.175	0.196	0.178	0.176	0.204	0.184	0.186	0.179	0.201	0.18	0.19	0.178	0.178	0.18	0.184	0.199	0.189	0.179	0.196
1	1.387	0.168	0.399	0.735	0.21	0.714	0.168	0.315	0.903	0.945	0.147	0.504	0.294	0.609	0.21	0.609	0.84	0.504	0.126	0.21	0.193	0.176	0.186	0.181	0.176	0.179	0.186	0.182	0.189	0.191	0.185	0.198	0.198	0.188	0.193	0.188	0.197	0.17	0.201	0.182	0.21	0.175	0.189	0.184	0.186	0.196	0.179	0.174	0.166
1	0.892	0.469	0.282	0.798	0.329	0.704	0.235	0.188	0.563	0.845	0.094	0.423	0.986	0.423	1.08	0.376	0.423	0.516	0.141	0.235	0.182	0.191	0.206	0.184	0.175	0.192	0.194	0.184	0.176	0.194	0.193	0.175	0.194	0.208	0.175	0.198	0.181	0.193	0.2	0.194	0.21	0.209	0.171	0.176	0.189	0.209	0.175	0.182	0.174
1	0.684	0.171	0.513	0.256	0.427	1.111	0.171	0.171	0.256	1.453	0.171	0.256	0.769	0.342	0.769	0.94	0.513	0.427	0.256	0.342	0.216	0.153	0.195	0.182	0.202	0.183	0.201	0.178	0.172	0.176	0.196	0.181	0.211	0.22	0.185	0.205	0.176	0.224	0.144	0.224	0.179	0.209	0.238	0.171	0.199	0.179	0.167	0.179	0.16
1	0.833	0.208	0.313	0.417	0.208	0.937	0	0.417	0.313	0.833	0.104	0.521	0.208	0.208	0.521	1.25	1.563	0.417	0.208	0.521	0.193	0.178	0.177	0.172	0.162	0.181	0.204	0.196	0.21	0.169	0.186	0.191	0.188	0.217	0.198	0.185	0.205	0.191	0.182	0.191	0.191	0.188	0.161	0.187	0.192	0.17	0.212	0.15	0.162
1	0.759	0.165	0.66	0.891	0.495	0.396	0.297	0.561	0.858	0.627	0.198	0.429	0.396	0.363	0.594	0.561	0.396	0.957	0.099	0.297	0.178	0.197	0.193	0.18	0.187	0.202	0.183	0.199	0.203	0.208	0.209	0.17	0.179	0.201	0.181	0.19	0.18	0.206	0.183	0.179	0.194	0.172	0.203	0.169	0.173	0.19	0.206	0.194	0.171
1	0.379	0.114	0.227	0.303	0.265	1.932	0.455	0.417	0.417	0.417	0.341	0.417	0.682	0.644	0.417	0.568	0.455	0.682	0.379	0.492	0.173	0.187	0.186	0.217	0.174	0.2	0.19	0.15	0.178	0.168	0.19	0.198	0.185	0.198	0.179	0.162	0.161	0.166	0.184	0.176	0.188	0.178	0.172	0.181	0.172	0.183	0.177	0.197	0.211
1	0.423	0.181	0.504	0.746	0.323	0.544	0.161	0.544	0.746	0.907	0.343	0.746	0.202	0.786	0.282	0.786	0.665	0.504	0.202	0.403	0.193	0.181	0.187	0.185	0.192	0.198	0.192	0.214	0.174	0.192	0.18	0.209	0.19	0.182	0.177	0.176	0.181	0.21	0.187	0.167	0.193	0.183	0.189	0.181	0.189	0.184	0.203	0.199	0.189
1	1.694	0	0.437	0.273	0.109	0.984	0.109	0.383	0.492	0.492	0.055	0.546	0.219	0.328	0.273	0.984	1.202	0.765	0.328	0.328	0.17	0.197	0.155	0.184	0.209	0.175	0.184	0.21	0.203	0.163	0.186	0.17	0.163	0.183	0.177	0.18	0.179	0.196	0.173	0.158	0.199	0.172	0.183	0.204	0.19	0.175	0.193	0.209	0.195
1	0.889	0.381	0.603	0.698	0.222	0.54	0.159	0.667	0.762	0.794	0.254	0.444	0.222	0.508	0.381	0.667	0.667	0.667	0.063	0.413	0.191	0.182	0.178	0.182	0.197	0.177	0.208	0.182	0.178	0.17	0.198	0.192	0.179	0.182	0.174	0.168	0.198	0.192	0.187	0.189	0.189	0.194	0.195	0.185	0.188	0.196	0.173	0.197	0.19
1	0.276	0.079	0.551	0.827	0.354	0.551	0.197	0.63	1.102	0.748	0.236	0.394	0.945	0.394	0.315	0.551	0.551	0.63	0.315	0.354	0.169	0.181	0.173	0.197	0.207	0.16	0.181	0.178	0.169	0.177	0.184	0.179	0.171	0.193	0.166	0.167	0.175	0.164	0.196	0.187	0.192	0.199	0.184	0.175	0.201	0.186	0.188	0.185	0.186
1	0.656	0.4	0.592	0.848	0.352	0.8	0.192	0.32	0.496	0.864	0.112	0.368	0.592	0.352	0.816	0.64	0.464	0.608	0.224	0.304	0.189	0.18	0.182	0.202	0.183	0.18	0.198	0.186	0.18	0.196	0.184	0.175	0.195	0.183	0.207	0.185	0.191	0.189	0.187	0.178	0.196	0.183	0.184	0.19	0.17	0.194	0.186	0.189	0.188
1	0.394	0.118	0.276	0.276	0.276	1.614	0.354	0.276	0.433	0.512	0.354	0.551	0.669	0.63	0.433	0.591	0.63	0.669	0.394	0.551	0.187	0.185	0.182	0.22	0.17	0.201	0.191	0.169	0.179	0.173	0.184	0.199	0.192	0.203	0.179	0.144	0.166	0.171	0.176	0.187	0.184	0.173	0.187	0.17	0.165	0.194	0.186	0.199	0.21
1	0.599	0.2	0.4	0.705	0.458	0.658	0.294	0.588	0.482	0.858	0.235	0.494	0.799	0.388	0.317	0.94	0.541	0.717	0.106	0.223	0.183	0.185	0.19	0.184	0.172	0.194	0.185	0.187	0.186	0.193	0.179	0.175	0.188	0.186	0.189	0.177	0.184	0.174	0.185	0.192	0.189	0.187	0.181	0.188	0.187	0.196	0.194	0.184	0.196
1	0.653	0.151	0.452	0.955	0.201	0.452	0.251	0.603	1.106	1.206	0.201	0.402	0.503	0.754	0.352	0.603	0.452	0.302	0.101	0.302	0.192	0.156	0.171	0.185	0.182	0.198	0.18	0.201	0.204	0.19	0.184	0.182	0.183	0.176	0.177	0.197	0.174	0.184	0.173	0.172	0.178	0.185	0.192	0.183	0.164	0.179	0.176	0.192	0.174
1	0.595	0.496	0.504	0.636	0.298	0.702	0.256	0.57	0.545	0.917	0.207	0.545	0.62	0.405	0.496	0.694	0.529	0.579	0.107	0.298	0.186	0.196	0.185	0.187	0.179	0.197	0.187	0.186	0.191	0.18	0.191	0.195	0.192	0.185	0.189	0.183	0.191	0.193	0.195	0.185	0.178	0.179	0.19	0.181	0.176	0.182	0.195	0.183	0.178
1	0.773	0.29	0.386	1.014	0.435	0.628	0.435	0.29	0.58	1.594	0.145	0.338	0.338	0.58	0.483	0.531	0.531	0.386	0.097	0.145	0.197	0.204	0.194	0.182	0.181	0.19	0.165	0.191	0.192	0.192	0.162	0.201	0.208	0.181	0.187	0.206	0.191	0.176	0.168	0.198	0.176	0.181	0.205	0.2	0.179	0.189	0.207	0.186	0.183
1	0.74	0.024	0.549	0.859	0.382	0.692	0.191	0.74	0.668	1.05	0.382	0.501	0.406	0.263	0.716	0.501	0.549	0.597	0.024	0.167	0.186	0.192	0.197	0.185	0.193	0.185	0.177	0.169	0.169	0.217	0.204	0.197	0.201	0.191	0.205	0.192	0.18	0.181	0.201	0.175	0.193	0.191	0.172	0.188	0.174	0.169	0.193	0.193	0.193
1	0.909	0.124	0.331	0.579	0.413	0.744	0	0.455	0.992	0.909	0.289	0.455	0.248	0.248	0.413	0.992	0.62	0.661	0.207	0.413	0.187	0.189	0.176	0.205	0.191	0.167	0.192	0.183	0.186	0.184	0.173	0.179	0.197	0.173	0.187	0.201	0.165	0.172	0.203	0.198	0.172	0.199	0.173	0.156	0.186	0.176	0.189	0.181	0.173
1	1.184	0.012	0.432	1.11	0.382	0.764	0.136	0.173	0.308	1.652	0.173	0.086	0.592	0.271	1.011	0.271	0.432	0.641	0.025	0.345	0.191	0.194	0.193	0.181	0.211	0.185	0.193	0.184	0.179	0.172	0.181	0.19	0.187	0.188	0.192	0.192	0.191	0.191	0.182	0.18	0.189	0.183	0.178	0.185	0.191	0.196	0.188	0.194	0.186
1	0.524	0.249	0.574	0.299	0.224	0.973	0.175	0.923	0.449	0.748	0.125	0.623	0.648	0.224	0.424	0.948	0.873	0.773	0.075	0.15	0.171	0.178	0.173	0.169	0.195	0.183	0.181	0.187	0.197	0.194	0.195	0.181	0.176	0.187	0.189	0.185	0.186	0.196	0.206	0.182	0.175	0.198	0.202	0.178	0.189	0.197	0.188	0.17	0.179
1	0.656	0.4	0.592	0.848	0.352	0.8	0.192	0.32	0.496	0.864	0.112	0.368	0.592	0.352	0.816	0.64	0.464	0.608	0.224	0.304	0.189	0.18	0.182	0.202	0.183	0.18	0.198	0.186	0.18	0.196	0.184	0.175	0.195	0.183	0.207	0.185	0.191	0.189	0.187	0.178	0.196	0.183	0.184	0.19	0.17	0.194	0.186	0.189	0.188
1	1.019	0.185	0.602	0.324	0.509	0.787	0.324	0.417	0.37	1.065	0.231	0.37	0.833	0.602	0.602	0.417	0.417	0.417	0.185	0.324	0.185	0.187	0.179	0.197	0.175	0.179	0.206	0.194	0.201	0.186	0.178	0.193	0.205	0.192	0.178	0.183	0.196	0.181	0.19	0.185	0.181	0.188	0.177	0.187	0.2	0.2	0.183	0.194	0.178
1	0.918	0.204	0.102	1.02	0.306	0.714	0.306	0.612	1.429	0.714	0.408	0.612	0.204	0.204	0.102	0.306	0.612	0.612	0.102	0.51	0.17	0.197	0.173	0.175	0.151	0.201	0.182	0.18	0.193	0.187	0.19	0.154	0.191	0.188	0.174	0.194	0.137	0.19	0.197	0.187	0.241	0.213	0.228	0.195	0.181	0.215	0.189	0.196	0.189
1	1.184	0.012	0.432	1.11	0.382	0.764	0.136	0.173	0.308	1.652	0.173	0.086	0.592	0.271	1.011	0.271	0.432	0.641	0.025	0.345	0.191	0.194	0.193	0.181	0.211	0.185	0.193	0.184	0.179	0.172	0.181	0.19	0.187	0.188	0.192	0.192	0.191	0.191	0.182	0.18	0.189	0.183	0.178	0.185	0.191	0.196	0.188	0.194	0.186
1	0.524	0.249	0.574	0.299	0.224	0.973	0.175	0.923	0.449	0.748	0.125	0.623	0.648	0.224	0.424	0.948	0.873	0.773	0.075	0.15	0.171	0.178	0.173	0.169	0.195	0.183	0.181	0.187	0.197	0.194	0.195	0.181	0.176	0.187	0.189	0.185	0.186	0.196	0.206	0.182	0.175	0.198	0.202	0.178	0.189	0.197	0.188	0.17	0.179
1	1.036	0.259	0.311	0.674	0.207	0.622	0.155	0.259	0.415	1.71	0.104	0.311	0.57	0.363	0.674	0.622	0.57	0.674	0.259	0.207	0.192	0.204	0.173	0.167	0.189	0.194	0.196	0.205	0.194	0.186	0.185	0.176	0.201	0.185	0.185	0.196	0.193	0.189	0.191	0.186	0.194	0.185	0.172	0.168	0.188	0.19	0.169	0.171	0.184
1	0.765	0.328	0.929	0.601	0.656	0.601	0.164	0.328	0.601	0.656	0.219	0.492	0.273	0.383	0.71	0.601	0.437	0.656	0.219	0.383	0.201	0.209	0.199	0.186	0.161	0.198	0.192	0.194	0.178	0.161	0.201	0.219	0.197	0.203	0.174	0.188	0.185	0.166	0.182	0.182	0.174	0.217	0.182	0.191	0.176	0.176	0.195	0.184	0.198
1	0.354	0.188	0.387	0.597	0.642	0.376	0.376	0.631	0.597	1.615	0.144	0.852	0.354	0.398	0.332	0.863	0.509	0.431	0.155	0.199	0.189	0.186	0.187	0.206	0.186	0.203	0.19	0.193	0.185	0.18	0.191	0.189	0.193	0.184	0.197	0.188	0.192	0.19	0.193	0.197	0.195	0.185	0.19	0.17	0.192	0.191	0.183	0.181	0.19
1	1.387	0.168	0.399	0.735	0.21	0.714	0.168	0.315	0.903	0.945	0.147	0.504	0.294	0.609	0.21	0.609	0.84	0.504	0.126	0.21	0.193	0.176	0.186	0.181	0.176	0.179	0.186	0.182	0.189	0.191	0.185	0.198	0.198	0.188	0.193	0.188	0.197	0.17	0.201	0.182	0.21	0.175	0.189	0.184	0.186	0.196	0.179	0.174	0.166
1	0.599	0.2	0.4	0.705	0.458	0.658	0.294	0.588	0.482	0.858	0.235	0.494	0.799	0.388	0.317	0.94	0.541	0.717	0.106	0.223	0.183	0.185	0.19	0.184	0.172	0.194	0.185	0.187	0.186	0.193	0.179	0.175	0.188	0.186	0.189	0.177	0.184	0.174	0.185	0.192	0.189	0.187	0.181	0.188	0.187	0.196	0.194	0.184	0.196
1	0.705	0.134	0.62	0.996	0.316	0.595	0.146	0.413	0.741	1.166	0.231	0.292	0.498	0.437	0.802	0.62	0.498	0.522	0.109	0.158	0.182	0.192	0.185	0.191	0.178	0.18	0.193	0.203	0.198	0.183	0.192	0.197	0.182	0.186	0.183	0.178	0.186	0.189	0.187	0.186	0.178	0.18	0.178	0.198	0.197	0.183	0.171	0.185	0.185
1	0.421	0.28	0.421	0.607	0.467	0.888	0.187	1.121	0.467	0.514	0.187	0.935	0.374	0.28	0.701	0.421	0.981	0.374	0.187	0.187	0.177	0.203	0.176	0.205	0.198	0.173	0.202	0.206	0.206	0.202	0.201	0.208	0.161	0.217	0.191	0.18	0.209	0.206	0.186	0.203	0.188	0.171	0.204	0.194	0.168	0.179	0.205	0.187	0.17
1	0.74	0.024	0.549	0.859	0.382	0.692	0.191	0.74	0.668	1.05	0.382	0.501	0.406	0.263	0.716	0.501	0.549	0.597	0.024	0.167	0.186	0.192	0.197	0.185	0.193	0.185	0.177	0.169	0.169	0.217	0.204	0.197	0.201	0.191	0.205	0.192	0.18	0.181	0.201	0.175	0.193	0.191	0.172	0.188	0.174	0.169	0.193	0.193	0.193
1	0.576	0.366	0.576	0.681	0.471	0.471	0.105	0.471	0.838	0.89	0.105	0.262	0.785	0.366	0.314	0.471	0.89	0.942	0.052	0.366	0.214	0.18	0.196	0.159	0.161	0.182	0.182	0.174	0.19	0.169	0.188	0.171	0.204	0.2	0.177	0.186	0.171	0.222	0.191	0.202	0.196	0.166	0.204	0.183	0.208	0.188	0.171	0.189	0.196
1	1.049	0.412	0.3	0.187	0.375	1.011	0.262	0.449	0	1.124	0.15	0.637	0.562	0.449	0.899	0.562	0.337	1.049	0.112	0.075	0.194	0.188	0.19	0.188	0.201	0.18	0.192	0.18	0.185	0.187	0.183	0.182	0.187	0.187	0.211	0.193	0.161	0.213	0.182	0.172	0.194	0.201	0.177	0.186	0.188	0.187	0.192	0.192	0.186
1	0.574	0.175	0.499	0.374	0.574	0.998	0.175	0.499	0.249	0.948	0.274	0.374	0.623	0.623	0.224	0.998	0.599	0.773	0.125	0.324	0.186	0.175	0.189	0.194	0.178	0.192	0.179	0.188	0.207	0.177	0.188	0.175	0.191	0.179	0.193	0.186	0.194	0.198	0.183	0.188	0.193	0.185	0.195	0.188	0.179	0.179	0.18	0.188	0.16
1	1.184	0.012	0.432	1.11	0.382	0.764	0.136	0.173	0.308	1.652	0.173	0.086	0.592	0.271	1.011	0.271	0.432	0.641	0.025	0.345	0.191	0.194	0.193	0.181	0.211	0.185	0.193	0.184	0.179	0.172	0.181	0.19	0.187	0.188	0.192	0.192	0.191	0.191	0.182	0.18	0.189	0.183	0.178	0.185	0.191	0.196	0.188	0.194	0.186
1	0.979	0.175	0.42	0.734	0.455	0.944	0.315	0.35	0.594	0.524	0.245	0.42	0.49	0.385	0.839	0.594	0.42	0.629	0.28	0.21	0.216	0.189	0.182	0.182	0.168	0.209	0.195	0.178	0.182	0.184	0.194	0.183	0.182	0.179	0.186	0.202	0.18	0.174	0.182	0.195	0.177	0.181	0.206	0.16	0.183	0.189	0.195	0.179	0.164
1	0.286	0.048	0.524	0.857	0.476	0.571	0.238	0.619	1.095	0.81	0.238	0.333	0.81	0.476	0.381	0.429	0.571	0.524	0.286	0.429	0.164	0.186	0.18	0.191	0.196	0.174	0.168	0.183	0.177	0.166	0.172	0.181	0.181	0.2	0.184	0.179	0.179	0.164	0.191	0.183	0.207	0.199	0.176	0.182	0.204	0.201	0.168	0.192	0.176
1	0.635	0.198	0.397	0.476	0.278	0.794	0.278	0.238	0.437	1.508	0.317	0.278	0.635	0.595	1.23	0.675	0.516	0.317	0.04	0.159	0.18	0.191	0.203	0.19	0.178	0.191	0.183	0.194	0.168	0.191	0.175	0.196	0.178	0.176	0.204	0.184	0.186	0.179	0.201	0.18	0.19	0.178	0.178	0.18	0.184	0.199	0.189	0.179	0.196
1	1.184	0.012	0.432	1.11	0.382	0.764	0.136	0.173	0.308	1.652	0.173	0.086	0.592	0.271	1.011	0.271	0.432	0.641	0.025	0.345	0.191	0.194	0.193	0.181	0.211	0.185	0.193	0.184	0.179	0.172	0.181	0.19	0.187	0.188	0.192	0.192	0.191	0.191	0.182	0.18	0.189	0.183	0.178	0.185	0.191	0.196	0.188	0.194	0.186
1	0.306	0.714	1.02	0.918	0.102	0.51	0.408	0.51	0.204	1.122	0.306	0.204	0.612	0.51	0.306	0.51	0.918	0.408	0	0.408	0.191	0.165	0.183	0.159	0.171	0.165	0.178	0.157	0.195	0.212	0.173	0.197	0.173	0.186	0.19	0.195	0.176	0.172	0.198	0.176	0.186	0.188	0.205	0.159	0.195	0.175	0.208	0.167	0.207
1	0.938	0.113	0.732	0.563	0.244	0.994	0.319	0.394	0.45	1.351	0.225	0.469	0.525	0.319	0.281	0.638	0.6	0.525	0.094	0.225	0.178	0.177	0.191	0.187	0.193	0.188	0.195	0.19	0.186	0.182	0.182	0.177	0.18	0.183	0.179	0.18	0.189	0.179	0.167	0.183	0.191	0.196	0.186	0.184	0.193	0.192	0.203	0.193	0.193
1	0.391	0.117	0.234	0.273	0.273	1.797	0.391	0.469	0.43	0.43	0.313	0.469	0.664	0.625	0.469	0.625	0.43	0.703	0.352	0.547	0.179	0.18	0.185	0.217	0.168	0.197	0.186	0.157	0.177	0.167	0.184	0.195	0.181	0.194	0.179	0.161	0.165	0.168	0.185	0.172	0.188	0.178	0.174	0.193	0.171	0.186	0.172	0.194	0.209
1	1.036	0.259	0.311	0.674	0.207	0.622	0.155	0.259	0.415	1.71	0.104	0.311	0.57	0.363	0.674	0.622	0.57	0.674	0.259	0.207	0.192	0.204	0.173	0.167	0.189	0.194	0.196	0.205	0.194	0.186	0.185	0.176	0.201	0.185	0.185	0.196	0.193	0.189	0.191	0.186	0.194	0.185	0.172	0.168	0.188	0.19	0.169	0.171	0.184
1	0.853	0.163	0.599	0.581	0.417	0.581	0.163	0.472	0.327	0.78	0.181	0.272	1.325	0.581	0.653	0.762	0.508	0.544	0.018	0.218	0.192	0.187	0.179	0.183	0.184	0.183	0.191	0.183	0.185	0.188	0.183	0.18	0.189	0.179	0.196	0.173	0.189	0.175	0.19	0.199	0.192	0.191	0.177	0.19	0.188	0.185	0.188	0.179	0.18
1	0.558	0.199	0.372	0.598	0.465	0.637	0.252	0.385	0.651	0.544	0.252	0.518	0.81	0.425	0.505	1.182	0.611	0.571	0.093	0.372	0.179	0.179	0.18	0.185	0.183	0.177	0.193	0.187	0.188	0.192	0.188	0.183	0.192	0.186	0.189	0.186	0.182	0.186	0.18	0.187	0.196	0.194	0.173	0.174	0.176	0.191	0.196	0.181	0.183
1	0.721	0.025	0.498	0.473	0.622	0.572	0.323	0.373	0.473	1.045	0.448	0.323	0.547	0.547	0.448	0.697	0.672	0.871	0.1	0.224	0.193	0.183	0.163	0.178	0.179	0.196	0.181	0.183	0.198	0.187	0.181	0.184	0.188	0.18	0.197	0.177	0.178	0.201	0.182	0.195	0.195	0.176	0.188	0.193	0.181	0.191	0.169	0.196	0.194
1	1.184	0.012	0.432	1.11	0.382	0.764	0.136	0.173	0.308	1.652	0.173	0.086	0.592	0.271	1.011	0.271	0.432	0.641	0.025	0.345	0.191	0.194	0.193	0.181	0.211	0.185	0.193	0.184	0.179	0.172	0.181	0.19	0.187	0.188	0.192	0.192	0.191	0.191	0.182	0.18	0.189	0.183	0.178	0.185	0.191	0.196	0.188	0.194	0.186
1	0.502	0.191	0.646	1.029	0.526	0.502	0.144	0.67	0.813	0.909	0.215	0.622	0.431	0.383	0.646	0.407	0.478	0.431	0.144	0.311	0.193	0.199	0.188	0.183	0.19	0.19	0.178	0.188	0.209	0.191	0.184	0.196	0.193	0.195	0.193	0.192	0.175	0.192	0.199	0.18	0.189	0.177	0.181	0.199	0.177	0.212	0.188	0.172	0.182
1	0.325	0.244	0.569	1.057	0.813	0.163	0.244	0.894	0.976	0.976	0.244	0.732	0.488	0.244	0.407	0.407	0.244	0.488	0.325	0.163	0.19	0.197	0.181	0.176	0.206	0.181	0.199	0.192	0.172	0.2	0.204	0.203	0.171	0.222	0.208	0.179	0.192	0.165	0.188	0.186	0.176	0.153	0.201	0.184	0.174	0.196	0.162	0.173	0.187
1	0.306	0.714	1.02	0.918	0.102	0.51	0.408	0.51	0.204	1.122	0.306	0.204	0.612	0.51	0.306	0.51	0.918	0.408	0	0.408	0.191	0.165	0.183	0.159	0.171	0.165	0.178	0.157	0.195	0.212	0.173	0.197	0.173	0.186	0.19	0.195	0.176	0.172	0.198	0.176	0.186	0.188	0.205	0.159	0.195	0.175	0.208	0.167	0.207
1	0.773	0.29	0.386	1.014	0.435	0.628	0.435	0.29	0.58	1.594	0.145	0.338	0.338	0.58	0.483	0.531	0.531	0.386	0.097	0.145	0.197	0.204	0.194	0.182	0.181	0.19	0.165	0.191	0.192	0.192	0.162	0.201	0.208	0.181	0.187	0.206	0.191	0.176	0.168	0.198	0.176	0.181	0.205	0.2	0.179	0.189	0.207	0.186	0.183
1	0.684	0.171	0.513	0.256	0.427	1.111	0.171	0.171	0.256	1.453	0.171	0.256	0.769	0.342	0.769	0.94	0.513	0.427	0.256	0.342	0.216	0.153	0.195	0.182	0.202	0.183	0.201	0.178	0.172	0.176	0.196	0.181	0.211	0.22	0.185	0.205	0.176	0.224	0.144	0.224	0.179	0.209	0.238	0.171	0.199	0.179	0.167	0.179	0.16
1	0.306	0.714	1.02	0.918	0.102	0.51	0.408	0.51	0.204	1.122	0.306	0.204	0.612	0.51	0.306	0.51	0.918	0.408	0	0.408	0.191	0.165	0.183	0.159	0.171	0.165	0.178	0.157	0.195	0.212	0.173	0.197	0.173	0.186	0.19	0.195	0.176	0.172	0.198	0.176	0.186	0.188	0.205	0.159	0.195	0.175	0.208	0.167	0.207
1	1.184	0.012	0.432	1.11	0.382	0.764	0.136	0.173	0.308	1.652	0.173	0.086	0.592	0.271	1.011	0.271	0.432	0.641	0.025	0.345	0.191	0.194	0.193	0.181	0.211	0.185	0.193	0.184	0.179	0.172	0.181	0.19	0.187	0.188	0.192	0.192	0.191	0.191	0.182	0.18	0.189	0.183	0.178	0.185	0.191	0.196	0.188	0.194	0.186
1	0.823	0.063	0.759	0.696	0.253	0.443	0.38	0.506	0.57	1.582	0.19	0.506	0.19	0.506	0.57	0.506	0.19	0.633	0.127	0.506	0.202	0.203	0.202	0.2	0.185	0.196	0.216	0.224	0.185	0.173	0.206	0.188	0.163	0.192	0.172	0.174	0.21	0.188	0.175	0.199	0.194	0.179	0.193	0.172	0.16	0.177	0.215	0.198	0.183
1	0.421	0.28	0.421	0.607	0.467	0.888	0.187	1.121	0.467	0.514	0.187	0.935	0.374	0.28	0.701	0.421	0.981	0.374	0.187	0.187	0.177	0.203	0.176	0.205	0.198	0.173	0.202	0.206	0.206	0.202	0.201	0.208	0.161	0.217	0.191	0.18	0.209	0.206	0.186	0.203	0.188	0.171	0.204	0.194	0.168	0.179	0.205	0.187	0.17
1	1.019	0.185	0.602	0.324	0.509	0.787	0.324	0.417	0.37	1.065	0.231	0.37	0.833	0.602	0.602	0.417	0.417	0.417	0.185	0.324	0.185	0.187	0.179	0.197	0.175	0.179	0.206	0.194	0.201	0.186	0.178	0.193	0.205	0.192	0.178	0.183	0.196	0.181	0.19	0.185	0.181	0.188	0.177	0.187	0.2	0.2	0.183	0.194	0.178
1	1.184	0.012	0.432	1.11	0.382	0.764	0.136	0.173	0.308	1.652	0.173	0.086	0.592	0.271	1.011	0.271	0.432	0.641	0.025	0.345	0.191	0.194	0.193	0.181	0.211	0.185	0.193	0.184	0.179	0.172	0.181	0.19	0.187	0.188	0.192	0.192	0.191	0.191	0.182	0.18	0.189	0.183	0.178	0.185	0.191	0.196	0.188	0.194	0.186
1	0.548	0.274	0.489	0.685	0.411	0.47	0.274	0.45	0.45	1.096	0.078	0.333	0.548	0.705	0.685	0.548	0.548	0.783	0.215	0.411	0.177	0.195	0.174	0.195	0.181	0.19	0.188	0.186	0.195	0.194	0.179	0.185	0.193	0.196	0.192	0.184	0.195	0.191	0.195	0.192	0.168	0.196	0.186	0.185	0.184	0.175	0.185	0.194	0.179
1	0.524	0.249	0.574	0.299	0.224	0.973	0.175	0.923	0.449	0.748	0.125	0.623	0.648	0.224	0.424	0.948	0.873	0.773	0.075	0.15	0.171	0.178	0.173	0.169	0.195	0.183	0.181	0.187	0.197	0.194	0.195	0.181	0.176	0.187	0.189	0.185	0.186	0.196	0.206	0.182	0.175	0.198	0.202	0.178	0.189	0.197	0.188	0.17	0.179
1	0.653	0.151	0.452	0.955	0.201	0.452	0.251	0.603	1.106	1.206	0.201	0.402	0.503	0.754	0.352	0.603	0.452	0.302	0.101	0.302	0.192	0.156	0.171	0.185	0.182	0.198	0.18	0.201	0.204	0.19	0.184	0.182	0.183	0.176	0.177	0.197	0.174	0.184	0.173	0.172	0.178	0.185	0.192	0.183	0.164	0.179	0.176	0.192	0.174
1	0.468	0.298	0.553	0.511	0.298	0.809	0.213	0.596	0.766	0.809	0.383	0.553	0.511	0.255	0.681	0.426	0.383	0.723	0.34	0.426	0.181	0.183	0.197	0.182	0.175	0.167	0.202	0.188	0.203	0.209	0.194	0.186	0.182	0.202	0.215	0.168	0.179	0.188	0.199	0.169	0.181	0.198	0.19	0.191	0.177	0.187	0.192	0.207	0.196
1	0.476	0.265	0.741	0.794	0.317	0.582	0.159	0.794	0.847	0.635	0.265	0.212	0.265	0.529	0.635	0.476	0.688	0.847	0	0.476	0.162	0.193	0.192	0.17	0.158	0.173	0.166	0.181	0.186	0.189	0.185	0.173	0.181	0.165	0.175	0.185	0.18	0.207	0.178	0.195	0.194	0.203	0.202	0.196	0.178	0.177	0.191	0.207	0.198
1	0.853	0.163	0.599	0.581	0.417	0.581	0.163	0.472	0.327	0.78	0.181	0.272	1.325	0.581	0.653	0.762	0.508	0.544	0.018	0.218	0.192	0.187	0.179	0.183	0.184	0.183	0.191	0.183	0.185	0.188	0.183	0.18	0.189	0.179	0.196	0.173	0.189	0.175	0.19	0.199	0.192	0.191	0.177	0.19	0.188	0.185	0.188	0.179	0.18
1	0.866	0.39	0.779	0.433	0.39	0.519	0.087	0.649	0.606	0.693	0.39	0.519	0.39	0.303	0.779	0.866	0.649	0.476	0.043	0.173	0.187	0.16	0.203	0.192	0.184	0.182	0.196	0.189	0.197	0.188	0.156	0.193	0.177	0.217	0.16	0.176	0.182	0.214	0.194	0.189	0.186	0.191	0.181	0.197	0.201	0.176	0.185	0.193	0.209
1	0.704	0.181	0.668	0.83	0.433	0.596	0.289	0.632	0.578	0.722	0.217	0.487	0.505	0.271	0.722	0.505	0.487	0.632	0.144	0.397	0.212	0.191	0.179	0.177	0.193	0.199	0.188	0.186	0.2	0.183	0.197	0.185	0.185	0.192	0.191	0.183	0.194	0.179	0.195	0.175	0.186	0.189	0.177	0.196	0.184	0.198	0.185	0.196	0.188
1	1.222	0.444	0.111	0.333	0.667	0.333	0.111	0.778	0.333	1	0	0.333	0.333	0.222	0.222	1.111	0.667	1.111	0.111	0.556	0.153	0.146	0.172	0.157	0.152	0.162	0.155	0.186	0.143	0.185	0.188	0.173	0.197	0.181	0.169	0.201	0.197	0.202	0.185	0.19	0.162	0.2	0.176	0.159	0.156	0.189	0.166	0.215	0.177
1	0.423	0.181	0.504	0.746	0.323	0.544	0.161	0.544	0.746	0.907	0.343	0.746	0.202	0.786	0.282	0.786	0.665	0.504	0.202	0.403	0.193	0.181	0.187	0.185	0.192	0.198	0.192	0.214	0.174	0.192	0.18	0.209	0.19	0.182	0.177	0.176	0.181	0.21	0.187	0.167	0.193	0.183	0.189	0.181	0.189	0.184	0.203	0.199	0.189
1	1.222	0.444	0.111	0.333	0.667	0.333	0.111	0.778	0.333	1	0	0.333	0.333	0.222	0.222	1.111	0.667	1.111	0.111	0.556	0.153	0.146	0.172	0.157	0.152	0.162	0.155	0.186	0.143	0.185	0.188	0.173	0.197	0.181	0.169	0.201	0.197	0.202	0.185	0.19	0.162	0.2	0.176	0.159	0.156	0.189	0.166	0.215	0.177
1	1.184	0.012	0.432	1.11	0.382	0.764	0.136	0.173	0.308	1.652	0.173	0.086	0.592	0.271	1.011	0.271	0.432	0.641	0.025	0.345	0.191	0.194	0.193	0.181	0.211	0.185	0.193	0.184	0.179	0.172	0.181	0.19	0.187	0.188	0.192	0.192	0.191	0.191	0.182	0.18	0.189	0.183	0.178	0.185	0.191	0.196	0.188	0.194	0.186
1	0.533	0.72	0.4	0.667	0.453	0.747	0.187	0.667	0.64	0.613	0.24	0.533	0.533	0.32	0.347	0.773	0.64	0.267	0.4	0.32	0.173	0.187	0.187	0.179	0.197	0.174	0.179	0.196	0.181	0.198	0.189	0.192	0.195	0.199	0.183	0.187	0.187	0.191	0.207	0.199	0.193	0.173	0.199	0.184	0.198	0.189	0.185	0.19	0.176
1	1.019	0.185	0.602	0.324	0.509	0.787	0.324	0.417	0.37	1.065	0.231	0.37	0.833	0.602	0.602	0.417	0.417	0.417	0.185	0.324	0.185	0.187	0.179	0.197	0.175	0.179	0.206	0.194	0.201	0.186	0.178	0.193	0.205	0.192	0.178	0.183	0.196	0.181	0.19	0.185	0.181	0.188	0.177	0.187	0.2	0.2	0.183	0.194	0.178
1	0.423	0.181	0.504	0.746	0.323	0.544	0.161	0.544	0.746	0.907	0.343	0.746	0.202	0.786	0.282	0.786	0.665	0.504	0.202	0.403	0.193	0.181	0.187	0.185	0.192	0.198	0.192	0.214	0.174	0.192	0.18	0.209	0.19	0.182	0.177	0.176	0.181	0.21	0.187	0.167	0.193	0.183	0.189	0.181	0.189	0.184	0.203	0.199	0.189
1	1.387	0.168	0.399	0.735	0.21	0.714	0.168	0.315	0.903	0.945	0.147	0.504	0.294	0.609	0.21	0.609	0.84	0.504	0.126	0.21	0.193	0.176	0.186	0.181	0.176	0.179	0.186	0.182	0.189	0.191	0.185	0.198	0.198	0.188	0.193	0.188	0.197	0.17	0.201	0.182	0.21	0.175	0.189	0.184	0.186	0.196	0.179	0.174	0.166
1	0.635	0.198	0.397	0.476	0.278	0.794	0.278	0.238	0.437	1.508	0.317	0.278	0.635	0.595	1.23	0.675	0.516	0.317	0.04	0.159	0.18	0.191	0.203	0.19	0.178	0.191	0.183	0.194	0.168	0.191	0.175	0.196	0.178	0.176	0.204	0.184	0.186	0.179	0.201	0.18	0.19	0.178	0.178	0.18	0.184	0.199	0.189	0.179	0.196
1	1.172	0.069	0.224	0.224	0.19	0.707	0.293	0.241	0.172	0.638	0.103	0.241	1.362	0.276	0.241	2	1.121	0.431	0.069	0.224	0.186	0.185	0.197	0.186	0.189	0.183	0.178	0.191	0.171	0.186	0.179	0.169	0.169	0.168	0.185	0.171	0.185	0.179	0.179	0.171	0.167	0.185	0.175	0.178	0.184	0.171	0.177	0.179	0.181
1	1.375	0.108	0.243	0.216	0.162	1.321	0.404	0.135	0.377	0.674	0.404	0.243	0.809	1.051	0.431	0.97	0.27	0.431	0.081	0.296	0.164	0.175	0.186	0.194	0.18	0.19	0.169	0.187	0.182	0.182	0.184	0.182	0.19	0.193	0.194	0.171	0.169	0.172	0.192	0.194	0.198	0.194	0.173	0.184	0.196	0.187	0.188	0.172	0.174
1	0.48	0.24	0.284	0.568	0.328	0.655	0.153	0.393	0.939	1.376	0.153	0.371	0.459	0.742	0.415	0.83	0.611	0.721	0.218	0.066	0.181	0.18	0.188	0.176	0.172	0.168	0.178	0.179	0.196	0.193	0.197	0.203	0.183	0.183	0.186	0.19	0.204	0.196	0.183	0.192	0.177	0.193	0.181	0.182	0.203	0.189	0.176	0.178	0.182
1	0.549	0.189	0.587	0.436	0.265	0.682	0.133	0.663	0.36	0.777	0.246	0.625	0.398	0.549	0.549	0.966	0.739	0.606	0.246	0.436	0.194	0.173	0.19	0.18	0.186	0.186	0.171	0.19	0.188	0.195	0.2	0.198	0.176	0.204	0.193	0.191	0.198	0.198	0.201	0.184	0.191	0.182	0.179	0.167	0.191	0.177	0.174	0.174	0.187
1	1.019	0.185	0.602	0.324	0.509	0.787	0.324	0.417	0.37	1.065	0.231	0.37	0.833	0.602	0.602	0.417	0.417	0.417	0.185	0.324	0.185	0.187	0.179	0.197	0.175	0.179	0.206	0.194	0.201	0.186	0.178	0.193	0.205	0.192	0.178	0.183	0.196	0.181	0.19	0.185	0.181	0.188	0.177	0.187	0.2	0.2	0.183	0.194	0.178
1	0.421	0.28	0.421	0.607	0.467	0.888	0.187	1.121	0.467	0.514	0.187	0.935	0.374	0.28	0.701	0.421	0.981	0.374	0.187	0.187	0.177	0.203	0.176	0.205	0.198	0.173	0.202	0.206	0.206	0.202	0.201	0.208	0.161	0.217	0.191	0.18	0.209	0.206	0.186	0.203	0.188	0.171	0.204	0.194	0.168	0.179	0.205	0.187	0.17
1	1.078	0.338	0.444	0.275	0.275	0.994	0.338	0.169	0.169	1.501	0.042	0.381	0.909	0.402	0.825	0.677	0.444	0.423	0.19	0.127	0.194	0.189	0.196	0.167	0.186	0.191	0.179	0.18	0.189	0.167	0.185	0.202	0.192	0.164	0.191	0.186	0.184	0.184	0.197	0.188	0.181	0.187	0.189	0.141	0.185	0.194	0.204	0.18	0.203
1	0.48	0.24	0.284	0.568	0.328	0.655	0.153	0.393	0.939	1.376	0.153	0.371	0.459	0.742	0.415	0.83	0.611	0.721	0.218	0.066	0.181	0.18	0.188	0.176	0.172	0.168	0.178	0.179	0.196	0.193	0.197	0.203	0.183	0.183	0.186	0.19	0.204	0.196	0.183	0.192	0.177	0.193	0.181	0.182	0.203	0.189	0.176	0.178	0.182
1	0.533	0.72	0.4	0.667	0.453	0.747	0.187	0.667	0.64	0.613	0.24	0.533	0.533	0.32	0.347	0.773	0.64	0.267	0.4	0.32	0.173	0.187	0.187	0.179	0.197	0.174	0.179	0.196	0.181	0.198	0.189	0.192	0.195	0.199	0.183	0.187	0.187	0.191	0.207	0.199	0.193	0.173	0.199	0.184	0.198	0.189	0.185	0.19	0.176
1	1.053	0	0.69	0.436	0.218	1.289	0.218	0.327	0.744	0.49	0.163	0.69	0.599	0.399	0.49	0.799	0.417	0.672	0.145	0.163	0.184	0.179	0.204	0.195	0.197	0.188	0.191	0.199	0.18	0.192	0.199	0.182	0.181	0.184	0.175	0.172	0.189	0.186	0.21	0.201	0.18	0.167	0.169	0.182	0.181	0.185	0.187	0.189	0.197
1	1.184	0.012	0.432	1.11	0.382	0.764	0.136	0.173	0.308	1.652	0.173	0.086	0.592	0.271	1.011	0.271	0.432	0.641	0.025	0.345	0.191	0.194	0.193	0.181	0.211	0.185	0.193	0.184	0.179	0.172	0.181	0.19	0.187	0.188	0.192	0.192	0.191	0.191	0.182	0.18	0.189	0.183	0.178	0.185	0.191	0.196	0.188	0.194	0.186
1	0.69	0.025	0.591	0.936	0.296	0.961	0.296	0.567	0.567	0.69	0.296	0.271	0.542	0.197	0.616	0.148	0.788	1.207	0.049	0.271	0.188	0.176	0.186	0.178	0.186	0.183	0.188	0.184	0.182	0.183	0.186	0.21	0.208	0.208	0.183	0.189	0.203	0.175	0.176	0.188	0.183	0.185	0.168	0.189	0.169	0.181	0.174	0.172	0.177
1	0.918	0.204	0.102	1.02	0.306	0.714	0.306	0.612	1.429	0.714	0.408	0.612	0.204	0.204	0.102	0.306	0.612	0.612	0.102	0.51	0.17	0.197	0.173	0.175	0.151	0.201	0.182	0.18	0.193	0.187	0.19	0.154	0.191	0.188	0.174	0.194	0.137	0.19	0.197	0.187	0.241	0.213	0.228	0.195	0.181	0.215	0.189	0.196	0.189
1	0.566	0.121	0.62	0.674	0.31	0.687	0.458	0.458	0.27	0.512	0.189	0.553	0.593	0.364	0.458	1.173	1.226	0.377	0.202	0.189	0.175	0.184	0.183	0.193	0.2	0.189	0.185	0.2	0.184	0.18	0.194	0.19	0.206	0.194	0.187	0.185	0.182	0.187	0.196	0.194	0.187	0.198	0.181	0.181	0.177	0.184	0.183	0.194	0.178
1	0.345	0.776	0.345	0.69	0.259	0.603	0.474	0.345	0.905	0.69	0.345	0.302	0.647	0.56	0.819	0.647	0.259	0.474	0.216	0.302	0.195	0.21	0.22	0.182	0.182	0.181	0.175	0.194	0.202	0.184	0.195	0.21	0.184	0.187	0.187	0.193	0.178	0.195	0.166	0.187	0.17	0.189	0.184	0.187	0.163	0.159	0.188	0.202	0.19
1	0.823	0.063	0.759	0.696	0.253	0.443	0.38	0.506	0.57	1.582	0.19	0.506	0.19	0.506	0.57	0.506	0.19	0.633	0.127	0.506	0.202	0.203	0.202	0.2	0.185	0.196	0.216	0.224	0.185	0.173	0.206	0.188	0.163	0.192	0.172	0.174	0.21	0.188	0.175	0.199	0.194	0.179	0.193	0.172	0.16	0.177	0.215	0.198	0.183
1	0.379	0.114	0.227	0.303	0.265	1.932	0.455	0.417	0.417	0.417	0.341	0.417	0.682	0.644	0.417	0.568	0.455	0.682	0.379	0.492	0.173	0.187	0.186	0.217	0.174	0.2	0.19	0.15	0.178	0.168	0.19	0.198	0.185	0.198	0.179	0.162	0.161	0.166	0.184	0.176	0.188	0.178	0.172	0.181	0.172	0.183	0.177	0.197	0.211
1	0.853	0.163	0.599	0.581	0.417	0.581	0.163	0.472	0.327	0.78	0.181	0.272	1.325	0.581	0.653	0.762	0.508	0.544	0.018	0.218	0.192	0.187	0.179	0.183	0.184	0.183	0.191	0.183	0.185	0.188	0.183	0.18	0.189	0.179	0.196	0.173	0.189	0.175	0.19	0.199	0.192	0.191	0.177	0.19	0.188	0.185	0.188	0.179	0.18
1	0.394	0.118	0.276	0.276	0.276	1.614	0.354	0.276	0.433	0.512	0.354	0.551	0.669	0.63	0.433	0.591	0.63	0.669	0.394	0.551	0.187	0.185	0.182	0.22	0.17	0.201	0.191	0.169	0.179	0.173	0.184	0.199	0.192	0.203	0.179	0.144	0.166	0.171	0.176	0.187	0.184	0.173	0.187	0.17	0.165	0.194	0.186	0.199	0.21
1	1.614	0.118	0.354	0.472	0.276	0.906	0.197	0.079	0.118	1.654	0.079	0.079	0.827	0.354	0.669	0.827	0.276	0.709	0.197	0.197	0.154	0.164	0.165	0.184	0.187	0.175	0.193	0.192	0.193	0.195	0.198	0.201	0.215	0.2	0.216	0.202	0.189	0.19	0.192	0.2	0.186	0.19	0.197	0.203	0.179	0.184	0.187	0.169	0.188
1	0.69	0.025	0.591	0.936	0.296	0.961	0.296	0.567	0.567	0.69	0.296	0.271	0.542	0.197	0.616	0.148	0.788	1.207	0.049	0.271	0.188	0.176	0.186	0.178	0.186	0.183	0.188	0.184	0.182	0.183	0.186	0.21	0.208	0.208	0.183	0.189	0.203	0.175	0.176	0.188	0.183	0.185	0.168	0.189	0.169	0.181	0.174	0.172	0.177
1	0.918	0.204	0.102	1.02	0.306	0.714	0.306	0.612	1.429	0.714	0.408	0.612	0.204	0.204	0.102	0.306	0.612	0.612	0.102	0.51	0.17	0.197	0.173	0.175	0.151	0.201	0.182	0.18	0.193	0.187	0.19	0.154	0.191	0.188	0.174	0.194	0.137	0.19	0.197	0.187	0.241	0.213	0.228	0.195	0.181	0.215	0.189	0.196	0.189
1	0.323	0.387	0.323	0.516	0.129	0.387	0.452	0.645	0.387	0.903	0.194	1.032	0.903	0.129	0.71	0.774	0.581	0.839	0.129	0.258	0.164	0.18	0.181	0.18	0.153	0.166	0.157	0.216	0.171	0.158	0.165	0.183	0.174	0.196	0.178	0.172	0.188	0.19	0.2	0.168	0.186	0.167	0.189	0.192	0.192	0.191	0.172	0.21	0.196
1	0.694	0.972	0.347	0.208	0.417	0.903	0.347	0.278	0.972	0.833	0.208	0.417	0.139	0.278	0.694	0.694	0.764	0.278	0	0.556	0.197	0.19	0.186	0.187	0.202	0.195	0.209	0.188	0.224	0.182	0.192	0.193	0.177	0.2	0.196	0.167	0.178	0.221	0.193	0.195	0.201	0.217	0.191	0.168	0.16	0.169	0.151	0.172	0.161
1	0.573	0.179	0.495	0.65	0.424	0.573	0.197	0.68	0.71	0.913	0.155	0.453	0.418	0.394	0.334	0.817	0.638	0.8	0.101	0.495	0.191	0.191	0.181	0.187	0.19	0.19	0.18	0.188	0.194	0.19	0.19	0.179	0.188	0.187	0.179	0.186	0.186	0.188	0.175	0.183	0.192	0.184	0.191	0.185	0.191	0.182	0.19	0.186	0.187
1	1.019	0.185	0.602	0.324	0.509	0.787	0.324	0.417	0.37	1.065	0.231	0.37	0.833	0.602	0.602	0.417	0.417	0.417	0.185	0.324	0.185	0.187	0.179	0.197	0.175	0.179	0.206	0.194	0.201	0.186	0.178	0.193	0.205	0.192	0.178	0.183	0.196	0.181	0.19	0.185	0.181	0.188	0.177	0.187	0.2	0.2	0.183	0.194	0.178
1	0.694	0.972	0.347	0.208	0.417	0.903	0.347	0.278	0.972	0.833	0.208	0.417	0.139	0.278	0.694	0.694	0.764	0.278	0	0.556	0.197	0.19	0.186	0.187	0.202	0.195	0.209	0.188	0.224	0.182	0.192	0.193	0.177	0.2	0.196	0.167	0.178	0.221	0.193	0.195	0.201	0.217	0.191	0.168	0.16	0.169	0.151	0.172	0.161
1	0.345	0.776	0.345	0.69	0.259	0.603	0.474	0.345	0.905	0.69	0.345	0.302	0.647	0.56	0.819	0.647	0.259	0.474	0.216	0.302	0.195	0.21	0.22	0.182	0.182	0.181	0.175	0.194	0.202	0.184	0.195	0.21	0.184	0.187	0.187	0.193	0.178	0.195	0.166	0.187	0.17	0.189	0.184	0.187	0.163	0.159	0.188	0.202	0.19
1	0.468	0.298	0.553	0.511	0.298	0.809	0.213	0.596	0.766	0.809	0.383	0.553	0.511	0.255	0.681	0.426	0.383	0.723	0.34	0.426	0.181	0.183	0.197	0.182	0.175	0.167	0.202	0.188	0.203	0.209	0.194	0.186	0.182	0.202	0.215	0.168	0.179	0.188	0.199	0.169	0.181	0.198	0.19	0.191	0.177	0.187	0.192	0.207	0.196
1	0.431	0.172	0.345	0.948	0.086	0.776	0.086	0.517	0.259	1.121	0.086	0.345	0.862	0.603	1.293	0.948	0.517	0.345	0.086	0.172	0.154	0.146	0.162	0.137	0.14	0.15	0.179	0.18	0.147	0.166	0.185	0.187	0.159	0.181	0.167	0.198	0.214	0.18	0.182	0.174	0.203	0.185	0.202	0.19	0.209	0.204	0.207	0.196	0.222
1	1.375	0.108	0.243	0.216	0.162	1.321	0.404	0.135	0.377	0.674	0.404	0.243	0.809	1.051	0.431	0.97	0.27	0.431	0.081	0.296	0.164	0.175	0.186	0.194	0.18	0.19	0.169	0.187	0.182	0.182	0.184	0.182	0.19	0.193	0.194	0.171	0.169	0.172	0.192	0.194	0.198	0.194	0.173	0.184	0.196	0.187	0.188	0.172	0.174
1	0.905	0.136	0.498	0.452	0.769	0.769	0.317	0.226	0.633	0.905	0.181	0.407	0.769	0.407	0.498	0.679	0.588	0.588	0.09	0.181	0.186	0.182	0.171	0.195	0.166	0.176	0.21	0.179	0.197	0.179	0.189	0.166	0.193	0.213	0.211	0.193	0.194	0.19	0.194	0.219	0.179	0.159	0.187	0.19	0.194	0.192	0.176	0.175	0.185
1	0.69	0.025	0.591	0.936	0.296	0.961	0.296	0.567	0.567	0.69	0.296	0.271	0.542	0.197	0.616	0.148	0.788	1.207	0.049	0.271	0.188	0.176	0.186	0.178	0.186	0.183	0.188	0.184	0.182	0.183	0.186	0.21	0.208	0.208	0.183	0.189	0.203	0.175	0.176	0.188	0.183	0.185	0.168	0.189	0.169	0.181	0.174	0.172	0.177
1	0.422	0.201	0.402	0.803	0.361	0.703	0.341	0.482	0.643	1.044	0.341	0.743	0.221	0.743	0.442	0.542	0.683	0.321	0.161	0.402	0.199	0.181	0.183	0.184	0.19	0.2	0.196	0.195	0.179	0.182	0.168	0.186	0.18	0.191	0.179	0.195	0.184	0.206	0.193	0.182	0.187	0.182	0.195	0.167	0.186	0.187	0.201	0.201	0.204
1	0.276	0.079	0.551	0.827	0.354	0.551	0.197	0.63	1.102	0.748	0.236	0.394	0.945	0.394	0.315	0.551	0.551	0.63	0.315	0.354	0.169	0.181	0.173	0.197	0.207	0.16	0.181	0.178	0.169	0.177	0.184	0.179	0.171	0.193	0.166	0.167	0.175	0.164	0.196	0.187	0.192	0.199	0.184	0.175	0.201	0.186	0.188	0.185	0.186
1	0.86	0	0.43	0.86	0.43	0.645	0.215	0.538	1.398	0.43	0.108	0.645	0.645	0.215	0.968	0.323	0.43	0.645	0.215	0	0.182	0.192	0.204	0.204	0.179	0.216	0.19	0.181	0.171	0.173	0.237	0.165	0.156	0.162	0.178	0.2	0.177	0.209	0.188	0.207	0.21	0.181	0.182	0.193	0.171	0.194	0.141	0.208	0.186
1	0.866	0.39	0.779	0.433	0.39	0.519	0.087	0.649	0.606	0.693	0.39	0.519	0.39	0.303	0.779	0.866	0.649	0.476	0.043	0.173	0.187	0.16	0.203	0.192	0.184	0.182	0.196	0.189	0.197	0.188	0.156	0.193	0.177	0.217	0.16	0.176	0.182	0.214	0.194	0.189	0.186	0.191	0.181	0.197	0.201	0.176	0.185	0.193	0.209
1	1.036	0.259	0.311	0.674	0.207	0.622	0.155	0.259	0.415	1.71	0.104	0.311	0.57	0.363	0.674	0.622	0.57	0.674	0.259	0.207	0.192	0.204	0.173	0.167	0.189	0.194	0.196	0.205	0.194	0.186	0.185	0.176	0.201	0.185	0.185	0.196	0.193	0.189	0.191	0.186	0.194	0.185	0.172	0.168	0.188	0.19	0.169	0.171	0.184
1	0.695	0.079	0.419	0.76	0.197	0.406	0.288	0.38	0.577	1.009	0.262	0.55	0.76	0.983	0.459	0.786	0.459	0.59	0.092	0.249	0.185	0.185	0.192	0.188	0.185	0.185	0.195	0.196	0.192	0.188	0.19	0.18	0.18	0.199	0.188	0.193	0.182	0.191	0.181	0.188	0.181	0.187	0.191	0.196	0.183	0.182	0.194	0.187	0.181
1	1.222	0.444	0.111	0.333	0.667	0.333	0.111	0.778	0.333	1	0	0.333	0.333	0.222	0.222	1.111	0.667	1.111	0.111	0.556	0.153	0.146	0.172	0.157	0.152	0.162	0.155	0.186	0.143	0.185	0.188	0.173	0.197	0.181	0.169	0.201	0.197	0.202	0.185	0.19	0.162	0.2	0.176	0.159	0.156	0.189	0.166	0.215	0.177
1	1.077	0.154	0.308	0.385	0.308	0.692	0	0.615	0.462	0.538	0.231	0.769	0.462	0.462	0.308	1	0.692	1.077	0.154	0.308	0.162	0.188	0.174	0.192	0.219	0.205	0.218	0.198	0.176	0.215	0.185	0.182	0.2	0.187	0.185	0.218	0.173	0.192	0.212	0.163	0.207	0.207	0.188	0.182	0.193	0.17	0.187	0.16	0.154
1	0.635	0.198	0.397	0.476	0.278	0.794	0.278	0.238	0.437	1.508	0.317	0.278	0.635	0.595	1.23	0.675	0.516	0.317	0.04	0.159	0.18	0.191	0.203	0.19	0.178	0.191	0.183	0.194	0.168	0.191	0.175	0.196	0.178	0.176	0.204	0.184	0.186	0.179	0.201	0.18	0.19	0.178	0.178	0.18	0.184	0.199	0.189	0.179	0.196
1	1.049	0.412	0.3	0.187	0.375	1.011	0.262	0.449	0	1.124	0.15	0.637	0.562	0.449	0.899	0.562	0.337	1.049	0.112	0.075	0.194	0.188	0.19	0.188	0.201	0.18	0.192	0.18	0.185	0.187	0.183	0.182	0.187	0.187	0.211	0.193	0.161	0.213	0.182	0.172	0.194	0.201	0.177	0.186	0.188	0.187	0.192	0.192	0.186
1	0.74	0.024	0.549	0.859	0.382	0.692	0.191	0.74	0.668	1.05	0.382	0.501	0.406	0.263	0.716	0.501	0.549	0.597	0.024	0.167	0.186	0.192	0.197	0.185	0.193	0.185	0.177	0.169	0.169	0.217	0.204	0.197	0.201	0.191	0.205	0.192	0.18	0.181	0.201	0.175	0.193	0.191	0.172	0.188	0.174	0.169	0.193	0.193	0.193
1	0.423	0.181	0.504	0.746	0.323	0.544	0.161	0.544	0.746	0.907	0.343	0.746	0.202	0.786	0.282	0.786	0.665	0.504	0.202	0.403	0.193	0.181	0.187	0.185	0.192	0.198	0.192	0.214	0.174	0.192	0.18	0.209	0.19	0.182	0.177	0.176	0.181	0.21	0.187	0.167	0.193	0.183	0.189	0.181	0.189	0.184	0.203	0.199	0.189
1	0.543	0.217	0.217	0.326	0.435	0.543	0.326	1.304	0.761	0.435	0	1.413	0.217	0.435	0.761	0.435	0.978	0.435	0.109	0.109	0.199	0.163	0.19	0.198	0.2	0.184	0.213	0.221	0.17	0.221	0.175	0.207	0.168	0.208	0.141	0.225	0.228	0.199	0.227	0.165	0.174	0.192	0.179	0.152	0.166	0.131	0.191	0.171	0.176
1	0.345	0.776	0.345	0.69	0.259	0.603	0.474	0.345	0.905	0.69	0.345	0.302	0.647	0.56	0.819	0.647	0.259	0.474	0.216	0.302	0.195	0.21	0.22	0.182	0.182	0.181	0.175	0.194	0.202	0.184	0.195	0.21	0.184	0.187	0.187	0.193	0.178	0.195	0.166	0.187	0.17	0.189	0.184	0.187	0.163	0.159	0.188	0.202	0.19
1	0.323	0.387	0.323	0.516	0.129	0.387	0.452	0.645	0.387	0.903	0.194	1.032	0.903	0.129	0.71	0.774	0.581	0.839	0.129	0.258	0.164	0.18	0.181	0.18	0.153	0.166	0.157	0.216	0.171	0.158	0.165	0.183	0.174	0.196	0.178	0.172	0.188	0.19	0.2	0.168	0.186	0.167	0.189	0.192	0.192	0.191	0.172	0.21	0.196
1	0.549	0.189	0.587	0.436	0.265	0.682	0.133	0.663	0.36	0.777	0.246	0.625	0.398	0.549	0.549	0.966	0.739	0.606	0.246	0.436	0.194	0.173	0.19	0.18	0.186	0.186	0.171	0.19	0.188	0.195	0.2	0.198	0.176	0.204	0.193	0.191	0.198	0.198	0.201	0.184	0.191	0.182	0.179	0.167	0.191	0.177	0.174	0.174	0.187
1	0.695	0.079	0.419	0.76	0.197	0.406	0.288	0.38	0.577	1.009	0.262	0.55	0.76	0.983	0.459	0.786	0.459	0.59	0.092	0.249	0.185	0.185	0.192	0.188	0.185	0.185	0.195	0.196	0.192	0.188	0.19	0.18	0.18	0.199	0.188	0.193	0.182	0.191	0.181	0.188	0.181	0.187	0.191	0.196	0.183	0.182	0.194	0.187	0.181
1	0.412	0.206	0.928	0.309	0.412	0.825	0.412	0.309	0.309	1.031	0.619	0.619	0.722	0.412	0.309	0.825	0.619	0.412	0.103	0.206	0.163	0.208	0.167	0.17	0.21	0.203	0.183	0.209	0.19	0.198	0.164	0.212	0.215	0.175	0.183	0.219	0.22	0.175	0.215	0.192	0.197	0.196	0.215	0.195	0.165	0.158	0.228	0.202	0.178
1	0.918	0.204	0.102	1.02	0.306	0.714	0.306	0.612	1.429	0.714	0.408	0.612	0.204	0.204	0.102	0.306	0.612	0.612	0.102	0.51	0.17	0.197	0.173	0.175	0.151	0.201	0.182	0.18	0.193	0.187	0.19	0.154	0.191	0.188	0.174	0.194	0.137	0.19	0.197	0.187	0.241	0.213	0.228	0.195	0.181	0.215	0.189	0.196	0.189
1	0.684	0.171	0.513	0.256	0.427	1.111	0.171	0.171	0.256	1.453	0.171	0.256	0.769	0.342	0.769	0.94	0.513	0.427	0.256	0.342	0.216	0.153	0.195	0.182	0.202	0.183	0.201	0.178	0.172	0.176	0.196	0.181	0.211	0.22	0.185	0.205	0.176	0.224	0.144	0.224	0.179	0.209	0.238	0.171	0.199	0.179	0.167	0.179	0.16
1	0.519	0.211	0.583	0.421	0.405	0.632	0.259	0.583	0.47	1.053	0.276	0.486	0.567	0.324	0.519	0.81	0.567	0.778	0.146	0.389	0.194	0.17	0.199	0.179	0.189	0.192	0.193	0.193	0.181	0.184	0.177	0.189	0.193	0.179	0.178	0.182	0.187	0.194	0.175	0.185	0.19	0.183	0.178	0.188	0.193	0.185	0.199	0.187	0.192
1	0.421	0.28	0.421	0.607	0.467	0.888	0.187	1.121	0.467	0.514	0.187	0.935	0.374	0.28	0.701	0.421	0.981	0.374	0.187	0.187	0.177	0.203	0.176	0.205	0.198	0.173	0.202	0.206	0.206	0.202	0.201	0.208	0.161	0.217	0.191	0.18	0.209	0.206	0.186	0.203	0.188	0.171	0.204	0.194	0.168	0.179	0.205	0.187	0.17
1	0.533	0.72	0.4	0.667	0.453	0.747	0.187	0.667	0.64	0.613	0.24	0.533	0.533	0.32	0.347	0.773	0.64	0.267	0.4	0.32	0.173	0.187	0.187	0.179	0.197	0.174	0.179	0.196	0.181	0.198	0.189	0.192	0.195	0.199	0.183	0.187	0.187	0.191	0.207	0.199	0.193	0.173	0.199	0.184	0.198	0.189	0.185	0.19	0.176
1	0.519	0.628	0.437	0.738	0.464	0.546	0.683	0.164	1.202	0.71	0.109	0.355	0.41	0.273	0.546	0.71	0.628	0.519	0.055	0.301	0.179	0.187	0.196	0.177	0.167	0.201	0.183	0.183	0.186	0.175	0.177	0.181	0.192	0.187	0.175	0.18	0.183	0.19	0.181	0.201	0.179	0.165	0.19	0.189	0.193	0.167	0.181	0.211	0.185
1	0.74	0.024	0.549	0.859	0.382	0.692	0.191	0.74	0.668	1.05	0.382	0.501	0.406	0.263	0.716	0.501	0.549	0.597	0.024	0.167	0.186	0.192	0.197	0.185	0.193	0.185	0.177	0.169	0.169	0.217	0.204	0.197	0.201	0.191	0.205	0.192	0.18	0.181	0.201	0.175	0.193	0.191	0.172	0.188	0.174	0.169	0.193	0.193	0.193
1	0.519	0.211	0.583	0.421	0.405	0.632	0.259	0.583	0.47	1.053	0.276	0.486	0.567	0.324	0.519	0.81	0.567	0.778	0.146	0.389	0.194	0.17	0.199	0.179	0.189	0.192	0.193	0.193	0.181	0.184	0.177	0.189	0.193	0.179	0.178	0.182	0.187	0.194	0.175	0.185	0.19	0.183	0.178	0.188	0.193	0.185	0.199	0.187	0.192
1	0.503	0.05	0.352	0.603	0.101	0.452	0.402	0.302	0.503	0.854	0.101	0.101	0.653	0.955	1.91	0.754	0.251	0.603	0.452	0.101	0.175	0.187	0.162	0.166	0.169	0.188	0.174	0.182	0.194	0.183	0.168	0.178	0.181	0.17	0.172	0.176	0.195	0.159	0.17	0.18	0.18	0.178	0.174	0.195	0.178	0.178	0.174	0.204	0.16
1	0.813	0.191	0.239	0.048	0.957	0.239	0.191	0.909	0.287	1.244	0.144	0.431	0.526	0.287	0.287	1.148	0.526	0.766	0.335	0.431	0.207	0.188	0.184	0.19	0.178	0.181	0.183	0.184	0.18	0.191	0.194	0.189	0.174	0.198	0.189	0.174	0.208	0.185	0.198	0.194	0.173	0.194	0.173	0.173	0.191	0.191	0.163	0.176	0.192
1	1	0	0.091	2.091	0	1	0	0	1.182	0.091	0.091	0.091	1.455	0.818	1	0.455	0.273	0.273	0.091	0	0.203	0.126	0.193	0.121	0.19	0.146	0.184	0.157	0.185	0.188	0.177	0.175	0.179	0.171	0.219	0.159	0.192	0.157	0.233	0.149	0.211	0.193	0.244	0.154	0.218	0.175	0.227	0.155	0.198
1	0.823	0.063	0.759	0.696	0.253	0.443	0.38	0.506	0.57	1.582	0.19	0.506	0.19	0.506	0.57	0.506	0.19	0.633	0.127	0.506	0.202	0.203	0.202	0.2	0.185	0.196	0.216	0.224	0.185	0.173	0.206	0.188	0.163	0.192	0.172	0.174	0.21	0.188	0.175	0.199	0.194	0.179	0.193	0.172	0.16	0.177	0.215	0.198	0.183
1	0.599	0.2	0.4	0.705	0.458	0.658	0.294	0.588	0.482	0.858	0.235	0.494	0.799	0.388	0.317	0.94	0.541	0.717	0.106	0.223	0.183	0.185	0.19	0.184	0.172	0.194	0.185	0.187	0.186	0.193	0.179	0.175	0.188	0.186	0.189	0.177	0.184	0.174	0.185	0.192	0.189	0.187	0.181	0.188	0.187	0.196	0.194	0.184	0.196
1	0.603	0.197	0.616	0.773	0.341	0.511	0.223	0.472	0.55	0.957	0.301	0.682	0.55	0.406	0.511	0.59	0.472	0.747	0.157	0.341	0.189	0.193	0.184	0.187	0.208	0.189	0.194	0.191	0.188	0.183	0.187	0.19	0.183	0.185	0.195	0.199	0.18	0.192	0.19	0.195	0.197	0.191	0.185	0.187	0.194	0.194	0.193	0.191	0.191
1	0.484	0.081	0.484	1.129	0.403	0	0.161	0.968	1.29	1.048	0.161	0.726	0.081	0.403	0.403	0.645	0.403	0.645	0	0.484	0.18	0.219	0.21	0.196	0.182	0.203	0.188	0.188	0.176	0.201	0.225	0.187	0.184	0.172	0.169	0.199	0.193	0.204	0.181	0.18	0.185	0.169	0.2	0.174	0.217	0.207	0.161	0.166	0.169
1	0.571	0.179	0.464	0.75	0.536	0.929	0.143	0.571	0.464	0.536	0.571	0.429	0.357	0.429	0.857	0.571	0.607	0.643	0.179	0.214	0.178	0.19	0.171	0.19	0.203	0.169	0.187	0.198	0.199	0.208	0.187	0.156	0.18	0.191	0.197	0.188	0.185	0.202	0.181	0.194	0.222	0.189	0.195	0.169	0.187	0.19	0.195	0.191	0.203
1	0.484	0.081	0.484	1.129	0.403	0	0.161	0.968	1.29	1.048	0.161	0.726	0.081	0.403	0.403	0.645	0.403	0.645	0	0.484	0.18	0.219	0.21	0.196	0.182	0.203	0.188	0.188	0.176	0.201	0.225	0.187	0.184	0.172	0.169	0.199	0.193	0.204	0.181	0.18	0.185	0.169	0.2	0.174	0.217	0.207	0.161	0.166	0.169
1	0.533	0.72	0.4	0.667	0.453	0.747	0.187	0.667	0.64	0.613	0.24	0.533	0.533	0.32	0.347	0.773	0.64	0.267	0.4	0.32	0.173	0.187	0.187	0.179	0.197	0.174	0.179	0.196	0.181	0.198	0.189	0.192	0.195	0.199	0.183	0.187	0.187	0.191	0.207	0.199	0.193	0.173	0.199	0.184	0.198	0.189	0.185	0.19	0.176
1	0.276	0.079	0.551	0.827	0.354	0.551	0.197	0.63	1.102	0.748	0.236	0.394	0.945	0.394	0.315	0.551	0.551	0.63	0.315	0.354	0.169	0.181	0.173	0.197	0.207	0.16	0.181	0.178	0.169	0.177	0.184	0.179	0.171	0.193	0.166	0.167	0.175	0.164	0.196	0.187	0.192	0.199	0.184	0.175	0.201	0.186	0.188	0.185	0.186
1	1.387	0.168	0.399	0.735	0.21	0.714	0.168	0.315	0.903	0.945	0.147	0.504	0.294	0.609	0.21	0.609	0.84	0.504	0.126	0.21	0.193	0.176	0.186	0.181	0.176	0.179	0.186	0.182	0.189	0.191	0.185	0.198	0.198	0.188	0.193	0.188	0.197	0.17	0.201	0.182	0.21	0.175	0.189	0.184	0.186	0.196	0.179	0.174	0.166
1	0.694	0.972	0.347	0.208	0.417	0.903	0.347	0.278	0.972	0.833	0.208	0.417	0.139	0.278	0.694	0.694	0.764	0.278	0	0.556	0.197	0.19	0.186	0.187	0.202	0.195	0.209	0.188	0.224	0.182	0.192	0.193	0.177	0.2	0.196	0.167	0.178	0.221	0.193	0.195	0.201	0.217	0.191	0.168	0.16	0.169	0.151	0.172	0.161
1	0.918	0.204	0.102	1.02	0.306	0.714	0.306	0.612	1.429	0.714	0.408	0.612	0.204	0.204	0.102	0.306	0.612	0.612	0.102	0.51	0.17	0.197	0.173	0.175	0.151	0.201	0.182	0.18	0.193	0.187	0.19	0.154	0.191	0.188	0.174	0.194	0.137	0.19	0.197	0.187	0.241	0.213	0.228	0.195	0.181	0.215	0.189	0.196	0.189
1	0.573	0.179	0.495	0.65	0.424	0.573	0.197	0.68	0.71	0.913	0.155	0.453	0.418	0.394	0.334	0.817	0.638	0.8	0.101	0.495	0.191	0.191	0.181	0.187	0.19	0.19	0.18	0.188	0.194	0.19	0.19	0.179	0.188	0.187	0.179	0.186	0.186	0.188	0.175	0.183	0.192	0.184	0.191	0.185	0.191	0.182	0.19	0.186	0.187
1	0.866	0.39	0.779	0.433	0.39	0.519	0.087	0.649	0.606	0.693	0.39	0.519	0.39	0.303	0.779	0.866	0.649	0.476	0.043	0.173	0.187	0.16	0.203	0.192	0.184	0.182	0.196	0.189	0.197	0.188	0.156	0.193	0.177	0.217	0.16	0.176	0.182	0.214	0.194	0.189	0.186	0.191	0.181	0.197	0.201	0.176	0.185	0.193	0.209
1	0.465	0.814	0.233	0.349	0.233	0.581	0.465	0.233	1.047	0.349	0.116	0.233	1.047	0.93	0.93	0.698	0.698	0.233	0.116	0.233	0.168	0.183	0.157	0.162	0.183	0.155	0.178	0.168	0.187	0.175	0.173	0.209	0.214	0.164	0.165	0.214	0.174	0.201	0.23	0.186	0.164	0.203	0.172	0.206	0.172	0.179	0.24	0.2	0.171
1	0.313	0.625	0.313	0.625	0.156	0.625	0.937	0.156	0	1.094	0.156	0.156	0.937	0.937	0.781	0.937	0.469	0.469	0.156	0.156	0.197	0.224	0.15	0.205	0.198	0.136	0.175	0.187	0.198	0.186	0.183	0.176	0.18	0.192	0.199	0.165	0.178	0.124	0.188	0.161	0.147	0.186	0.217	0.156	0.134	0.174	0.154	0.141	0.182
1	0.673	0.143	0.341	0.529	0.314	0.798	0.332	0.502	0.377	0.807	0.197	0.386	0.771	0.413	0.502	0.978	0.726	0.762	0.09	0.359	0.189	0.189	0.189	0.187	0.188	0.195	0.187	0.188	0.189	0.186	0.191	0.184	0.182	0.177	0.172	0.185	0.182	0.186	0.181	0.194	0.19	0.193	0.18	0.182	0.189	0.183	0.178	0.188	0.181
1	0.74	0.024	0.549	0.859	0.382	0.692	0.191	0.74	0.668	1.05	0.382	0.501	0.406	0.263	0.716	0.501	0.549	0.597	0.024	0.167	0.186	0.192	0.197	0.185	0.193	0.185	0.177	0.169	0.169	0.217	0.204	0.197	0.201	0.191	0.205	0.192	0.18	0.181	0.201	0.175	0.193	0.191	0.172	0.188	0.174	0.169	0.193	0.193	0.193
1	0.595	0.496	0.504	0.636	0.298	0.702	0.256	0.57	0.545	0.917	0.207	0.545	0.62	0.405	0.496	0.694	0.529	0.579	0.107	0.298	0.186	0.196	0.185	0.187	0.179	0.197	0.187	0.186	0.191	0.18	0.191	0.195	0.192	0.185	0.189	0.183	0.191	0.193	0.195	0.185	0.178	0.179	0.19	0.181	0.176	0.182	0.195	0.183	0.178
1	0.421	0.28	0.421	0.607	0.467	0.888	0.187	1.121	0.467	0.514	0.187	0.935	0.374	0.28	0.701	0.421	0.981	0.374	0.187	0.187	0.177	0.203	0.176	0.205	0.198	0.173	0.202	0.206	0.206	0.202	0.201	0.208	0.161	0.217	0.191	0.18	0.209	0.206	0.186	0.203	0.188	0.171	0.204	0.194	0.168	0.179	0.205	0.187	0.17
1	0.931	0.121	0.688	1.134	0.121	0.324	0.162	0.405	0.688	0.972	0.283	0.567	0.162	0.486	0.526	0.729	0.445	0.607	0.081	0.567	0.203	0.204	0.209	0.157	0.184	0.191	0.207	0.194	0.19	0.183	0.168	0.187	0.188	0.195	0.171	0.208	0.178	0.206	0.179	0.212	0.201	0.171	0.16	0.195	0.178	0.191	0.185	0.179	0.201
1	0.918	0.204	0.102	1.02	0.306	0.714	0.306	0.612	1.429	0.714	0.408	0.612	0.204	0.204	0.102	0.306	0.612	0.612	0.102	0.51	0.17	0.197	0.173	0.175	0.151	0.201	0.182	0.18	0.193	0.187	0.19	0.154	0.191	0.188	0.174	0.194	0.137	0.19	0.197	0.187	0.241	0.213	0.228	0.195	0.181	0.215	0.189	0.196	0.189
1	0.905	0.136	0.498	0.452	0.769	0.769	0.317	0.226	0.633	0.905	0.181	0.407	0.769	0.407	0.498	0.679	0.588	0.588	0.09	0.181	0.186	0.182	0.171	0.195	0.166	0.176	0.21	0.179	0.197	0.179	0.189	0.166	0.193	0.213	0.211	0.193	0.194	0.19	0.194	0.219	0.179	0.159	0.187	0.19	0.194	0.192	0.176	0.175	0.185
1	1.387	0.168	0.399	0.735	0.21	0.714	0.168	0.315	0.903	0.945	0.147	0.504	0.294	0.609	0.21	0.609	0.84	0.504	0.126	0.21	0.193	0.176	0.186	0.181	0.176	0.179	0.186	0.182	0.189	0.191	0.185	0.198	0.198	0.188	0.193	0.188	0.197	0.17	0.201	0.182	0.21	0.175	0.189	0.184	0.186	0.196	0.179	0.174	0.166
1	0.823	0.063	0.759	0.696	0.253	0.443	0.38	0.506	0.57	1.582	0.19	0.506	0.19	0.506	0.57	0.506	0.19	0.633	0.127	0.506	0.202	0.203	0.202	0.2	0.185	0.196	0.216	0.224	0.185	0.173	0.206	0.188	0.163	0.192	0.172	0.174	0.21	0.188	0.175	0.199	0.194	0.179	0.193	0.172	0.16	0.177	0.215	0.198	0.183
1	0.745	0.497	0.186	0.621	0.248	0.373	0.248	0.497	0.87	0.559	0.124	0.311	0.683	0.497	1.18	0.373	0.994	0.932	0.062	0	0.167	0.168	0.172	0.162	0.169	0.195	0.159	0.165	0.167	0.192	0.185	0.187	0.182	0.179	0.192	0.173	0.191	0.177	0.201	0.173	0.187	0.187	0.185	0.187	0.197	0.189	0.179	0.189	0.176
1	0.232	0.039	0.618	0.695	0.386	0.541	0.193	0.695	1.236	0.772	0.154	0.347	0.927	0.502	0.309	0.425	0.579	0.656	0.309	0.386	0.162	0.197	0.169	0.193	0.201	0.175	0.171	0.182	0.161	0.152	0.184	0.182	0.175	0.189	0.179	0.178	0.178	0.178	0.18	0.19	0.193	0.207	0.18	0.164	0.185	0.187	0.183	0.163	0.197
1	1.077	0.154	0.308	0.385	0.308	0.692	0	0.615	0.462	0.538	0.231	0.769	0.462	0.462	0.308	1	0.692	1.077	0.154	0.308	0.162	0.188	0.174	0.192	0.219	0.205	0.218	0.198	0.176	0.215	0.185	0.182	0.2	0.187	0.185	0.218	0.173	0.192	0.212	0.163	0.207	0.207	0.188	0.182	0.193	0.17	0.187	0.16	0.154
1	1.222	0.444	0.111	0.333	0.667	0.333	0.111	0.778	0.333	1	0	0.333	0.333	0.222	0.222	1.111	0.667	1.111	0.111	0.556	0.153	0.146	0.172	0.157	0.152	0.162	0.155	0.186	0.143	0.185	0.188	0.173	0.197	0.181	0.169	0.201	0.197	0.202	0.185	0.19	0.162	0.2	0.176	0.159	0.156	0.189	0.166	0.215	0.177
1	0.823	0.063	0.759	0.696	0.253	0.443	0.38	0.506	0.57	1.582	0.19	0.506	0.19	0.506	0.57	0.506	0.19	0.633	0.127	0.506	0.202	0.203	0.202	0.2	0.185	0.196	0.216	0.224	0.185	0.173	0.206	0.188	0.163	0.192	0.172	0.174	0.21	0.188	0.175	0.199	0.194	0.179	0.193	0.172	0.16	0.177	0.215	0.198	0.183
1	0.423	0.181	0.504	0.746	0.323	0.544	0.161	0.544	0.746	0.907	0.343	0.746	0.202	0.786	0.282	0.786	0.665	0.504	0.202	0.403	0.193	0.181	0.187	0.185	0.192	0.198	0.192	0.214	0.174	0.192	0.18	0.209	0.19	0.182	0.177	0.176	0.181	0.21	0.187	0.167	0.193	0.183	0.189	0.181	0.189	0.184	0.203	0.199	0.189
1	0.566	0.121	0.62	0.674	0.31	0.687	0.458	0.458	0.27	0.512	0.189	0.553	0.593	0.364	0.458	1.173	1.226	0.377	0.202	0.189	0.175	0.184	0.183	0.193	0.2	0.189	0.185	0.2	0.184	0.18	0.194	0.19	0.206	0.194	0.187	0.185	0.182	0.187	0.196	0.194	0.187	0.198	0.181	0.181	0.177	0.184	0.183	0.194	0.178
1	0.635	0.198	0.397	0.476	0.278	0.794	0.278	0.238	0.437	1.508	0.317	0.278	0.635	0.595	1.23	0.675	0.516	0.317	0.04	0.159	0.18	0.191	0.203	0.19	0.178	0.191	0.183	0.194	0.168	0.191	0.175	0.196	0.178	0.176	0.204	0.184	0.186	0.179	0.201	0.18	0.19	0.178	0.178	0.18	0.184	0.199	0.189	0.179	0.196
1	0.576	0.366	0.576	0.681	0.471	0.471	0.105	0.471	0.838	0.89	0.105	0.262	0.785	0.366	0.314	0.471	0.89	0.942	0.052	0.366	0.214	0.18	0.196	0.159	0.161	0.182	0.182	0.174	0.19	0.169	0.188	0.171	0.204	0.2	0.177	0.186	0.171	0.222	0.191	0.202	0.196	0.166	0.204	0.183	0.208	0.188	0.171	0.189	0.196
1	1.387	0.168	0.399	0.735	0.21	0.714	0.168	0.315	0.903	0.945	0.147	0.504	0.294	0.609	0.21	0.609	0.84	0.504	0.126	0.21	0.193	0.176	0.186	0.181	0.176	0.179	0.186	0.182	0.189	0.191	0.185	0.198	0.198	0.188	0.193	0.188	0.197	0.17	0.201	0.182	0.21	0.175	0.189	0.184	0.186	0.196	0.179	0.174	0.166
1	0.431	0.172	0.345	0.948	0.086	0.776	0.086	0.517	0.259	1.121	0.086	0.345	0.862	0.603	1.293	0.948	0.517	0.345	0.086	0.172	0.154	0.146	0.162	0.137	0.14	0.15	0.179	0.18	0.147	0.166	0.185	0.187	0.159	0.181	0.167	0.198	0.214	0.18	0.182	0.174	0.203	0.185	0.202	0.19	0.209	0.204	0.207	0.196	0.222
1	0.421	0.28	0.421	0.607	0.467	0.888	0.187	1.121	0.467	0.514	0.187	0.935	0.374	0.28	0.701	0.421	0.981	0.374	0.187	0.187	0.177	0.203	0.176	0.205	0.198	0.173	0.202	0.206	0.206	0.202	0.201	0.208	0.161	0.217	0.191	0.18	0.209	0.206	0.186	0.203	0.188	0.171	0.204	0.194	0.168	0.179	0.205	0.187	0.17
1	1.078	0.338	0.444	0.275	0.275	0.994	0.338	0.169	0.169	1.501	0.042	0.381	0.909	0.402	0.825	0.677	0.444	0.423	0.19	0.127	0.194	0.189	0.196	0.167	0.186	0.191	0.179	0.18	0.189	0.167	0.185	0.202	0.192	0.164	0.191	0.186	0.184	0.184	0.197	0.188	0.181	0.187	0.189	0.141	0.185	0.194	0.204	0.18	0.203
1	0.745	0.497	0.186	0.621	0.248	0.373	0.248	0.497	0.87	0.559	0.124	0.311	0.683	0.497	1.18	0.373	0.994	0.932	0.062	0	0.167	0.168	0.172	0.162	0.169	0.195	0.159	0.165	0.167	0.192	0.185	0.187	0.182	0.179	0.192	0.173	0.191	0.177	0.201	0.173	0.187	0.187	0.185	0.187	0.197	0.189	0.179	0.189	0.176
1	0.408	0.408	0.408	0.272	0.408	0.816	0.408	0.476	0.476	0.952	0.204	0.612	0.68	0.408	0.884	0.612	0.612	0.612	0.068	0.272	0.197	0.153	0.206	0.174	0.188	0.179	0.19	0.19	0.19	0.213	0.197	0.164	0.181	0.206	0.19	0.191	0.191	0.178	0.18	0.205	0.167	0.226	0.187	0.189	0.156	0.186	0.167	0.168	0.178
1	0.74	0.024	0.549	0.859	0.382	0.692	0.191	0.74	0.668	1.05	0.382	0.501	0.406	0.263	0.716	0.501	0.549	0.597	0.024	0.167	0.186	0.192	0.197	0.185	0.193	0.185	0.177	0.169	0.169	0.217	0.204	0.197	0.201	0.191	0.205	0.192	0.18	0.181	0.201	0.175	0.193	0.191	0.172	0.188	0.174	0.169	0.193	0.193	0.193
1	0.705	0.134	0.62	0.996	0.316	0.595	0.146	0.413	0.741	1.166	0.231	0.292	0.498	0.437	0.802	0.62	0.498	0.522	0.109	0.158	0.182	0.192	0.185	0.191	0.178	0.18	0.193	0.203	0.198	0.183	0.192	0.197	0.182	0.186	0.183	0.178	0.186	0.189	0.187	0.186	0.178	0.18	0.178	0.198	0.197	0.183	0.171	0.185	0.185
1	0.533	0.72	0.4	0.667	0.453	0.747	0.187	0.667	0.64	0.613	0.24	0.533	0.533	0.32	0.347	0.773	0.64	0.267	0.4	0.32	0.173	0.187	0.187	0.179	0.197	0.174	0.179	0.196	0.181	0.198	0.189	0.192	0.195	0.199	0.183	0.187	0.187	0.191	0.207	0.199	0.193	0.173	0.199	0.184	0.198	0.189	0.185	0.19	0.176
1	0.286	0.048	0.524	0.857	0.476	0.571	0.238	0.619	1.095	0.81	0.238	0.333	0.81	0.476	0.381	0.429	0.571	0.524	0.286	0.429	0.164	0.186	0.18	0.191	0.196	0.174	0.168	0.183	0.177	0.166	0.172	0.181	0.181	0.2	0.184	0.179	0.179	0.164	0.191	0.183	0.207	0.199	0.176	0.182	0.204	0.201	0.168	0.192	0.176
1	0.537	0.09	0.627	0.866	0.388	0.627	0.239	0.687	0.955	0.836	0.209	0.418	0.448	0.388	0.657	0.567	0.537	0.537	0.03	0.358	0.191	0.192	0.172	0.199	0.186	0.177	0.198	0.182	0.186	0.184	0.21	0.197	0.167	0.193	0.197	0.169	0.2	0.184	0.186	0.201	0.186	0.189	0.19	0.185	0.188	0.185	0.198	0.204	0.183
1	0.451	0.041	1.135	0.616	0.192	0.465	0.534	0.479	0.657	0.629	0.15	1.464	0.328	0.315	0.274	0.971	0.479	0.547	0.027	0.246	0.17	0.177	0.187	0.178	0.199	0.181	0.19	0.193	0.188	0.18	0.183	0.186	0.189	0.186	0.187	0.19	0.201	0.187	0.203	0.184	0.205	0.194	0.201	0.2	0.19	0.184	0.192	0.195	0.196
1	0.866	0.39	0.779	0.433	0.39	0.519	0.087	0.649	0.606	0.693	0.39	0.519	0.39	0.303	0.779	0.866	0.649	0.476	0.043	0.173	0.187	0.16	0.203	0.192	0.184	0.182	0.196	0.189	0.197	0.188	0.156	0.193	0.177	0.217	0.16	0.176	0.182	0.214	0.194	0.189	0.186	0.191	0.181	0.197	0.201	0.176	0.185	0.193	0.209
1	1.201	0	0.459	0.353	0.318	1.307	0.071	0.53	0.459	0.848	0.177	0.601	0.247	0.212	0.318	0.742	0.919	0.742	0.141	0.353	0.184	0.191	0.191	0.205	0.187	0.183	0.191	0.189	0.177	0.198	0.18	0.159	0.188	0.174	0.193	0.177	0.197	0.19	0.188	0.19	0.192	0.204	0.18	0.196	0.195	0.192	0.179	0.157	0.191
1	0.503	0.05	0.352	0.603	0.101	0.452	0.402	0.302	0.503	0.854	0.101	0.101	0.653	0.955	1.91	0.754	0.251	0.603	0.452	0.101	0.175	0.187	0.162	0.166	0.169	0.188	0.174	0.182	0.194	0.183	0.168	0.178	0.181	0.17	0.172	0.176	0.195	0.159	0.17	0.18	0.18	0.178	0.174	0.195	0.178	0.178	0.174	0.204	0.16
1	0.694	0.972	0.347	0.208	0.417	0.903	0.347	0.278	0.972	0.833	0.208	0.417	0.139	0.278	0.694	0.694	0.764	0.278	0	0.556	0.197	0.19	0.186	0.187	0.202	0.195	0.209	0.188	0.224	0.182	0.192	0.193	0.177	0.2	0.196	0.167	0.178	0.221	0.193	0.195	0.201	0.217	0.191	0.168	0.16	0.169	0.151	0.172	0.161
1	0.423	0.181	0.504	0.746	0.323	0.544	0.161	0.544	0.746	0.907	0.343	0.746	0.202	0.786	0.282	0.786	0.665	0.504	0.202	0.403	0.193	0.181	0.187	0.185	0.192	0.198	0.192	0.214	0.174	0.192	0.18	0.209	0.19	0.182	0.177	0.176	0.181	0.21	0.187	0.167	0.193	0.183	0.189	0.181	0.189	0.184	0.203	0.199	0.189
1	1.184	0.012	0.432	1.11	0.382	0.764	0.136	0.173	0.308	1.652	0.173	0.086	0.592	0.271	1.011	0.271	0.432	0.641	0.025	0.345	0.191	0.194	0.193	0.181	0.211	0.185	0.193	0.184	0.179	0.172	0.181	0.19	0.187	0.188	0.192	0.192	0.191	0.191	0.182	0.18	0.189	0.183	0.178	0.185	0.191	0.196	0.188	0.194	0.186
1	0.548	0.274	0.489	0.685	0.411	0.47	0.274	0.45	0.45	1.096	0.078	0.333	0.548	0.705	0.685	0.548	0.548	0.783	0.215	0.411	0.177	0.195	0.174	0.195	0.181	0.19	0.188	0.186	0.195	0.194	0.179	0.185	0.193	0.196	0.192	0.184	0.195	0.191	0.195	0.192	0.168	0.196	0.186	0.185	0.184	0.175	0.185	0.194	0.179
1	0.421	0.28	0.421	0.607	0.467	0.888	0.187	1.121	0.467	0.514	0.187	0.935	0.374	0.28	0.701	0.421	0.981	0.374	0.187	0.187	0.177	0.203	0.176	0.205	0.198	0.173	0.202	0.206	0.206	0.202	0.201	0.208	0.161	0.217	0.191	0.18	0.209	0.206	0.186	0.203	0.188	0.171	0.204	0.194	0.168	0.179	0.205	0.187	0.17
1	0.409	0.069	0.602	0.586	0.54	0.494	0.093	0.918	0.795	0.872	0.185	1.065	0.293	0.301	0.332	0.648	0.548	0.563	0.116	0.571	0.198	0.195	0.197	0.19	0.182	0.187	0.181	0.188	0.183	0.193	0.187	0.192	0.177	0.19	0.194	0.189	0.186	0.191	0.181	0.177	0.203	0.181	0.199	0.194	0.183	0.187	0.192	0.195	0.187
1	1.177	0.251	0.731	0.64	0.149	0.949	0.114	0.331	0.56	0.629	0.114	0.217	0.754	0.469	0.674	0.846	0.354	0.823	0.069	0.149	0.172	0.169	0.185	0.172	0.172	0.191	0.18	0.187	0.182	0.179	0.197	0.188	0.192	0.185	0.188	0.186	0.184	0.186	0.182	0.184	0.197	0.189	0.173	0.183	0.179	0.179	0.19	0.194	0.192
1	0.918	0.204	0.102	1.02	0.306	0.714	0.306	0.612	1.429	0.714	0.408	0.612	0.204	0.204	0.102	0.306	0.612	0.612	0.102	0.51	0.17	0.197	0.173	0.175	0.151	0.201	0.182	0.18	0.193	0.187	0.19	0.154	0.191	0.188	0.174	0.194	0.137	0.19	0.197	0.187	0.241	0.213	0.228	0.195	0.181	0.215	0.189	0.196	0.189
1	0.325	0.244	0.569	1.057	0.813	0.163	0.244	0.894	0.976	0.976	0.244	0.732	0.488	0.244	0.407	0.407	0.244	0.488	0.325	0.163	0.19	0.197	0.181	0.176	0.206	0.181	0.199	0.192	0.172	0.2	0.204	0.203	0.171	0.222	0.208	0.179	0.192	0.165	0.188	0.186	0.176	0.153	0.201	0.184	0.174	0.196	0.162	0.173	0.187
1	0.573	0.179	0.495	0.65	0.424	0.573	0.197	0.68	0.71	0.913	0.155	0.453	0.418	0.394	0.334	0.817	0.638	0.8	0.101	0.495	0.191	0.191	0.181	0.187	0.19	0.19	0.18	0.188	0.194	0.19	0.19	0.179	0.188	0.187	0.179	0.186	0.186	0.188	0.175	0.183	0.192	0.184	0.191	0.185	0.191	0.182	0.19	0.186	0.187
1	0.537	0	0.615	0.654	0.314	0.471	0.131	0.746	0.785	0.812	0.131	0.903	0.38	0.419	0.38	0.942	0.759	0.563	0.092	0.366	0.205	0.18	0.19	0.175	0.189	0.186	0.199	0.183	0.197	0.194	0.194	0.193	0.194	0.19	0.192	0.192	0.188	0.193	0.187	0.183	0.195	0.181	0.188	0.192	0.196	0.197	0.179	0.186	0.194
1	0.918	0.204	0.102	1.02	0.306	0.714	0.306	0.612	1.429	0.714	0.408	0.612	0.204	0.204	0.102	0.306	0.612	0.612	0.102	0.51	0.17	0.197	0.173	0.175	0.151	0.201	0.182	0.18	0.193	0.187	0.19	0.154	0.191	0.188	0.174	0.194	0.137	0.19	0.197	0.187	0.241	0.213	0.228	0.195	0.181	0.215	0.189	0.196	0.189
1	0.721	0.025	0.498	0.473	0.622	0.572	0.323	0.373	0.473	1.045	0.448	0.323	0.547	0.547	0.448	0.697	0.672	0.871	0.1	0.224	0.193	0.183	0.163	0.178	0.179	0.196	0.181	0.183	0.198	0.187	0.181	0.184	0.188	0.18	0.197	0.177	0.178	0.201	0.182	0.195	0.195	0.176	0.188	0.193	0.181	0.191	0.169	0.196	0.194
1	0.451	0.041	1.135	0.616	0.192	0.465	0.534	0.479	0.657	0.629	0.15	1.464	0.328	0.315	0.274	0.971	0.479	0.547	0.027	0.246	0.17	0.177	0.187	0.178	0.199	0.181	0.19	0.193	0.188	0.18	0.183	0.186	0.189	0.186	0.187	0.19	0.201	0.187	0.203	0.184	0.205	0.194	0.201	0.2	0.19	0.184	0.192	0.195	0.196
1	0.71	0.23	0.668	0.459	0.438	0.355	0.146	0.647	0.564	0.96	0.292	0.438	0.438	0.292	0.438	0.814	0.564	0.835	0.23	0.48	0.186	0.205	0.199	0.186	0.173	0.172	0.192	0.189	0.195	0.182	0.177	0.187	0.195	0.193	0.192	0.182	0.173	0.192	0.196	0.2	0.194	0.18	0.193	0.195	0.182	0.173	0.184	0.199	0.197
1	1.724	0	0.345	0.172	0.517	1.034	0.517	0.517	0.345	1.034	0	0.517	0.172	0.345	0.172	0.69	0.862	0.862	0.172	0	0.174	0.173	0.169	0.144	0.157	0.17	0.184	0.132	0.172	0.177	0.176	0.117	0.19	0.148	0.191	0.137	0.162	0.157	0.164	0.114	0.169	0.185	0.194	0.14	0.131	0.149	0.184	0.161	0.178
1	0.533	0.72	0.4	0.667	0.453	0.747	0.187	0.667	0.64	0.613	0.24	0.533	0.533	0.32	0.347	0.773	0.64	0.267	0.4	0.32	0.173	0.187	0.187	0.179	0.197	0.174	0.179	0.196	0.181	0.198	0.189	0.192	0.195	0.199	0.183	0.187	0.187	0.191	0.207	0.199	0.193	0.173	0.199	0.184	0.198	0.189	0.185	0.19	0.176
1	0.325	0.244	0.569	1.057	0.813	0.163	0.244	0.894	0.976	0.976	0.244	0.732	0.488	0.244	0.407	0.407	0.244	0.488	0.325	0.163	0.19	0.197	0.181	0.176	0.206	0.181	0.199	0.192	0.172	0.2	0.204	0.203	0.171	0.222	0.208	0.179	0.192	0.165	0.188	0.186	0.176	0.153	0.201	0.184	0.174	0.196	0.162	0.173	0.187
1	1.077	0.154	0.308	0.385	0.308	0.692	0	0.615	0.462	0.538	0.231	0.769	0.462	0.462	0.308	1	0.692	1.077	0.154	0.308	0.162	0.188	0.174	0.192	0.219	0.205	0.218	0.198	0.176	0.215	0.185	0.182	0.2	0.187	0.185	0.218	0.173	0.192	0.212	0.163	0.207	0.207	0.188	0.182	0.193	0.17	0.187	0.16	0.154
1	0.889	0.381	0.603	0.698	0.222	0.54	0.159	0.667	0.762	0.794	0.254	0.444	0.222	0.508	0.381	0.667	0.667	0.667	0.063	0.413	0.191	0.182	0.178	0.182	0.197	0.177	0.208	0.182	0.178	0.17	0.198	0.192	0.179	0.182	0.174	0.168	0.198	0.192	0.187	0.189	0.189	0.194	0.195	0.185	0.188	0.196	0.173	0.197	0.19
1	0.423	0.181	0.504	0.746	0.323	0.544	0.161	0.544	0.746	0.907	0.343	0.746	0.202	0.786	0.282	0.786	0.665	0.504	0.202	0.403	0.193	0.181	0.187	0.185	0.192	0.198	0.192	0.214	0.174	0.192	0.18	0.209	0.19	0.182	0.177	0.176	0.181	0.21	0.187	0.167	0.193	0.183	0.189	0.181	0.189	0.184	0.203	0.199	0.189
1	0.589	0.154	0.477	0.813	0.323	0.645	0.21	0.435	0.87	0.701	0.168	0.547	0.463	0.505	0.477	0.968	0.603	0.645	0.112	0.295	0.191	0.199	0.182	0.19	0.183	0.191	0.199	0.179	0.189	0.195	0.192	0.185	0.188	0.179	0.198	0.185	0.198	0.201	0.184	0.194	0.188	0.17	0.191	0.186	0.184	0.177	0.183	0.197	0.197
1	0.345	0.776	0.345	0.69	0.259	0.603	0.474	0.345	0.905	0.69	0.345	0.302	0.647	0.56	0.819	0.647	0.259	0.474	0.216	0.302	0.195	0.21	0.22	0.182	0.182	0.181	0.175	0.194	0.202	0.184	0.195	0.21	0.184	0.187	0.187	0.193	0.178	0.195	0.166	0.187	0.17	0.189	0.184	0.187	0.163	0.159	0.188	0.202	0.19
1	0.408	0.408	0.408	0.272	0.408	0.816	0.408	0.476	0.476	0.952	0.204	0.612	0.68	0.408	0.884	0.612	0.612	0.612	0.068	0.272	0.197	0.153	0.206	0.174	0.188	0.179	0.19	0.19	0.19	0.213	0.197	0.164	0.181	0.206	0.19	0.191	0.191	0.178	0.18	0.205	0.167	0.226	0.187	0.189	0.156	0.186	0.167	0.168	0.178
1	1.694	0	0.437	0.273	0.109	0.984	0.109	0.383	0.492	0.492	0.055	0.546	0.219	0.328	0.273	0.984	1.202	0.765	0.328	0.328	0.17	0.197	0.155	0.184	0.209	0.175	0.184	0.21	0.203	0.163	0.186	0.17	0.163	0.183	0.177	0.18	0.179	0.196	0.173	0.158	0.199	0.172	0.183	0.204	0.19	0.175	0.193	0.209	0.195
1	0.935	0.304	0.514	0.374	0.374	0.911	0.257	0.467	0.35	0.771	0.117	0.21	0.678	0.327	0.397	0.654	1.028	0.864	0.093	0.374	0.195	0.196	0.183	0.172	0.177	0.174	0.191	0.196	0.174	0.182	0.174	0.189	0.169	0.172	0.193	0.177	0.184	0.193	0.168	0.166	0.189	0.189	0.194	0.171	0.178	0.172	0.209	0.189	0.194
1	0.705	0.134	0.62	0.996	0.316	0.595	0.146	0.413	0.741	1.166	0.231	0.292	0.498	0.437	0.802	0.62	0.498	0.522	0.109	0.158	0.182	0.192	0.185	0.191	0.178	0.18	0.193	0.203	0.198	0.183	0.192	0.197	0.182	0.186	0.183	0.178	0.186	0.189	0.187	0.186	0.178	0.18	0.178	0.198	0.197	0.183	0.171	0.185	0.185
1	0.823	0.063	0.759	0.696	0.253	0.443	0.38	0.506	0.57	1.582	0.19	0.506	0.19	0.506	0.57	0.506	0.19	0.633	0.127	0.506	0.202	0.203	0.202	0.2	0.185	0.196	0.216	0.224	0.185	0.173	0.206	0.188	0.163	0.192	0.172	0.174	0.21	0.188	0.175	0.199	0.194	0.179	0.193	0.172	0.16	0.177	0.215	0.198	0.183
1	0.313	0.625	0.313	0.625	0.156	0.625	0.937	0.156	0	1.094	0.156	0.156	0.937	0.937	0.781	0.937	0.469	0.469	0.156	0.156	0.197	0.224	0.15	0.205	0.198	0.136	0.175	0.187	0.198	0.186	0.183	0.176	0.18	0.192	0.199	0.165	0.178	0.124	0.188	0.161	0.147	0.186	0.217	0.156	0.134	0.174	0.154	0.141	0.182
1	0.695	0.079	0.419	0.76	0.197	0.406	0.288	0.38	0.577	1.009	0.262	0.55	0.76	0.983	0.459	0.786	0.459	0.59	0.092	0.249	0.185	0.185	0.192	0.188	0.185	0.185	0.195	0.196	0.192	0.188	0.19	0.18	0.18	0.199	0.188	0.193	0.182	0.191	0.181	0.188	0.181	0.187	0.191	0.196	0.183	0.182	0.194	0.187	0.181
1	0.635	0.198	0.397	0.476	0.278	0.794	0.278	0.238	0.437	1.508	0.317	0.278	0.635	0.595	1.23	0.675	0.516	0.317	0.04	0.159	0.18	0.191	0.203	0.19	0.178	0.191	0.183	0.194	0.168	0.191	0.175	0.196	0.178	0.176	0.204	0.184	0.186	0.179	0.201	0.18	0.19	0.178	0.178	0.18	0.184	0.199	0.189	0.179	0.196
1	0.695	0.079	0.419	0.76	0.197	0.406	0.288	0.38	0.577	1.009	0.262	0.55	0.76	0.983	0.459	0.786	0.459	0.59	0.092	0.249	0.185	0.185	0.192	0.188	0.185	0.185	0.195	0.196	0.192	0.188	0.19	0.18	0.18	0.199	0.188	0.193	0.182	0.191	0.181	0.188	0.181	0.187	0.191	0.196	0.183	0.182	0.194	0.187	0.181
1	0.635	0.198	0.397	0.476	0.278	0.794	0.278	0.238	0.437	1.508	0.317	0.278	0.635	0.595	1.23	0.675	0.516	0.317	0.04	0.159	0.18	0.191	0.203	0.19	0.178	0.191	0.183	0.194	0.168	0.191	0.175	0.196	0.178	0.176	0.204	0.184	0.186	0.179	0.201	0.18	0.19	0.178	0.178	0.18	0.184	0.199	0.189	0.179	0.196
1	0.387	0	0.774	0.774	0.258	0.323	0.129	1.097	1.032	1.226	0.323	0.387	0.258	0.065	0.581	0.645	0.387	1.032	0	0.323	0.184	0.215	0.169	0.182	0.185	0.173	0.167	0.179	0.193	0.189	0.18	0.198	0.203	0.17	0.194	0.218	0.194	0.196	0.203	0.174	0.191	0.21	0.189	0.213	0.197	0.193	0.21	0.16	0.182
1	0.537	0	0.615	0.654	0.314	0.471	0.131	0.746	0.785	0.812	0.131	0.903	0.38	0.419	0.38	0.942	0.759	0.563	0.092	0.366	0.205	0.18	0.19	0.175	0.189	0.186	0.199	0.183	0.197	0.194	0.194	0.193	0.194	0.19	0.192	0.192	0.188	0.193	0.187	0.183	0.195	0.181	0.188	0.192	0.196	0.197	0.179	0.186	0.194
1	0.712	0.208	0.451	0.365	0.365	0.712	0.104	0.764	0.174	0.868	0.139	0.747	0.538	0.503	0.608	0.747	0.729	0.625	0.226	0.417	0.193	0.187	0.19	0.194	0.188	0.19	0.188	0.197	0.184	0.195	0.19	0.191	0.178	0.184	0.19	0.185	0.188	0.19	0.189	0.191	0.194	0.188	0.193	0.187	0.18	0.195	0.203	0.174	0.18
1	0.431	0.172	0.345	0.948	0.086	0.776	0.086	0.517	0.259	1.121	0.086	0.345	0.862	0.603	1.293	0.948	0.517	0.345	0.086	0.172	0.154	0.146	0.162	0.137	0.14	0.15	0.179	0.18	0.147	0.166	0.185	0.187	0.159	0.181	0.167	0.198	0.214	0.18	0.182	0.174	0.203	0.185	0.202	0.19	0.209	0.204	0.207	0.196	0.222
1	0.286	0.048	0.524	0.857	0.476	0.571	0.238	0.619	1.095	0.81	0.238	0.333	0.81	0.476	0.381	0.429	0.571	0.524	0.286	0.429	0.164	0.186	0.18	0.191	0.196	0.174	0.168	0.183	0.177	0.166	0.172	0.181	0.181	0.2	0.184	0.179	0.179	0.164	0.191	0.183	0.207	0.199	0.176	0.182	0.204	0.201	0.168	0.192	0.176
1	0.712	0.208	0.451	0.365	0.365	0.712	0.104	0.764	0.174	0.868	0.139	0.747	0.538	0.503	0.608	0.747	0.729	0.625	0.226	0.417	0.193	0.187	0.19	0.194	0.188	0.19	0.188	0.197	0.184	0.195	0.19	0.191	0.178	0.184	0.19	0.185	0.188	0.19	0.189	0.191	0.194	0.188	0.193	0.187	0.18	0.195	0.203	0.174	0.18
1	0.417	0.069	0.602	0.586	0.54	0.494	0.093	0.918	0.795	0.872	0.185	1.065	0.293	0.301	0.332	0.648	0.548	0.556	0.116	0.571	0.198	0.195	0.196	0.19	0.182	0.187	0.181	0.188	0.183	0.193	0.187	0.192	0.177	0.19	0.194	0.189	0.186	0.191	0.181	0.177	0.203	0.181	0.199	0.194	0.183	0.187	0.192	0.195	0.187
1	1.172	0.069	0.224	0.224	0.19	0.707	0.293	0.241	0.172	0.638	0.103	0.241	1.362	0.276	0.241	2	1.121	0.431	0.069	0.224	0.186	0.185	0.197	0.186	0.189	0.183	0.178	0.191	0.171	0.186	0.179	0.169	0.169	0.168	0.185	0.171	0.185	0.179	0.179	0.171	0.167	0.185	0.175	0.178	0.184	0.171	0.177	0.179	0.181
1	0.745	0.497	0.186	0.621	0.248	0.373	0.248	0.497	0.87	0.559	0.124	0.311	0.683	0.497	1.18	0.373	0.994	0.932	0.062	0	0.167	0.168	0.172	0.162	0.169	0.195	0.159	0.165	0.167	0.192	0.185	0.187	0.182	0.179	0.192	0.173	0.191	0.177	0.201	0.173	0.187	0.187	0.185	0.187	0.197	0.189	0.179	0.189	0.176
1	0.71	0.23	0.668	0.459	0.438	0.355	0.146	0.647	0.564	0.96	0.292	0.438	0.438	0.292	0.438	0.814	0.564	0.835	0.23	0.48	0.186	0.205	0.199	0.186	0.173	0.172	0.192	0.189	0.195	0.182	0.177	0.187	0.195	0.193	0.192	0.182	0.173	0.192	0.196	0.2	0.194	0.18	0.193	0.195	0.182	0.173	0.184	0.199	0.197
1	1.172	0.069	0.224	0.224	0.19	0.707	0.293	0.241	0.172	0.638	0.103	0.241	1.362	0.276	0.241	2	1.121	0.431	0.069	0.224	0.186	0.185	0.197	0.186	0.189	0.183	0.178	0.191	0.171	0.186	0.179	0.169	0.169	0.168	0.185	0.171	0.185	0.179	0.179	0.171	0.167	0.185	0.175	0.178	0.184	0.171	0.177	0.179	0.181
1	0.408	0.408	0.408	0.272	0.408	0.816	0.408	0.476	0.476	0.952	0.204	0.612	0.68	0.408	0.884	0.612	0.612	0.612	0.068	0.272	0.197	0.153	0.206	0.174	0.188	0.179	0.19	0.19	0.19	0.213	0.197	0.164	0.181	0.206	0.19	0.191	0.191	0.178	0.18	0.205	0.167	0.226	0.187	0.189	0.156	0.186	0.167	0.168	0.178
1	0.745	0.497	0.186	0.621	0.248	0.373	0.248	0.497	0.87	0.559	0.124	0.311	0.683	0.497	1.18	0.373	0.994	0.932	0.062	0	0.167	0.168	0.172	0.162	0.169	0.195	0.159	0.165	0.167	0.192	0.185	0.187	0.182	0.179	0.192	0.173	0.191	0.177	0.201	0.173	0.187	0.187	0.185	0.187	0.197	0.189	0.179	0.189	0.176
1	0.421	0.28	0.421	0.607	0.467	0.888	0.187	1.121	0.467	0.514	0.187	0.935	0.374	0.28	0.701	0.421	0.981	0.374	0.187	0.187	0.177	0.203	0.176	0.205	0.198	0.173	0.202	0.206	0.206	0.202	0.201	0.208	0.161	0.217	0.191	0.18	0.209	0.206	0.186	0.203	0.188	0.171	0.204	0.194	0.168	0.179	0.205	0.187	0.17
1	0.589	0.154	0.477	0.813	0.323	0.645	0.21	0.435	0.87	0.701	0.168	0.547	0.463	0.505	0.477	0.968	0.603	0.645	0.112	0.295	0.191	0.199	0.182	0.19	0.183	0.191	0.199	0.179	0.189	0.195	0.192	0.185	0.188	0.179	0.198	0.185	0.198	0.201	0.184	0.194	0.188	0.17	0.191	0.186	0.184	0.177	0.183	0.197	0.197
1	0.918	0.204	0.102	1.02	0.306	0.714	0.306	0.612	1.429	0.714	0.408	0.612	0.204	0.204	0.102	0.306	0.612	0.612	0.102	0.51	0.17	0.197	0.173	0.175	0.151	0.201	0.182	0.18	0.193	0.187	0.19	0.154	0.191	0.188	0.174	0.194	0.137	0.19	0.197	0.187	0.241	0.213	0.228	0.195	0.181	0.215	0.189	0.196	0.189
1	0.462	0	1.385	0.615	0.462	0.769	0	0.923	0.615	0.923	0	0.462	0	0.615	0.769	0.462	0.462	0.462	0.308	0.308	0.143	0.19	0.198	0.168	0.181	0.175	0.233	0.25	0.233	0.148	0.188	0.247	0.233	0.191	0.216	0.17	0.19	0.239	0.239	0.185	0.171	0.209	0.224	0.205	0.187	0.186	0.167	0.22	0.196
1	0.643	0.071	0.429	1.571	0.143	0.071	0.143	0.429	1.143	1.286	0.143	0.357	0.071	1.214	0.786	0.571	0.429	0.357	0	0.143	0.181	0.2	0.191	0.181	0.203	0.181	0.176	0.19	0.174	0.189	0.175	0.175	0.194	0.195	0.168	0.152	0.185	0.204	0.217	0.176	0.19	0.2	0.176	0.174	0.193	0.173	0.16	0.161	0.193
1	0.721	0.025	0.498	0.473	0.622	0.572	0.323	0.373	0.473	1.045	0.448	0.323	0.547	0.547	0.448	0.697	0.672	0.871	0.1	0.224	0.193	0.183	0.163	0.178	0.179	0.196	0.181	0.183	0.198	0.187	0.181	0.184	0.188	0.18	0.197	0.177	0.178	0.201	0.182	0.195	0.195	0.176	0.188	0.193	0.181	0.191	0.169	0.196	0.194
1	0.421	0.28	0.421	0.607	0.467	0.888	0.187	1.121	0.467	0.514	0.187	0.935	0.374	0.28	0.701	0.421	0.981	0.374	0.187	0.187	0.177	0.203	0.176	0.205	0.198	0.173	0.202	0.206	0.206	0.202	0.201	0.208	0.161	0.217	0.191	0.18	0.209	0.206	0.186	0.203	0.188	0.171	0.204	0.194	0.168	0.179	0.205	0.187	0.17
1	0.93	0.088	0.515	0.415	0.402	0.942	0.126	0.515	0.402	0.892	0.302	0.49	0.842	0.327	0.364	0.477	0.653	0.704	0.302	0.314	0.187	0.19	0.191	0.192	0.19	0.185	0.179	0.189	0.181	0.183	0.178	0.191	0.195	0.19	0.188	0.185	0.185	0.187	0.185	0.186	0.2	0.183	0.174	0.187	0.192	0.19	0.188	0.202	0.175
1	0.524	0.249	0.574	0.299	0.224	0.973	0.175	0.923	0.449	0.748	0.125	0.623	0.648	0.224	0.424	0.948	0.873	0.773	0.075	0.15	0.171	0.178	0.173	0.169	0.195	0.183	0.181	0.187	0.197	0.194	0.195	0.181	0.176	0.187	0.189	0.185	0.186	0.196	0.206	0.182	0.175	0.198	0.202	0.178	0.189	0.197	0.188	0.17	0.179
1	0.767	0.149	0.173	0.891	0.124	1.213	0.149	0.396	0.371	0.916	0.099	0.248	1.04	0.47	0.569	0.693	0.569	0.842	0.223	0.099	0.178	0.176	0.175	0.17	0.177	0.179	0.179	0.188	0.185	0.176	0.184	0.186	0.172	0.188	0.187	0.182	0.187	0.186	0.196	0.171	0.188	0.182	0.178	0.194	0.197	0.177	0.18	0.194	0.189
1	1.037	0.141	0.538	0.615	0.166	0.704	0.346	0.423	0.333	1.204	0.384	0.397	0.435	0.627	0.499	0.538	0.615	0.691	0.09	0.218	0.191	0.186	0.176	0.186	0.175	0.193	0.19	0.181	0.197	0.183	0.188	0.188	0.189	0.192	0.178	0.191	0.196	0.187	0.181	0.182	0.177	0.194	0.17	0.19	0.195	0.184	0.185	0.177	0.19
1	1.036	0.259	0.311	0.674	0.207	0.622	0.155	0.259	0.415	1.71	0.104	0.311	0.57	0.363	0.674	0.622	0.57	0.674	0.259	0.207	0.192	0.204	0.173	0.167	0.189	0.194	0.196	0.205	0.194	0.186	0.185	0.176	0.201	0.185	0.185	0.196	0.193	0.189	0.191	0.186	0.194	0.185	0.172	0.168	0.188	0.19	0.169	0.171	0.184
1	1.019	0.185	0.602	0.324	0.509	0.787	0.324	0.417	0.37	1.065	0.231	0.37	0.833	0.602	0.602	0.417	0.417	0.417	0.185	0.324	0.185	0.187	0.179	0.197	0.175	0.179	0.206	0.194	0.201	0.186	0.178	0.193	0.205	0.192	0.178	0.183	0.196	0.181	0.19	0.185	0.181	0.188	0.177	0.187	0.2	0.2	0.183	0.194	0.178
1	0.599	0.2	0.4	0.705	0.458	0.658	0.294	0.588	0.482	0.858	0.235	0.494	0.799	0.388	0.317	0.94	0.541	0.717	0.106	0.223	0.183	0.185	0.19	0.184	0.172	0.194	0.185	0.187	0.186	0.193	0.179	0.175	0.188	0.186	0.189	0.177	0.184	0.174	0.185	0.192	0.189	0.187	0.181	0.188	0.187	0.196	0.194	0.184	0.196
1	0.712	0.208	0.451	0.365	0.365	0.712	0.104	0.764	0.174	0.868	0.139	0.747	0.538	0.503	0.608	0.747	0.729	0.625	0.226	0.417	0.193	0.187	0.19	0.194	0.188	0.19	0.188	0.197	0.184	0.195	0.19	0.191	0.178	0.184	0.19	0.185	0.188	0.19	0.189	0.191	0.194	0.188	0.193	0.187	0.18	0.195	0.203	0.174	0.18
1	0.694	0.972	0.347	0.208	0.417	0.903	0.347	0.278	0.972	0.833	0.208	0.417	0.139	0.278	0.694	0.694	0.764	0.278	0	0.556	0.197	0.19	0.186	0.187	0.202	0.195	0.209	0.188	0.224	0.182	0.192	0.193	0.177	0.2	0.196	0.167	0.178	0.221	0.193	0.195	0.201	0.217	0.191	0.168	0.16	0.169	0.151	0.172	0.161
1	0.826	0.537	0.331	0.723	0.31	0.909	0.248	0.475	0.269	0.682	0.186	0.455	0.496	0.434	0.723	0.826	0.517	0.64	0.165	0.248	0.184	0.172	0.194	0.182	0.198	0.19	0.197	0.196	0.196	0.196	0.201	0.187	0.191	0.184	0.178	0.184	0.178	0.181	0.184	0.185	0.172	0.189	0.172	0.175	0.197	0.172	0.208	0.195	0.192
1	0.595	0.496	0.504	0.636	0.298	0.702	0.256	0.57	0.545	0.917	0.207	0.545	0.62	0.405	0.496	0.694	0.529	0.579	0.107	0.298	0.186	0.196	0.185	0.187	0.179	0.197	0.187	0.186	0.191	0.18	0.191	0.195	0.192	0.185	0.189	0.183	0.191	0.193	0.195	0.185	0.178	0.179	0.19	0.181	0.176	0.182	0.195	0.183	0.178
1	1.278	0.069	0.569	0.375	0.431	0.903	0.181	0.417	0.181	0.931	0.167	0.444	0.583	0.528	0.361	0.583	0.625	0.694	0.181	0.5	0.189	0.19	0.193	0.18	0.188	0.182	0.184	0.189	0.181	0.182	0.179	0.187	0.176	0.189	0.183	0.183	0.184	0.193	0.183	0.186	0.182	0.184	0.195	0.187	0.187	0.187	0.188	0.194	0.189
1	1.222	0.444	0.111	0.333	0.667	0.333	0.111	0.778	0.333	1	0	0.333	0.333	0.222	0.222	1.111	0.667	1.111	0.111	0.556	0.153	0.146	0.172	0.157	0.152	0.162	0.155	0.186	0.143	0.185	0.188	0.173	0.197	0.181	0.169	0.201	0.197	0.202	0.185	0.19	0.162	0.2	0.176	0.159	0.156	0.189	0.166	0.215	0.177
1	0.74	0.024	0.549	0.859	0.382	0.692	0.191	0.74	0.668	1.05	0.382	0.501	0.406	0.263	0.716	0.501	0.549	0.597	0.024	0.167	0.186	0.192	0.197	0.185	0.193	0.185	0.177	0.169	0.169	0.217	0.204	0.197	0.201	0.191	0.205	0.192	0.18	0.181	0.201	0.175	0.193	0.191	0.172	0.188	0.174	0.169	0.193	0.193	0.193
1	0.635	0.198	0.397	0.476	0.278	0.794	0.278	0.238	0.437	1.508	0.317	0.278	0.635	0.595	1.23	0.675	0.516	0.317	0.04	0.159	0.18	0.191	0.203	0.19	0.178	0.191	0.183	0.194	0.168	0.191	0.175	0.196	0.178	0.176	0.204	0.184	0.186	0.179	0.201	0.18	0.19	0.178	0.178	0.18	0.184	0.199	0.189	0.179	0.196
1	0.276	0.079	0.551	0.827	0.354	0.551	0.197	0.63	1.102	0.748	0.236	0.394	0.945	0.394	0.315	0.551	0.551	0.63	0.315	0.354	0.169	0.181	0.173	0.197	0.207	0.16	0.181	0.178	0.169	0.177	0.184	0.179	0.171	0.193	0.166	0.167	0.175	0.164	0.196	0.187	0.192	0.199	0.184	0.175	0.201	0.186	0.188	0.185	0.186
1	0.286	0.048	0.524	0.857	0.476	0.571	0.238	0.619	1.095	0.81	0.238	0.333	0.81	0.476	0.381	0.429	0.571	0.524	0.286	0.429	0.164	0.186	0.18	0.191	0.196	0.174	0.168	0.183	0.177	0.166	0.172	0.181	0.181	0.2	0.184	0.179	0.179	0.164	0.191	0.183	0.207	0.199	0.176	0.182	0.204	0.201	0.168	0.192	0.176
1	0.935	0.304	0.514	0.374	0.374	0.911	0.257	0.467	0.35	0.771	0.117	0.21	0.678	0.327	0.397	0.654	1.028	0.864	0.093	0.374	0.195	0.196	0.183	0.172	0.177	0.174	0.191	0.196	0.174	0.182	0.174	0.189	0.169	0.172	0.193	0.177	0.184	0.193	0.168	0.166	0.189	0.189	0.194	0.171	0.178	0.172	0.209	0.189	0.194
1	0.721	0.025	0.498	0.473	0.622	0.572	0.323	0.373	0.473	1.045	0.448	0.323	0.547	0.547	0.448	0.697	0.672	0.871	0.1	0.224	0.193	0.183	0.163	0.178	0.179	0.196	0.181	0.183	0.198	0.187	0.181	0.184	0.188	0.18	0.197	0.177	0.178	0.201	0.182	0.195	0.195	0.176	0.188	0.193	0.181	0.191	0.169	0.196	0.194
1	0.773	0.29	0.386	1.014	0.435	0.628	0.435	0.29	0.58	1.594	0.145	0.338	0.338	0.58	0.483	0.531	0.531	0.386	0.097	0.145	0.197	0.204	0.194	0.182	0.181	0.19	0.165	0.191	0.192	0.192	0.162	0.201	0.208	0.181	0.187	0.206	0.191	0.176	0.168	0.198	0.176	0.181	0.205	0.2	0.179	0.189	0.207	0.186	0.183
1	0.694	0.173	0.751	0.347	0.462	1.04	0.231	0.52	0.578	0.694	0.116	0.231	0.462	0.347	0.52	0.925	0.52	0.578	0.289	0.52	0.183	0.177	0.196	0.179	0.163	0.193	0.169	0.173	0.169	0.168	0.18	0.186	0.183	0.189	0.201	0.163	0.183	0.163	0.197	0.202	0.174	0.183	0.154	0.226	0.194	0.183	0.194	0.16	0.193
1	0.574	0.175	0.499	0.374	0.574	0.998	0.175	0.499	0.249	0.948	0.274	0.374	0.623	0.623	0.224	0.998	0.599	0.773	0.125	0.324	0.186	0.175	0.189	0.194	0.178	0.192	0.179	0.188	0.207	0.177	0.188	0.175	0.191	0.179	0.193	0.186	0.194	0.198	0.183	0.188	0.193	0.185	0.195	0.188	0.179	0.179	0.18	0.188	0.16
1	0.431	0.172	0.345	0.948	0.086	0.776	0.086	0.517	0.259	1.121	0.086	0.345	0.862	0.603	1.293	0.948	0.517	0.345	0.086	0.172	0.154	0.146	0.162	0.137	0.14	0.15	0.179	0.18	0.147	0.166	0.185	0.187	0.159	0.181	0.167	0.198	0.214	0.18	0.182	0.174	0.203	0.185	0.202	0.19	0.209	0.204	0.207	0.196	0.222
2	0.468	0.298	0.553	0.511	0.298	0.809	0.213	0.596	0.766	0.809	0.383	0.553	0.511	0.255	0.681	0.426	0.383	0.723	0.34	0.426	0.181	0.183	0.197	0.182	0.175	0.167	0.202	0.188	0.203	0.209	0.194	0.186	0.182	0.202	0.215	0.168	0.179	0.188	0.199	0.169	0.181	0.198	0.19	0.191	0.177	0.187	0.192	0.207	0.196
2	0.823	0.063	0.759	0.696	0.253	0.443	0.38	0.506	0.57	1.582	0.19	0.506	0.19	0.506	0.57	0.506	0.19	0.633	0.127	0.506	0.202	0.203	0.202	0.2	0.185	0.196	0.216	0.224	0.185	0.173	0.206	0.188	0.163	0.192	0.172	0.174	0.21	0.188	0.175	0.199	0.194	0.179	0.193	0.172	0.16	0.177	0.215	0.198	0.183
2	1	0	0.091	2.091	0	1	0	0	1.182	0.091	0.091	0.091	1.455	0.818	1	0.455	0.273	0.273	0.091	0	0.203	0.126	0.193	0.121	0.19	0.146	0.184	0.157	0.185	0.188	0.177	0.175	0.179	0.171	0.219	0.159	0.192	0.157	0.233	0.149	0.211	0.193	0.244	0.154	0.218	0.175	0.227	0.155	0.198
2	0.833	0.208	0.313	0.417	0.208	0.937	0	0.417	0.313	0.833	0.104	0.521	0.208	0.208	0.521	1.25	1.563	0.417	0.208	0.521	0.193	0.178	0.177	0.172	0.162	0.181	0.204	0.196	0.21	0.169	0.186	0.191	0.188	0.217	0.198	0.185	0.205	0.191	0.182	0.191	0.191	0.188	0.161	0.187	0.192	0.17	0.212	0.15	0.162
2	0.86	0	0.43	0.86	0.43	0.645	0.215	0.538	1.398	0.43	0.108	0.645	0.645	0.215	0.968	0.323	0.43	0.645	0.215	0	0.182	0.192	0.204	0.204	0.179	0.216	0.19	0.181	0.171	0.173	0.237	0.165	0.156	0.162	0.178	0.2	0.177	0.209	0.188	0.207	0.21	0.181	0.182	0.193	0.171	0.194	0.141	0.208	0.186
2	0.537	0	0.615	0.654	0.314	0.471	0.131	0.746	0.785	0.812	0.131	0.903	0.38	0.419	0.38	0.942	0.759	0.563	0.092	0.366	0.205	0.18	0.19	0.175	0.189	0.186	0.199	0.183	0.197	0.194	0.194	0.193	0.194	0.19	0.192	0.192	0.188	0.193	0.187	0.183	0.195	0.181	0.188	0.192	0.196	0.197	0.179	0.186	0.194
2	0.325	0.244	0.569	1.057	0.813	0.163	0.244	0.894	0.976	0.976	0.244	0.732	0.488	0.244	0.407	0.407	0.244	0.488	0.325	0.163	0.19	0.197	0.181	0.176	0.206	0.181	0.199	0.192	0.172	0.2	0.204	0.203	0.171	0.222	0.208	0.179	0.192	0.165	0.188	0.186	0.176	0.153	0.201	0.184	0.174	0.196	0.162	0.173	0.187
2	0.889	0.381	0.603	0.698	0.222	0.54	0.159	0.667	0.762	0.794	0.254	0.444	0.222	0.508	0.381	0.667	0.667	0.667	0.063	0.413	0.191	0.182	0.178	0.182	0.197	0.177	0.208	0.182	0.178	0.17	0.198	0.192	0.179	0.182	0.174	0.168	0.198	0.192	0.187	0.189	0.189	0.194	0.195	0.185	0.188	0.196	0.173	0.197	0.19
2	0.773	0.29	0.386	1.014	0.435	0.628	0.435	0.29	0.58	1.594	0.145	0.338	0.338	0.58	0.483	0.531	0.531	0.386	0.097	0.145	0.197	0.204	0.194	0.182	0.181	0.19	0.165	0.191	0.192	0.192	0.162	0.201	0.208	0.181	0.187	0.206	0.191	0.176	0.168	0.198	0.176	0.181	0.205	0.2	0.179	0.189	0.207	0.186	0.183
2	0.537	0	0.615	0.654	0.314	0.471	0.131	0.746	0.785	0.812	0.131	0.903	0.38	0.419	0.38	0.942	0.759	0.563	0.092	0.366	0.205	0.18	0.19	0.175	0.189	0.186	0.199	0.183	0.197	0.194	0.194	0.193	0.194	0.19	0.192	0.192	0.188	0.193	0.187	0.183	0.195	0.181	0.188	0.192	0.196	0.197	0.179	0.186	0.194
2	0.276	0.079	0.551	0.827	0.354	0.551	0.197	0.63	1.102	0.748	0.236	0.394	0.945	0.394	0.315	0.551	0.551	0.63	0.315	0.354	0.169	0.181	0.173	0.197	0.207	0.16	0.181	0.178	0.169	0.177	0.184	0.179	0.171	0.193	0.166	0.167	0.175	0.164	0.196	0.187	0.192	0.199	0.184	0.175	0.201	0.186	0.188	0.185	0.186
2	0.694	0.972	0.347	0.208	0.417	0.903	0.347	0.278	0.972	0.833	0.208	0.417	0.139	0.278	0.694	0.694	0.764	0.278	0	0.556	0.197	0.19	0.186	0.187	0.202	0.195	0.209	0.188	0.224	0.182	0.192	0.193	0.177	0.2	0.196	0.167	0.178	0.221	0.193	0.195	0.201	0.217	0.191	0.168	0.16	0.169	0.151	0.172	0.161
2	0.576	0.366	0.576	0.681	0.471	0.471	0.105	0.471	0.838	0.89	0.105	0.262	0.785	0.366	0.314	0.471	0.89	0.942	0.052	0.366	0.214	0.18	0.196	0.159	0.161	0.182	0.182	0.174	0.19	0.169	0.188	0.171	0.204	0.2	0.177	0.186	0.171	0.222	0.191	0.202	0.196	0.166	0.204	0.183	0.208	0.188	0.171	0.189	0.196
2	0.519	0.628	0.437	0.738	0.464	0.546	0.683	0.164	1.202	0.71	0.109	0.355	0.41	0.273	0.546	0.71	0.628	0.519	0.055	0.301	0.179	0.187	0.196	0.177	0.167	0.201	0.183	0.183	0.186	0.175	0.177	0.181	0.192	0.187	0.175	0.18	0.183	0.19	0.181	0.201	0.179	0.165	0.19	0.189	0.193	0.167	0.181	0.211	0.185
2	1.694	0	0.437	0.273	0.109	0.984	0.109	0.383	0.492	0.492	0.055	0.546	0.219	0.328	0.273	0.984	1.202	0.765	0.328	0.328	0.17	0.197	0.155	0.184	0.209	0.175	0.184	0.21	0.203	0.163	0.186	0.17	0.163	0.183	0.177	0.18	0.179	0.196	0.173	0.158	0.199	0.172	0.183	0.204	0.19	0.175	0.193	0.209	0.195
2	0.519	0.211	0.583	0.421	0.405	0.632	0.259	0.583	0.47	1.053	0.276	0.486	0.567	0.324	0.519	0.81	0.567	0.778	0.146	0.389	0.194	0.17	0.199	0.179	0.189	0.192	0.193	0.193	0.181	0.184	0.177	0.189	0.193	0.179	0.178	0.182	0.187	0.194	0.175	0.185	0.19	0.183	0.178	0.188	0.193	0.185	0.199	0.187	0.192
2	0.938	0.113	0.732	0.563	0.244	0.994	0.319	0.394	0.45	1.351	0.225	0.469	0.525	0.319	0.281	0.638	0.6	0.525	0.094	0.225	0.178	0.177	0.191	0.187	0.193	0.188	0.195	0.19	0.186	0.182	0.182	0.177	0.18	0.183	0.179	0.18	0.189	0.179	0.167	0.183	0.191	0.196	0.186	0.184	0.193	0.192	0.203	0.193	0.193
2	0.589	0.154	0.477	0.813	0.323	0.645	0.21	0.435	0.87	0.701	0.168	0.547	0.463	0.505	0.477	0.968	0.603	0.645	0.112	0.295	0.191	0.199	0.182	0.19	0.183	0.191	0.199	0.179	0.189	0.195	0.192	0.185	0.188	0.179	0.198	0.185	0.198	0.201	0.184	0.194	0.188	0.17	0.191	0.186	0.184	0.177	0.183	0.197	0.197
2	1.177	0.251	0.731	0.64	0.149	0.949	0.114	0.331	0.56	0.629	0.114	0.217	0.754	0.469	0.674	0.846	0.354	0.823	0.069	0.149	0.172	0.169	0.185	0.172	0.172	0.191	0.18	0.187	0.182	0.179	0.197	0.188	0.192	0.185	0.188	0.186	0.184	0.186	0.182	0.184	0.197	0.189	0.173	0.183	0.179	0.179	0.19	0.194	0.192
2	0.918	0.204	0.102	1.02	0.306	0.714	0.306	0.612	1.429	0.714	0.408	0.612	0.204	0.204	0.102	0.306	0.612	0.612	0.102	0.51	0.17	0.197	0.173	0.175	0.151	0.201	0.182	0.18	0.193	0.187	0.19	0.154	0.191	0.188	0.174	0.194	0.137	0.19	0.197	0.187	0.241	0.213	0.228	0.195	0.181	0.215	0.189	0.196	0.189
2	0.773	0.29	0.386	1.014	0.435	0.628	0.435	0.29	0.58	1.594	0.145	0.338	0.338	0.58	0.483	0.531	0.531	0.386	0.097	0.145	0.197	0.204	0.194	0.182	0.181	0.19	0.165	0.191	0.192	0.192	0.162	0.201	0.208	0.181	0.187	0.206	0.191	0.176	0.168	0.198	0.176	0.181	0.205	0.2	0.179	0.189	0.207	0.186	0.183
2	0.705	0.134	0.62	0.996	0.316	0.595	0.146	0.413	0.741	1.166	0.231	0.292	0.498	0.437	0.802	0.62	0.498	0.522	0.109	0.158	0.182	0.192	0.185	0.191	0.178	0.18	0.193	0.203	0.198	0.183	0.192	0.197	0.182	0.186	0.183	0.178	0.186	0.189	0.187	0.186	0.178	0.18	0.178	0.198	0.197	0.183	0.171	0.185	0.185
2	0.537	0	0.615	0.654	0.314	0.471	0.131	0.746	0.785	0.812	0.131	0.903	0.38	0.419	0.38	0.942	0.759	0.563	0.092	0.366	0.205	0.18	0.19	0.175	0.189	0.186	0.199	0.183	0.197	0.194	0.194	0.193	0.194	0.19	0.192	0.192	0.188	0.193	0.187	0.183	0.195	0.181	0.188	0.192	0.196	0.197	0.179	0.186	0.194
2	1.037	0.141	0.538	0.615	0.166	0.704	0.346	0.423	0.333	1.204	0.384	0.397	0.435	0.627	0.499	0.538	0.615	0.691	0.09	0.218	0.191	0.186	0.176	0.186	0.175	0.193	0.19	0.181	0.197	0.183	0.188	0.188	0.189	0.192	0.178	0.191	0.196	0.187	0.181	0.182	0.177	0.194	0.17	0.19	0.195	0.184	0.185	0.177	0.19
2	0.446	0.134	0.402	0.67	0.714	0.804	0.134	0.536	0.625	0.893	0.134	0.313	0.491	0.313	0.268	1.027	0.625	0.848	0.268	0.357	0.189	0.199	0.186	0.219	0.19	0.186	0.188	0.181	0.193	0.209	0.187	0.196	0.183	0.176	0.19	0.172	0.208	0.21	0.17	0.208	0.198	0.171	0.191	0.219	0.191	0.173	0.171	0.17	0.184
2	0.74	0.024	0.549	0.859	0.382	0.692	0.191	0.74	0.668	1.05	0.382	0.501	0.406	0.263	0.716	0.501	0.549	0.597	0.024	0.167	0.186	0.192	0.197	0.185	0.193	0.185	0.177	0.169	0.169	0.217	0.204	0.197	0.201	0.191	0.205	0.192	0.18	0.181	0.201	0.175	0.193	0.191	0.172	0.188	0.174	0.169	0.193	0.193	0.193
2	0.503	0.05	0.352	0.603	0.101	0.452	0.402	0.302	0.503	0.854	0.101	0.101	0.653	0.955	1.91	0.754	0.251	0.603	0.452	0.101	0.175	0.187	0.162	0.166	0.169	0.188	0.174	0.182	0.194	0.183	0.168	0.178	0.181	0.17	0.172	0.176	0.195	0.159	0.17	0.18	0.18	0.178	0.174	0.195	0.178	0.178	0.174	0.204	0.16
2	0.325	0.244	0.569	1.057	0.813	0.163	0.244	0.894	0.976	0.976	0.244	0.732	0.488	0.244	0.407	0.407	0.244	0.488	0.325	0.163	0.19	0.197	0.181	0.176	0.206	0.181	0.199	0.192	0.172	0.2	0.204	0.203	0.171	0.222	0.208	0.179	0.192	0.165	0.188	0.186	0.176	0.153	0.201	0.184	0.174	0.196	0.162	0.173	0.187
2	1.184	0.012	0.432	1.11	0.382	0.764	0.136	0.173	0.308	1.652	0.173	0.086	0.592	0.271	1.011	0.271	0.432	0.641	0.025	0.345	0.191	0.194	0.193	0.181	0.211	0.185	0.193	0.184	0.179	0.172	0.181	0.19	0.187	0.188	0.192	0.192	0.191	0.191	0.182	0.18	0.189	0.183	0.178	0.185	0.191	0.196	0.188	0.194	0.186
2	0.286	0.048	0.524	0.857	0.476	0.571	0.238	0.619	1.095	0.81	0.238	0.333	0.81	0.476	0.381	0.429	0.571	0.524	0.286	0.429	0.164	0.186	0.18	0.191	0.196	0.174	0.168	0.183	0.177	0.166	0.172	0.181	0.181	0.2	0.184	0.179	0.179	0.164	0.191	0.183	0.207	0.199	0.176	0.182	0.204	0.201	0.168	0.192	0.176
2	1.077	0.154	0.308	0.385	0.308	0.692	0	0.615	0.462	0.538	0.231	0.769	0.462	0.462	0.308	1	0.692	1.077	0.154	0.308	0.162	0.188	0.174	0.192	0.219	0.205	0.218	0.198	0.176	0.215	0.185	0.182	0.2	0.187	0.185	0.218	0.173	0.192	0.212	0.163	0.207	0.207	0.188	0.182	0.193	0.17	0.187	0.16	0.154
2	0.48	0.24	0.284	0.568	0.328	0.655	0.153	0.393	0.939	1.376	0.153	0.371	0.459	0.742	0.415	0.83	0.611	0.721	0.218	0.066	0.181	0.18	0.188	0.176	0.172	0.168	0.178	0.179	0.196	0.193	0.197	0.203	0.183	0.183	0.186	0.19	0.204	0.196	0.183	0.192	0.177	0.193	0.181	0.182	0.203	0.189	0.176	0.178	0.182
2	0.286	0.048	0.524	0.857	0.476	0.571	0.238	0.619	1.095	0.81	0.238	0.333	0.81	0.476	0.381	0.429	0.571	0.524	0.286	0.429	0.164	0.186	0.18	0.191	0.196	0.174	0.168	0.183	0.177	0.166	0.172	0.181	0.181	0.2	0.184	0.179	0.179	0.164	0.191	0.183	0.207	0.199	0.176	0.182	0.204	0.201	0.168	0.192	0.176
2	0.549	0.189	0.587	0.436	0.265	0.682	0.133	0.663	0.36	0.777	0.246	0.625	0.398	0.549	0.549	0.966	0.739	0.606	0.246	0.436	0.194	0.173	0.19	0.18	0.186	0.186	0.171	0.19	0.188	0.195	0.2	0.198	0.176	0.204	0.193	0.191	0.198	0.198	0.201	0.184	0.191	0.182	0.179	0.167	0.191	0.177	0.174	0.174	0.187
2	0.34	0.316	0.655	0.777	0.413	0.267	0.243	0.68	0.995	0.558	0.073	0.704	0.364	0.291	0.364	1.165	0.704	0.655	0.121	0.316	0.186	0.173	0.17	0.176	0.186	0.187	0.179	0.193	0.19	0.194	0.185	0.181	0.187	0.176	0.186	0.183	0.186	0.204	0.188	0.193	0.2	0.197	0.182	0.195	0.191	0.201	0.195	0.185	0.186
2	0.773	0.29	0.386	1.014	0.435	0.628	0.435	0.29	0.58	1.594	0.145	0.338	0.338	0.58	0.483	0.531	0.531	0.386	0.097	0.145	0.197	0.204	0.194	0.182	0.181	0.19	0.165	0.191	0.192	0.192	0.162	0.201	0.208	0.181	0.187	0.206	0.191	0.176	0.168	0.198	0.176	0.181	0.205	0.2	0.179	0.189	0.207	0.186	0.183
2	0.325	0.244	0.569	1.057	0.813	0.163	0.244	0.894	0.976	0.976	0.244	0.732	0.488	0.244	0.407	0.407	0.244	0.488	0.325	0.163	0.19	0.197	0.181	0.176	0.206	0.181	0.199	0.192	0.172	0.2	0.204	0.203	0.171	0.222	0.208	0.179	0.192	0.165	0.188	0.186	0.176	0.153	0.201	0.184	0.174	0.196	0.162	0.173	0.187
2	0.589	0.154	0.477	0.813	0.323	0.645	0.21	0.435	0.87	0.701	0.168	0.547	0.463	0.505	0.477	0.968	0.603	0.645	0.112	0.295	0.191	0.199	0.182	0.19	0.183	0.191	0.199	0.179	0.189	0.195	0.192	0.185	0.188	0.179	0.198	0.185	0.198	0.201	0.184	0.194	0.188	0.17	0.191	0.186	0.184	0.177	0.183	0.197	0.197
2	0.468	0.298	0.553	0.511	0.298	0.809	0.213	0.596	0.766	0.809	0.383	0.553	0.511	0.255	0.681	0.426	0.383	0.723	0.34	0.426	0.181	0.183	0.197	0.182	0.175	0.167	0.202	0.188	0.203	0.209	0.194	0.186	0.182	0.202	0.215	0.168	0.179	0.188	0.199	0.169	0.181	0.198	0.19	0.191	0.177	0.187	0.192	0.207	0.196
2	0.74	0.024	0.549	0.859	0.382	0.692	0.191	0.74	0.668	1.05	0.382	0.501	0.406	0.263	0.716	0.501	0.549	0.597	0.024	0.167	0.186	0.192	0.197	0.185	0.193	0.185	0.177	0.169	0.169	0.217	0.204	0.197	0.201	0.191	0.205	0.192	0.18	0.181	0.201	0.175	0.193	0.191	0.172	0.188	0.174	0.169	0.193	0.193	0.193
2	1.019	0.185	0.602	0.324	0.509	0.787	0.324	0.417	0.37	1.065	0.231	0.37	0.833	0.602	0.602	0.417	0.417	0.417	0.185	0.324	0.185	0.187	0.179	0.197	0.175	0.179	0.206	0.194	0.201	0.186	0.178	0.193	0.205	0.192	0.178	0.183	0.196	0.181	0.19	0.185	0.181	0.188	0.177	0.187	0.2	0.2	0.183	0.194	0.178
2	0.721	0.025	0.498	0.473	0.622	0.572	0.323	0.373	0.473	1.045	0.448	0.323	0.547	0.547	0.448	0.697	0.672	0.871	0.1	0.224	0.193	0.183	0.163	0.178	0.179	0.196	0.181	0.183	0.198	0.187	0.181	0.184	0.188	0.18	0.197	0.177	0.178	0.201	0.182	0.195	0.195	0.176	0.188	0.193	0.181	0.191	0.169	0.196	0.194
2	0.543	0.217	0.217	0.326	0.435	0.543	0.326	1.304	0.761	0.435	0	1.413	0.217	0.435	0.761	0.435	0.978	0.435	0.109	0.109	0.199	0.163	0.19	0.198	0.2	0.184	0.213	0.221	0.17	0.221	0.175	0.207	0.168	0.208	0.141	0.225	0.228	0.199	0.227	0.165	0.174	0.192	0.179	0.152	0.166	0.131	0.191	0.171	0.176
2	0.421	0.28	0.421	0.607	0.467	0.888	0.187	1.121	0.467	0.514	0.187	0.935	0.374	0.28	0.701	0.421	0.981	0.374	0.187	0.187	0.177	0.203	0.176	0.205	0.198	0.173	0.202	0.206	0.206	0.202	0.201	0.208	0.161	0.217	0.191	0.18	0.209	0.206	0.186	0.203	0.188	0.171	0.204	0.194	0.168	0.179	0.205	0.187	0.17
2	0.823	0.063	0.759	0.696	0.253	0.443	0.38	0.506	0.57	1.582	0.19	0.506	0.19	0.506	0.57	0.506	0.19	0.633	0.127	0.506	0.202	0.203	0.202	0.2	0.185	0.196	0.216	0.224	0.185	0.173	0.206	0.188	0.163	0.192	0.172	0.174	0.21	0.188	0.175	0.199	0.194	0.179	0.193	0.172	0.16	0.177	0.215	0.198	0.183
2	0.533	0.72	0.4	0.667	0.453	0.747	0.187	0.667	0.64	0.613	0.24	0.533	0.533	0.32	0.347	0.773	0.64	0.267	0.4	0.32	0.173	0.187	0.187	0.179	0.197	0.174	0.179	0.196	0.181	0.198	0.189	0.192	0.195	0.199	0.183	0.187	0.187	0.191	0.207	0.199	0.193	0.173	0.199	0.184	0.198	0.189	0.185	0.19	0.176
2	0.866	0.39	0.779	0.433	0.39	0.519	0.087	0.649	0.606	0.693	0.39	0.519	0.39	0.303	0.779	0.866	0.649	0.476	0.043	0.173	0.187	0.16	0.203	0.192	0.184	0.182	0.196	0.189	0.197	0.188	0.156	0.193	0.177	0.217	0.16	0.176	0.182	0.214	0.194	0.189	0.186	0.191	0.181	0.197	0.201	0.176	0.185	0.193	0.209
2	0.502	0.191	0.646	1.029	0.526	0.502	0.144	0.67	0.813	0.909	0.215	0.622	0.431	0.383	0.646	0.407	0.478	0.431	0.144	0.311	0.193	0.199	0.188	0.183	0.19	0.19	0.178	0.188	0.209	0.191	0.184	0.196	0.193	0.195	0.193	0.192	0.175	0.192	0.199	0.18	0.189	0.177	0.181	0.199	0.177	0.212	0.188	0.172	0.182
2	0.313	0.625	0.313	0.625	0.156	0.625	0.937	0.156	0	1.094	0.156	0.156	0.937	0.937	0.781	0.937	0.469	0.469	0.156	0.156	0.197	0.224	0.15	0.205	0.198	0.136	0.175	0.187	0.198	0.186	0.183	0.176	0.18	0.192	0.199	0.165	0.178	0.124	0.188	0.161	0.147	0.186	0.217	0.156	0.134	0.174	0.154	0.141	0.182
2	0.345	0.776	0.345	0.69	0.259	0.603	0.474	0.345	0.905	0.69	0.345	0.302	0.647	0.56	0.819	0.647	0.259	0.474	0.216	0.302	0.195	0.21	0.22	0.182	0.182	0.181	0.175	0.194	0.202	0.184	0.195	0.21	0.184	0.187	0.187	0.193	0.178	0.195	0.166	0.187	0.17	0.189	0.184	0.187	0.163	0.159	0.188	0.202	0.19
2	1.413	0.092	0.384	0.829	0.353	0.845	0.123	0.292	0.522	0.661	0.338	0.507	0.86	0.538	0.614	0.43	0.338	0.522	0.015	0.323	0.197	0.184	0.186	0.197	0.17	0.175	0.188	0.186	0.188	0.176	0.186	0.177	0.196	0.188	0.204	0.196	0.179	0.185	0.177	0.187	0.183	0.175	0.186	0.189	0.194	0.191	0.188	0.18	0.186
2	0.503	0.05	0.352	0.603	0.101	0.452	0.402	0.302	0.503	0.854	0.101	0.101	0.653	0.955	1.91	0.754	0.251	0.603	0.452	0.101	0.175	0.187	0.162	0.166	0.169	0.188	0.174	0.182	0.194	0.183	0.168	0.178	0.181	0.17	0.172	0.176	0.195	0.159	0.17	0.18	0.18	0.178	0.174	0.195	0.178	0.178	0.174	0.204	0.16
2	0.918	0.204	0.102	1.02	0.306	0.714	0.306	0.612	1.429	0.714	0.408	0.612	0.204	0.204	0.102	0.306	0.612	0.612	0.102	0.51	0.17	0.197	0.173	0.175	0.151	0.201	0.182	0.18	0.193	0.187	0.19	0.154	0.191	0.188	0.174	0.194	0.137	0.19	0.197	0.187	0.241	0.213	0.228	0.195	0.181	0.215	0.189	0.196	0.189
2	1.413	0.092	0.384	0.829	0.353	0.845	0.123	0.292	0.522	0.661	0.338	0.507	0.86	0.538	0.614	0.43	0.338	0.522	0.015	0.323	0.197	0.184	0.186	0.197	0.17	0.175	0.188	0.186	0.188	0.176	0.186	0.177	0.196	0.188	0.204	0.196	0.179	0.185	0.177	0.187	0.183	0.175	0.186	0.189	0.194	0.191	0.188	0.18	0.186
2	0.385	0.144	0.337	0.865	0.673	0.625	0.24	0.529	0.433	1.25	0.192	0.385	1.01	0.337	0.673	0.529	0.288	0.481	0.144	0.481	0.18	0.167	0.17	0.201	0.168	0.207	0.208	0.171	0.185	0.173	0.193	0.182	0.177	0.19	0.186	0.172	0.185	0.18	0.175	0.209	0.193	0.198	0.203	0.167	0.185	0.187	0.172	0.198	0.207
2	1.078	0.338	0.444	0.275	0.275	0.994	0.338	0.169	0.169	1.501	0.042	0.381	0.909	0.402	0.825	0.677	0.444	0.423	0.19	0.127	0.194	0.189	0.196	0.167	0.186	0.191	0.179	0.18	0.189	0.167	0.185	0.202	0.192	0.164	0.191	0.186	0.184	0.184	0.197	0.188	0.181	0.187	0.189	0.141	0.185	0.194	0.204	0.18	0.203
2	1.375	0.108	0.243	0.216	0.162	1.321	0.404	0.135	0.377	0.674	0.404	0.243	0.809	1.051	0.431	0.97	0.27	0.431	0.081	0.296	0.164	0.175	0.186	0.194	0.18	0.19	0.169	0.187	0.182	0.182	0.184	0.182	0.19	0.193	0.194	0.171	0.169	0.172	0.192	0.194	0.198	0.194	0.173	0.184	0.196	0.187	0.188	0.172	0.174
2	0.421	0.28	0.421	0.607	0.467	0.888	0.187	1.121	0.467	0.514	0.187	0.935	0.374	0.28	0.701	0.421	0.981	0.374	0.187	0.187	0.177	0.203	0.176	0.205	0.198	0.173	0.202	0.206	0.206	0.202	0.201	0.208	0.161	0.217	0.191	0.18	0.209	0.206	0.186	0.203	0.188	0.171	0.204	0.194	0.168	0.179	0.205	0.187	0.17
2	1.036	0.259	0.311	0.674	0.207	0.622	0.155	0.259	0.415	1.71	0.104	0.311	0.57	0.363	0.674	0.622	0.57	0.674	0.259	0.207	0.192	0.204	0.173	0.167	0.189	0.194	0.196	0.205	0.194	0.186	0.185	0.176	0.201	0.185	0.185	0.196	0.193	0.189	0.191	0.186	0.194	0.185	0.172	0.168	0.188	0.19	0.169	0.171	0.184
2	0.306	0.714	1.02	0.918	0.102	0.51	0.408	0.51	0.204	1.122	0.306	0.204	0.612	0.51	0.306	0.51	0.918	0.408	0	0.408	0.191	0.165	0.183	0.159	0.171	0.165	0.178	0.157	0.195	0.212	0.173	0.197	0.173	0.186	0.19	0.195	0.176	0.172	0.198	0.176	0.186	0.188	0.205	0.159	0.195	0.175	0.208	0.167	0.207
2	0.74	0.024	0.549	0.859	0.382	0.692	0.191	0.74	0.668	1.05	0.382	0.501	0.406	0.263	0.716	0.501	0.549	0.597	0.024	0.167	0.186	0.192	0.197	0.185	0.193	0.185	0.177	0.169	0.169	0.217	0.204	0.197	0.201	0.191	0.205	0.192	0.18	0.181	0.201	0.175	0.193	0.191	0.172	0.188	0.174	0.169	0.193	0.193	0.193
2	0.276	0.079	0.551	0.827	0.354	0.551	0.197	0.63	1.102	0.748	0.236	0.394	0.945	0.394	0.315	0.551	0.551	0.63	0.315	0.354	0.169	0.181	0.173	0.197	0.207	0.16	0.181	0.178	0.169	0.177	0.184	0.179	0.171	0.193	0.166	0.167	0.175	0.164	0.196	0.187	0.192	0.199	0.184	0.175	0.201	0.186	0.188	0.185	0.186
2	0.451	0.041	1.135	0.616	0.192	0.465	0.534	0.479	0.657	0.629	0.15	1.464	0.328	0.315	0.274	0.971	0.479	0.547	0.027	0.246	0.17	0.177	0.187	0.178	0.199	0.181	0.19	0.193	0.188	0.18	0.183	0.186	0.189	0.186	0.187	0.19	0.201	0.187	0.203	0.184	0.205	0.194	0.201	0.2	0.19	0.184	0.192	0.195	0.196
2	0.773	0.29	0.386	1.014	0.435	0.628	0.435	0.29	0.58	1.594	0.145	0.338	0.338	0.58	0.483	0.531	0.531	0.386	0.097	0.145	0.197	0.204	0.194	0.182	0.181	0.19	0.165	0.191	0.192	0.192	0.162	0.201	0.208	0.181	0.187	0.206	0.191	0.176	0.168	0.198	0.176	0.181	0.205	0.2	0.179	0.189	0.207	0.186	0.183
2	0.866	0.39	0.779	0.433	0.39	0.519	0.087	0.649	0.606	0.693	0.39	0.519	0.39	0.303	0.779	0.866	0.649	0.476	0.043	0.173	0.187	0.16	0.203	0.192	0.184	0.182	0.196	0.189	0.197	0.188	0.156	0.193	0.177	0.217	0.16	0.176	0.182	0.214	0.194	0.189	0.186	0.191	0.181	0.197	0.201	0.176	0.185	0.193	0.209
2	0.889	0.381	0.603	0.698	0.222	0.54	0.159	0.667	0.762	0.794	0.254	0.444	0.222	0.508	0.381	0.667	0.667	0.667	0.063	0.413	0.191	0.182	0.178	0.182	0.197	0.177	0.208	0.182	0.178	0.17	0.198	0.192	0.179	0.182	0.174	0.168	0.198	0.192	0.187	0.189	0.189	0.194	0.195	0.185	0.188	0.196	0.173	0.197	0.19
2	0.931	0.121	0.688	1.134	0.121	0.324	0.162	0.405	0.688	0.972	0.283	0.567	0.162	0.486	0.526	0.729	0.445	0.607	0.081	0.567	0.203	0.204	0.209	0.157	0.184	0.191	0.207	0.194	0.19	0.183	0.168	0.187	0.188	0.195	0.171	0.208	0.178	0.206	0.179	0.212	0.201	0.171	0.16	0.195	0.178	0.191	0.185	0.179	0.201
2	0.918	0.204	0.102	1.02	0.306	0.714	0.306	0.612	1.429	0.714	0.408	0.612	0.204	0.204	0.102	0.306	0.612	0.612	0.102	0.51	0.17	0.197	0.173	0.175	0.151	0.201	0.182	0.18	0.193	0.187	0.19	0.154	0.191	0.188	0.174	0.194	0.137	0.19	0.197	0.187	0.241	0.213	0.228	0.195	0.181	0.215	0.189	0.196	0.189
2	0.69	0.025	0.591	0.936	0.296	0.961	0.296	0.567	0.567	0.69	0.296	0.271	0.542	0.197	0.616	0.148	0.788	1.207	0.049	0.271	0.188	0.176	0.186	0.178	0.186	0.183	0.188	0.184	0.182	0.183	0.186	0.21	0.208	0.208	0.183	0.189	0.203	0.175	0.176	0.188	0.183	0.185	0.168	0.189	0.169	0.181	0.174	0.172	0.177
2	0.576	0.366	0.576	0.681	0.471	0.471	0.105	0.471	0.838	0.89	0.105	0.262	0.785	0.366	0.314	0.471	0.89	0.942	0.052	0.366	0.214	0.18	0.196	0.159	0.161	0.182	0.182	0.174	0.19	0.169	0.188	0.171	0.204	0.2	0.177	0.186	0.171	0.222	0.191	0.202	0.196	0.166	0.204	0.183	0.208	0.188	0.171	0.189	0.196
2	0.745	0.497	0.186	0.621	0.248	0.373	0.248	0.497	0.87	0.559	0.124	0.311	0.683	0.497	1.18	0.373	0.994	0.932	0.062	0	0.167	0.168	0.172	0.162	0.169	0.195	0.159	0.165	0.167	0.192	0.185	0.187	0.182	0.179	0.192	0.173	0.191	0.177	0.201	0.173	0.187	0.187	0.185	0.187	0.197	0.189	0.179	0.189	0.176
2	0.423	0.181	0.504	0.746	0.323	0.544	0.161	0.544	0.746	0.907	0.343	0.746	0.202	0.786	0.282	0.786	0.665	0.504	0.202	0.403	0.193	0.181	0.187	0.185	0.192	0.198	0.192	0.214	0.174	0.192	0.18	0.209	0.19	0.182	0.177	0.176	0.181	0.21	0.187	0.167	0.193	0.183	0.189	0.181	0.189	0.184	0.203	0.199	0.189
2	0.533	0.72	0.4	0.667	0.453	0.747	0.187	0.667	0.64	0.613	0.24	0.533	0.533	0.32	0.347	0.773	0.64	0.267	0.4	0.32	0.173	0.187	0.187	0.179	0.197	0.174	0.179	0.196	0.181	0.198	0.189	0.192	0.195	0.199	0.183	0.187	0.187	0.191	0.207	0.199	0.193	0.173	0.199	0.184	0.198	0.189	0.185	0.19	0.176
2	0.694	0.972	0.347	0.208	0.417	0.903	0.347	0.278	0.972	0.833	0.208	0.417	0.139	0.278	0.694	0.694	0.764	0.278	0	0.556	0.197	0.19	0.186	0.187	0.202	0.195	0.209	0.188	0.224	0.182	0.192	0.193	0.177	0.2	0.196	0.167	0.178	0.221	0.193	0.195	0.201	0.217	0.191	0.168	0.16	0.169	0.151	0.172	0.161
2	0.423	0.181	0.504	0.746	0.323	0.544	0.161	0.544	0.746	0.907	0.343	0.746	0.202	0.786	0.282	0.786	0.665	0.504	0.202	0.403	0.193	0.181	0.187	0.185	0.192	0.198	0.192	0.214	0.174	0.192	0.18	0.209	0.19	0.182	0.177	0.176	0.181	0.21	0.187	0.167	0.193	0.183	0.189	0.181	0.189	0.184	0.203	0.199	0.189
2	0.853	0.163	0.599	0.581	0.417	0.581	0.163	0.472	0.327	0.78	0.181	0.272	1.325	0.581	0.653	0.762	0.508	0.544	0.018	0.218	0.192	0.187	0.179	0.183	0.184	0.183	0.191	0.183	0.185	0.188	0.183	0.18	0.189	0.179	0.196	0.173	0.189	0.175	0.19	0.199	0.192	0.191	0.177	0.19	0.188	0.185	0.188	0.179	0.18
2	0.643	0.071	0.429	1.571	0.143	0.071	0.143	0.429	1.143	1.286	0.143	0.357	0.071	1.214	0.786	0.571	0.429	0.357	0	0.143	0.181	0.2	0.191	0.181	0.203	0.181	0.176	0.19	0.174	0.189	0.175	0.175	0.194	0.195	0.168	0.152	0.185	0.204	0.217	0.176	0.19	0.2	0.176	0.174	0.193	0.173	0.16	0.161	0.193
2	0.484	0.081	0.484	1.129	0.403	0	0.161	0.968	1.29	1.048	0.161	0.726	0.081	0.403	0.403	0.645	0.403	0.645	0	0.484	0.18	0.219	0.21	0.196	0.182	0.203	0.188	0.188	0.176	0.201	0.225	0.187	0.184	0.172	0.169	0.199	0.193	0.204	0.181	0.18	0.185	0.169	0.2	0.174	0.217	0.207	0.161	0.166	0.169
2	1.387	0.168	0.399	0.735	0.21	0.714	0.168	0.315	0.903	0.945	0.147	0.504	0.294	0.609	0.21	0.609	0.84	0.504	0.126	0.21	0.193	0.176	0.186	0.181	0.176	0.179	0.186	0.182	0.189	0.191	0.185	0.198	0.198	0.188	0.193	0.188	0.197	0.17	0.201	0.182	0.21	0.175	0.189	0.184	0.186	0.196	0.179	0.174	0.166
2	1.053	0	0.69	0.436	0.218	1.289	0.218	0.327	0.744	0.49	0.163	0.69	0.599	0.399	0.49	0.799	0.417	0.672	0.145	0.163	0.184	0.179	0.204	0.195	0.197	0.188	0.191	0.199	0.18	0.192	0.199	0.182	0.181	0.184	0.175	0.172	0.189	0.186	0.21	0.201	0.18	0.167	0.169	0.182	0.181	0.185	0.187	0.189	0.197
2	0.71	0.23	0.668	0.459	0.438	0.355	0.146	0.647	0.564	0.96	0.292	0.438	0.438	0.292	0.438	0.814	0.564	0.835	0.23	0.48	0.186	0.205	0.199	0.186	0.173	0.172	0.192	0.189	0.195	0.182	0.177	0.187	0.195	0.193	0.192	0.182	0.173	0.192	0.196	0.2	0.194	0.18	0.193	0.195	0.182	0.173	0.184	0.199	0.197
2	0.423	0.181	0.504	0.746	0.323	0.544	0.161	0.544	0.746	0.907	0.343	0.746	0.202	0.786	0.282	0.786	0.665	0.504	0.202	0.403	0.193	0.181	0.187	0.185	0.192	0.198	0.192	0.214	0.174	0.192	0.18	0.209	0.19	0.182	0.177	0.176	0.181	0.21	0.187	0.167	0.193	0.183	0.189	0.181	0.189	0.184	0.203	0.199	0.189
2	0.484	0.081	0.484	1.129	0.403	0	0.161	0.968	1.29	1.048	0.161	0.726	0.081	0.403	0.403	0.645	0.403	0.645	0	0.484	0.18	0.219	0.21	0.196	0.182	0.203	0.188	0.188	0.176	0.201	0.225	0.187	0.184	0.172	0.169	0.199	0.193	0.204	0.181	0.18	0.185	0.169	0.2	0.174	0.217	0.207	0.161	0.166	0.169
2	1.184	0.012	0.432	1.11	0.382	0.764	0.136	0.173	0.308	1.652	0.173	0.086	0.592	0.271	1.011	0.271	0.432	0.641	0.025	0.345	0.191	0.194	0.193	0.181	0.211	0.185	0.193	0.184	0.179	0.172	0.181	0.19	0.187	0.188	0.192	0.192	0.191	0.191	0.182	0.18	0.189	0.183	0.178	0.185	0.191	0.196	0.188	0.194	0.186
2	0.431	0.172	0.345	0.948	0.086	0.776	0.086	0.517	0.259	1.121	0.086	0.345	0.862	0.603	1.293	0.948	0.517	0.345	0.086	0.172	0.154	0.146	0.162	0.137	0.14	0.15	0.179	0.18	0.147	0.166	0.185	0.187	0.159	0.181	0.167	0.198	0.214	0.18	0.182	0.174	0.203	0.185	0.202	0.19	0.209	0.204	0.207	0.196	0.222
2	0.918	0.204	0.102	1.02	0.306	0.714	0.306	0.612	1.429	0.714	0.408	0.612	0.204	0.204	0.102	0.306	0.612	0.612	0.102	0.51	0.17	0.197	0.173	0.175	0.151	0.201	0.182	0.18	0.193	0.187	0.19	0.154	0.191	0.188	0.174	0.194	0.137	0.19	0.197	0.187	0.241	0.213	0.228	0.195	0.181	0.215	0.189	0.196	0.189
2	0.74	0.024	0.549	0.859	0.382	0.692	0.191	0.74	0.668	1.05	0.382	0.501	0.406	0.263	0.716	0.501	0.549	0.597	0.024	0.167	0.186	0.192	0.197	0.185	0.193	0.185	0.177	0.169	0.169	0.217	0.204	0.197	0.201	0.191	0.205	0.192	0.18	0.181	0.201	0.175	0.193	0.191	0.172	0.188	0.174	0.169	0.193	0.193	0.193
2	0.712	0.208	0.451	0.365	0.365	0.712	0.104	0.764	0.174	0.868	0.139	0.747	0.538	0.503	0.608	0.747	0.729	0.625	0.226	0.417	0.193	0.187	0.19	0.194	0.188	0.19	0.188	0.197	0.184	0.195	0.19	0.191	0.178	0.184	0.19	0.185	0.188	0.19	0.189	0.191	0.194	0.188	0.193	0.187	0.18	0.195	0.203	0.174	0.18
2	0.394	0.118	0.276	0.276	0.276	1.614	0.354	0.276	0.433	0.512	0.354	0.551	0.669	0.63	0.433	0.591	0.63	0.669	0.394	0.551	0.187	0.185	0.182	0.22	0.17	0.201	0.191	0.169	0.179	0.173	0.184	0.199	0.192	0.203	0.179	0.144	0.166	0.171	0.176	0.187	0.184	0.173	0.187	0.17	0.165	0.194	0.186	0.199	0.21
2	0.635	0.198	0.397	0.476	0.278	0.794	0.278	0.238	0.437	1.508	0.317	0.278	0.635	0.595	1.23	0.675	0.516	0.317	0.04	0.159	0.18	0.191	0.203	0.19	0.178	0.191	0.183	0.194	0.168	0.191	0.175	0.196	0.178	0.176	0.204	0.184	0.186	0.179	0.201	0.18	0.19	0.178	0.178	0.18	0.184	0.199	0.189	0.179	0.196
2	0.866	0.39	0.779	0.433	0.39	0.519	0.087	0.649	0.606	0.693	0.39	0.519	0.39	0.303	0.779	0.866	0.649	0.476	0.043	0.173	0.187	0.16	0.203	0.192	0.184	0.182	0.196	0.189	0.197	0.188	0.156	0.193	0.177	0.217	0.16	0.176	0.182	0.214	0.194	0.189	0.186	0.191	0.181	0.197	0.201	0.176	0.185	0.193	0.209
2	0.74	0.024	0.549	0.859	0.382	0.692	0.191	0.74	0.668	1.05	0.382	0.501	0.406	0.263	0.716	0.501	0.549	0.597	0.024	0.167	0.186	0.192	0.197	0.185	0.193	0.185	0.177	0.169	0.169	0.217	0.204	0.197	0.201	0.191	0.205	0.192	0.18	0.181	0.201	0.175	0.193	0.191	0.172	0.188	0.174	0.169	0.193	0.193	0.193
2	0.74	0.024	0.549	0.859	0.382	0.692	0.191	0.74	0.668	1.05	0.382	0.501	0.406	0.263	0.716	0.501	0.549	0.597	0.024	0.167	0.186	0.192	0.197	0.185	0.193	0.185	0.177	0.169	0.169	0.217	0.204	0.197	0.201	0.191	0.205	0.192	0.18	0.181	0.201	0.175	0.193	0.191	0.172	0.188	0.174	0.169	0.193	0.193	0.193
2	0.576	0.366	0.576	0.681	0.471	0.471	0.105	0.471	0.838	0.89	0.105	0.262	0.785	0.366	0.314	0.471	0.89	0.942	0.052	0.366	0.214	0.18	0.196	0.159	0.161	0.182	0.182	0.174	0.19	0.169	0.188	0.171	0.204	0.2	0.177	0.186	0.171	0.222	0.191	0.202	0.196	0.166	0.204	0.183	0.208	0.188	0.171	0.189	0.196
2	0.519	0.628	0.437	0.738	0.464	0.546	0.683	0.164	1.202	0.71	0.109	0.355	0.41	0.273	0.546	0.71	0.628	0.519	0.055	0.301	0.179	0.187	0.196	0.177	0.167	0.201	0.183	0.183	0.186	0.175	0.177	0.181	0.192	0.187	0.175	0.18	0.183	0.19	0.181	0.201	0.179	0.165	0.19	0.189	0.193	0.167	0.181	0.211	0.185
2	1.019	0.185	0.602	0.324	0.509	0.787	0.324	0.417	0.37	1.065	0.231	0.37	0.833	0.602	0.602	0.417	0.417	0.417	0.185	0.324	0.185	0.187	0.179	0.197	0.175	0.179	0.206	0.194	0.201	0.186	0.178	0.193	0.205	0.192	0.178	0.183	0.196	0.181	0.19	0.185	0.181	0.188	0.177	0.187	0.2	0.2	0.183	0.194	0.178
2	0.909	0.202	0.505	0.404	0.404	0.404	0.202	0.606	0.202	1.111	0.202	0.303	0.505	0.606	0.202	1.414	0.606	0.808	0.303	0.101	0.196	0.185	0.176	0.209	0.184	0.179	0.18	0.195	0.153	0.191	0.216	0.175	0.201	0.172	0.196	0.166	0.179	0.18	0.177	0.181	0.197	0.194	0.203	0.169	0.182	0.181	0.165	0.205	0.168
2	0.944	0.043	0.558	0.815	0.343	0.773	0	0.73	0.773	0.815	0.172	0.3	0.258	0.601	0.515	0.601	0.386	0.901	0	0.472	0.208	0.182	0.195	0.185	0.179	0.182	0.189	0.187	0.183	0.189	0.19	0.19	0.162	0.2	0.169	0.181	0.179	0.174	0.176	0.164	0.198	0.174	0.195	0.179	0.192	0.196	0.202	0.18	0.173
2	0.524	0.249	0.574	0.299	0.224	0.973	0.175	0.923	0.449	0.748	0.125	0.623	0.648	0.224	0.424	0.948	0.873	0.773	0.075	0.15	0.171	0.178	0.173	0.169	0.195	0.183	0.181	0.187	0.197	0.194	0.195	0.181	0.176	0.187	0.189	0.185	0.186	0.196	0.206	0.182	0.175	0.198	0.202	0.178	0.189	0.197	0.188	0.17	0.179
2	1.049	0.412	0.3	0.187	0.375	1.011	0.262	0.449	0	1.124	0.15	0.637	0.562	0.449	0.899	0.562	0.337	1.049	0.112	0.075	0.194	0.188	0.19	0.188	0.201	0.18	0.192	0.18	0.185	0.187	0.183	0.182	0.187	0.187	0.211	0.193	0.161	0.213	0.182	0.172	0.194	0.201	0.177	0.186	0.188	0.187	0.192	0.192	0.186
2	0.325	0.244	0.569	1.057	0.813	0.163	0.244	0.894	0.976	0.976	0.244	0.732	0.488	0.244	0.407	0.407	0.244	0.488	0.325	0.163	0.19	0.197	0.181	0.176	0.206	0.181	0.199	0.192	0.172	0.2	0.204	0.203	0.171	0.222	0.208	0.179	0.192	0.165	0.188	0.186	0.176	0.153	0.201	0.184	0.174	0.196	0.162	0.173	0.187
2	0.74	0.024	0.549	0.859	0.382	0.692	0.191	0.74	0.668	1.05	0.382	0.501	0.406	0.263	0.716	0.501	0.549	0.597	0.024	0.167	0.186	0.192	0.197	0.185	0.193	0.185	0.177	0.169	0.169	0.217	0.204	0.197	0.201	0.191	0.205	0.192	0.18	0.181	0.201	0.175	0.193	0.191	0.172	0.188	0.174	0.169	0.193	0.193	0.193
2	0.853	0.163	0.599	0.581	0.417	0.581	0.163	0.472	0.327	0.78	0.181	0.272	1.325	0.581	0.653	0.762	0.508	0.544	0.018	0.218	0.192	0.187	0.179	0.183	0.184	0.183	0.191	0.183	0.185	0.188	0.183	0.18	0.189	0.179	0.196	0.173	0.189	0.175	0.19	0.199	0.192	0.191	0.177	0.19	0.188	0.185	0.188	0.179	0.18
2	0.423	0.181	0.504	0.746	0.323	0.544	0.161	0.544	0.746	0.907	0.343	0.746	0.202	0.786	0.282	0.786	0.665	0.504	0.202	0.403	0.193	0.181	0.187	0.185	0.192	0.198	0.192	0.214	0.174	0.192	0.18	0.209	0.19	0.182	0.177	0.176	0.181	0.21	0.187	0.167	0.193	0.183	0.189	0.181	0.189	0.184	0.203	0.199	0.189
2	1.222	0.444	0.111	0.333	0.667	0.333	0.111	0.778	0.333	1	0	0.333	0.333	0.222	0.222	1.111	0.667	1.111	0.111	0.556	0.153	0.146	0.172	0.157	0.152	0.162	0.155	0.186	0.143	0.185	0.188	0.173	0.197	0.181	0.169	0.201	0.197	0.202	0.185	0.19	0.162	0.2	0.176	0.159	0.156	0.189	0.166	0.215	0.177
2	0.931	0.121	0.688	1.134	0.121	0.324	0.162	0.405	0.688	0.972	0.283	0.567	0.162	0.486	0.526	0.729	0.445	0.607	0.081	0.567	0.203	0.204	0.209	0.157	0.184	0.191	0.207	0.194	0.19	0.183	0.168	0.187	0.188	0.195	0.171	0.208	0.178	0.206	0.179	0.212	0.201	0.171	0.16	0.195	0.178	0.191	0.185	0.179	0.201
2	0.721	0.025	0.498	0.473	0.622	0.572	0.323	0.373	0.473	1.045	0.448	0.323	0.547	0.547	0.448	0.697	0.672	0.871	0.1	0.224	0.193	0.183	0.163	0.178	0.179	0.196	0.181	0.183	0.198	0.187	0.181	0.184	0.188	0.18	0.197	0.177	0.178	0.201	0.182	0.195	0.195	0.176	0.188	0.193	0.181	0.191	0.169	0.196	0.194
2	1.036	0.259	0.311	0.674	0.207	0.622	0.155	0.259	0.415	1.71	0.104	0.311	0.57	0.363	0.674	0.622	0.57	0.674	0.259	0.207	0.192	0.204	0.173	0.167	0.189	0.194	0.196	0.205	0.194	0.186	0.185	0.176	0.201	0.185	0.185	0.196	0.193	0.189	0.191	0.186	0.194	0.185	0.172	0.168	0.188	0.19	0.169	0.171	0.184
2	0.468	0.298	0.553	0.511	0.298	0.809	0.213	0.596	0.766	0.809	0.383	0.553	0.511	0.255	0.681	0.426	0.383	0.723	0.34	0.426	0.181	0.183	0.197	0.182	0.175	0.167	0.202	0.188	0.203	0.209	0.194	0.186	0.182	0.202	0.215	0.168	0.179	0.188	0.199	0.169	0.181	0.198	0.19	0.191	0.177	0.187	0.192	0.207	0.196
2	0.548	0.274	0.489	0.685	0.411	0.47	0.274	0.45	0.45	1.096	0.078	0.333	0.548	0.705	0.685	0.548	0.548	0.783	0.215	0.411	0.177	0.195	0.174	0.195	0.181	0.19	0.188	0.186	0.195	0.194	0.179	0.185	0.193	0.196	0.192	0.184	0.195	0.191	0.195	0.192	0.168	0.196	0.186	0.185	0.184	0.175	0.185	0.194	0.179
2	0.409	0.069	0.602	0.586	0.54	0.494	0.093	0.918	0.795	0.872	0.185	1.065	0.293	0.301	0.332	0.648	0.548	0.563	0.116	0.571	0.198	0.195	0.197	0.19	0.182	0.187	0.181	0.188	0.183	0.193	0.187	0.192	0.177	0.19	0.194	0.189	0.186	0.191	0.181	0.177	0.203	0.181	0.199	0.194	0.183	0.187	0.192	0.195	0.187
2	1.084	0.241	0.723	0.723	0.12	0.241	0.12	0.361	0.602	0.964	0	0.241	1.687	0.12	0.482	0.482	0.482	0.723	0.241	0.361	0.172	0.223	0.196	0.194	0.171	0.149	0.187	0.215	0.223	0.163	0.18	0.168	0.196	0.204	0.217	0.189	0.177	0.191	0.21	0.175	0.183	0.196	0.167	0.184	0.229	0.194	0.172	0.163	0.17
2	0.468	0.298	0.553	0.511	0.298	0.809	0.213	0.596	0.766	0.809	0.383	0.553	0.511	0.255	0.681	0.426	0.383	0.723	0.34	0.426	0.181	0.183	0.197	0.182	0.175	0.167	0.202	0.188	0.203	0.209	0.194	0.186	0.182	0.202	0.215	0.168	0.179	0.188	0.199	0.169	0.181	0.198	0.19	0.191	0.177	0.187	0.192	0.207	0.196
2	0.915	0.122	0.61	0.488	0.305	0.671	0.061	0.61	0.793	0.976	0.305	0.732	0.183	0.305	0.793	0.366	0.671	0.549	0.183	0.366	0.186	0.18	0.189	0.188	0.189	0.174	0.205	0.181	0.195	0.189	0.218	0.172	0.158	0.161	0.164	0.193	0.21	0.186	0.184	0.2	0.189	0.192	0.184	0.189	0.203	0.175	0.192	0.159	0.185
2	0.576	0.366	0.576	0.681	0.471	0.471	0.105	0.471	0.838	0.89	0.105	0.262	0.785	0.366	0.314	0.471	0.89	0.942	0.052	0.366	0.214	0.18	0.196	0.159	0.161	0.182	0.182	0.174	0.19	0.169	0.188	0.171	0.204	0.2	0.177	0.186	0.171	0.222	0.191	0.202	0.196	0.166	0.204	0.183	0.208	0.188	0.171	0.189	0.196
2	0.519	0.628	0.437	0.738	0.464	0.546	0.683	0.164	1.202	0.71	0.109	0.355	0.41	0.273	0.546	0.71	0.628	0.519	0.055	0.301	0.179	0.187	0.196	0.177	0.167	0.201	0.183	0.183	0.186	0.175	0.177	0.181	0.192	0.187	0.175	0.18	0.183	0.19	0.181	0.201	0.179	0.165	0.19	0.189	0.193	0.167	0.181	0.211	0.185
2	0.524	0.249	0.574	0.299	0.224	0.973	0.175	0.923	0.449	0.748	0.125	0.623	0.648	0.224	0.424	0.948	0.873	0.773	0.075	0.15	0.171	0.178	0.173	0.169	0.195	0.183	0.181	0.187	0.197	0.194	0.195	0.181	0.176	0.187	0.189	0.185	0.186	0.196	0.206	0.182	0.175	0.198	0.202	0.178	0.189	0.197	0.188	0.17	0.179
2	1.177	0.251	0.731	0.64	0.149	0.949	0.114	0.331	0.56	0.629	0.114	0.217	0.754	0.469	0.674	0.846	0.354	0.823	0.069	0.149	0.172	0.169	0.185	0.172	0.172	0.191	0.18	0.187	0.182	0.179	0.197	0.188	0.192	0.185	0.188	0.186	0.184	0.186	0.182	0.184	0.197	0.189	0.173	0.183	0.179	0.179	0.19	0.194	0.192
2	1.184	0.012	0.432	1.11	0.382	0.764	0.136	0.173	0.308	1.652	0.173	0.086	0.592	0.271	1.011	0.271	0.432	0.641	0.025	0.345	0.191	0.194	0.193	0.181	0.211	0.185	0.193	0.184	0.179	0.172	0.181	0.19	0.187	0.188	0.192	0.192	0.191	0.191	0.182	0.18	0.189	0.183	0.178	0.185	0.191	0.196	0.188	0.194	0.186
2	0.74	0.024	0.549	0.859	0.382	0.692	0.191	0.74	0.668	1.05	0.382	0.501	0.406	0.263	0.716	0.501	0.549	0.597	0.024	0.167	0.186	0.192	0.197	0.185	0.193	0.185	0.177	0.169	0.169	0.217	0.204	0.197	0.201	0.191	0.205	0.192	0.18	0.181	0.201	0.175	0.193	0.191	0.172	0.188	0.174	0.169	0.193	0.193	0.193
2	1.694	0	0.437	0.273	0.109	0.984	0.109	0.383	0.492	0.492	0.055	0.546	0.219	0.328	0.273	0.984	1.202	0.765	0.328	0.328	0.17	0.197	0.155	0.184	0.209	0.175	0.184	0.21	0.203	0.163	0.186	0.17	0.163	0.183	0.177	0.18	0.179	0.196	0.173	0.158	0.199	0.172	0.183	0.204	0.19	0.175	0.193	0.209	0.195
2	0.823	0.063	0.759	0.696	0.253	0.443	0.38	0.506	0.57	1.582	0.19	0.506	0.19	0.506	0.57	0.506	0.19	0.633	0.127	0.506	0.202	0.203	0.202	0.2	0.185	0.196	0.216	0.224	0.185	0.173	0.206	0.188	0.163	0.192	0.172	0.174	0.21	0.188	0.175	0.199	0.194	0.179	0.193	0.172	0.16	0.177	0.215	0.198	0.183
2	0.853	0.163	0.599	0.581	0.417	0.581	0.163	0.472	0.327	0.78	0.181	0.272	1.325	0.581	0.653	0.762	0.508	0.544	0.018	0.218	0.192	0.187	0.179	0.183	0.184	0.183	0.191	0.183	0.185	0.188	0.183	0.18	0.189	0.179	0.196	0.173	0.189	0.175	0.19	0.199	0.192	0.191	0.177	0.19	0.188	0.185	0.188	0.179	0.18
2	0.599	0.2	0.4	0.705	0.458	0.658	0.294	0.588	0.482	0.858	0.235	0.494	0.799	0.388	0.317	0.94	0.541	0.717	0.106	0.223	0.183	0.185	0.19	0.184	0.172	0.194	0.185	0.187	0.186	0.193	0.179	0.175	0.188	0.186	0.189	0.177	0.184	0.174	0.185	0.192	0.189	0.187	0.181	0.188	0.187	0.196	0.194	0.184	0.196
2	0.533	0.72	0.4	0.667	0.453	0.747	0.187	0.667	0.64	0.613	0.24	0.533	0.533	0.32	0.347	0.773	0.64	0.267	0.4	0.32	0.173	0.187	0.187	0.179	0.197	0.174	0.179	0.196	0.181	0.198	0.189	0.192	0.195	0.199	0.183	0.187	0.187	0.191	0.207	0.199	0.193	0.173	0.199	0.184	0.198	0.189	0.185	0.19	0.176
2	0.323	0.387	0.323	0.516	0.129	0.387	0.452	0.645	0.387	0.903	0.194	1.032	0.903	0.129	0.71	0.774	0.581	0.839	0.129	0.258	0.164	0.18	0.181	0.18	0.153	0.166	0.157	0.216	0.171	0.158	0.165	0.183	0.174	0.196	0.178	0.172	0.188	0.19	0.2	0.168	0.186	0.167	0.189	0.192	0.192	0.191	0.172	0.21	0.196
2	0.892	0.469	0.282	0.798	0.329	0.704	0.235	0.188	0.563	0.845	0.094	0.423	0.986	0.423	1.08	0.376	0.423	0.516	0.141	0.235	0.182	0.191	0.206	0.184	0.175	0.192	0.194	0.184	0.176	0.194	0.193	0.175	0.194	0.208	0.175	0.198	0.181	0.193	0.2	0.194	0.21	0.209	0.171	0.176	0.189	0.209	0.175	0.182	0.174
2	0.276	0.079	0.551	0.827	0.354	0.551	0.197	0.63	1.102	0.748	0.236	0.394	0.945	0.394	0.315	0.551	0.551	0.63	0.315	0.354	0.169	0.181	0.173	0.197	0.207	0.16	0.181	0.178	0.169	0.177	0.184	0.179	0.171	0.193	0.166	0.167	0.175	0.164	0.196	0.187	0.192	0.199	0.184	0.175	0.201	0.186	0.188	0.185	0.186
2	0.571	0.179	0.464	0.75	0.536	0.929	0.143	0.571	0.464	0.536	0.571	0.429	0.357	0.429	0.857	0.571	0.607	0.643	0.179	0.214	0.178	0.19	0.171	0.19	0.203	0.169	0.187	0.198	0.199	0.208	0.187	0.156	0.18	0.191	0.197	0.188	0.185	0.202	0.181	0.194	0.222	0.189	0.195	0.169	0.187	0.19	0.195	0.191	0.203
2	0.853	0.163	0.599	0.581	0.417	0.581	0.163	0.472	0.327	0.78	0.181	0.272	1.325	0.581	0.653	0.762	0.508	0.544	0.018	0.218	0.192	0.187	0.179	0.183	0.184	0.183	0.191	0.183	0.185	0.188	0.183	0.18	0.189	0.179	0.196	0.173	0.189	0.175	0.19	0.199	0.192	0.191	0.177	0.19	0.188	0.185	0.188	0.179	0.18
2	0.705	0.134	0.62	0.996	0.316	0.595	0.146	0.413	0.741	1.166	0.231	0.292	0.498	0.437	0.802	0.62	0.498	0.522	0.109	0.158	0.182	0.192	0.185	0.191	0.178	0.18	0.193	0.203	0.198	0.183	0.192	0.197	0.182	0.186	0.183	0.178	0.186	0.189	0.187	0.186	0.178	0.18	0.178	0.198	0.197	0.183	0.171	0.185	0.185
2	0.276	0.079	0.551	0.827	0.354	0.551	0.197	0.63	1.102	0.748	0.236	0.394	0.945	0.394	0.315	0.551	0.551	0.63	0.315	0.354	0.169	0.181	0.173	0.197	0.207	0.16	0.181	0.178	0.169	0.177	0.184	0.179	0.171	0.193	0.166	0.167	0.175	0.164	0.196	0.187	0.192	0.199	0.184	0.175	0.201	0.186	0.188	0.185	0.186
2	1.053	0	0.69	0.436	0.218	1.289	0.218	0.327	0.744	0.49	0.163	0.69	0.599	0.399	0.49	0.799	0.417	0.672	0.145	0.163	0.184	0.179	0.204	0.195	0.197	0.188	0.191	0.199	0.18	0.192	0.199	0.182	0.181	0.184	0.175	0.172	0.189	0.186	0.21	0.201	0.18	0.167	0.169	0.182	0.181	0.185	0.187	0.189	0.197
2	0.533	0.72	0.4	0.667	0.453	0.747	0.187	0.667	0.64	0.613	0.24	0.533	0.533	0.32	0.347	0.773	0.64	0.267	0.4	0.32	0.173	0.187	0.187	0.179	0.197	0.174	0.179	0.196	0.181	0.198	0.189	0.192	0.195	0.199	0.183	0.187	0.187	0.191	0.207	0.199	0.193	0.173	0.199	0.184	0.198	0.189	0.185	0.19	0.176
2	0.276	0.079	0.551	0.827	0.354	0.551	0.197	0.63	1.102	0.748	0.236	0.394	0.945	0.394	0.315	0.551	0.551	0.63	0.315	0.354	0.169	0.181	0.173	0.197	0.207	0.16	0.181	0.178	0.169	0.177	0.184	0.179	0.171	0.193	0.166	0.167	0.175	0.164	0.196	0.187	0.192	0.199	0.184	0.175	0.201	0.186	0.188	0.185	0.186
2	1.077	0.154	0.308	0.385	0.308	0.692	0	0.615	0.462	0.538	0.231	0.769	0.462	0.462	0.308	1	0.692	1.077	0.154	0.308	0.162	0.188	0.174	0.192	0.219	0.205	0.218	0.198	0.176	0.215	0.185	0.182	0.2	0.187	0.185	0.218	0.173	0.192	0.212	0.163	0.207	0.207	0.188	0.182	0.193	0.17	0.187	0.16	0.154
2	0.826	0.537	0.331	0.723	0.31	0.909	0.248	0.475	0.269	0.682	0.186	0.455	0.496	0.434	0.723	0.826	0.517	0.64	0.165	0.248	0.184	0.172	0.194	0.182	0.198	0.19	0.197	0.196	0.196	0.196	0.201	0.187	0.191	0.184	0.178	0.184	0.178	0.181	0.184	0.185	0.172	0.189	0.172	0.175	0.197	0.172	0.208	0.195	0.192
2	0.905	0.136	0.498	0.452	0.769	0.769	0.317	0.226	0.633	0.905	0.181	0.407	0.769	0.407	0.498	0.679	0.588	0.588	0.09	0.181	0.186	0.182	0.171	0.195	0.166	0.176	0.21	0.179	0.197	0.179	0.189	0.166	0.193	0.213	0.211	0.193	0.194	0.19	0.194	0.219	0.179	0.159	0.187	0.19	0.194	0.192	0.176	0.175	0.185
2	0.773	0.29	0.386	1.014	0.435	0.628	0.435	0.29	0.58	1.594	0.145	0.338	0.338	0.58	0.483	0.531	0.531	0.386	0.097	0.145	0.197	0.204	0.194	0.182	0.181	0.19	0.165	0.191	0.192	0.192	0.162	0.201	0.208	0.181	0.187	0.206	0.191	0.176	0.168	0.198	0.176	0.181	0.205	0.2	0.179	0.189	0.207	0.186	0.183
2	0.589	0.154	0.477	0.813	0.323	0.645	0.21	0.435	0.87	0.701	0.168	0.547	0.463	0.505	0.477	0.968	0.603	0.645	0.112	0.295	0.191	0.199	0.182	0.19	0.183	0.191	0.199	0.179	0.189	0.195	0.192	0.185	0.188	0.179	0.198	0.185	0.198	0.201	0.184	0.194	0.188	0.17	0.191	0.186	0.184	0.177	0.183	0.197	0.197
2	0.853	0.163	0.599	0.581	0.417	0.581	0.163	0.472	0.327	0.78	0.181	0.272	1.325	0.581	0.653	0.762	0.508	0.544	0.018	0.218	0.192	0.187	0.179	0.183	0.184	0.183	0.191	0.183	0.185	0.188	0.183	0.18	0.189	0.179	0.196	0.173	0.189	0.175	0.19	0.199	0.192	0.191	0.177	0.19	0.188	0.185	0.188	0.179	0.18
2	0.694	0.972	0.347	0.208	0.417	0.903	0.347	0.278	0.972	0.833	0.208	0.417	0.139	0.278	0.694	0.694	0.764	0.278	0	0.556	0.197	0.19	0.186	0.187	0.202	0.195	0.209	0.188	0.224	0.182	0.192	0.193	0.177	0.2	0.196	0.167	0.178	0.221	0.193	0.195	0.201	0.217	0.191	0.168	0.16	0.169	0.151	0.172	0.161
2	1.73	0.127	0.506	0.422	0.464	0.506	0.084	0.38	0.422	0.38	0.338	0.422	0.675	0.338	0.38	0.675	1.224	0.633	0.211	0.084	0.172	0.185	0.197	0.17	0.17	0.169	0.182	0.193	0.187	0.2	0.165	0.181	0.199	0.186	0.185	0.18	0.19	0.2	0.193	0.176	0.18	0.183	0.176	0.188	0.172	0.185	0.206	0.193	0.181
2	0.451	0.041	1.135	0.616	0.192	0.465	0.534	0.479	0.657	0.629	0.15	1.464	0.328	0.315	0.274	0.971	0.479	0.547	0.027	0.246	0.17	0.177	0.187	0.178	0.199	0.181	0.19	0.193	0.188	0.18	0.183	0.186	0.189	0.186	0.187	0.19	0.201	0.187	0.203	0.184	0.205	0.194	0.201	0.2	0.19	0.184	0.192	0.195	0.196
2	0.866	0.39	0.779	0.433	0.39	0.519	0.087	0.649	0.606	0.693	0.39	0.519	0.39	0.303	0.779	0.866	0.649	0.476	0.043	0.173	0.187	0.16	0.203	0.192	0.184	0.182	0.196	0.189	0.197	0.188	0.156	0.193	0.177	0.217	0.16	0.176	0.182	0.214	0.194	0.189	0.186	0.191	0.181	0.197	0.201	0.176	0.185	0.193	0.209
2	0.379	0.114	0.227	0.303	0.265	1.932	0.455	0.417	0.417	0.417	0.341	0.417	0.682	0.644	0.417	0.568	0.455	0.682	0.379	0.492	0.173	0.187	0.186	0.217	0.174	0.2	0.19	0.15	0.178	0.168	0.19	0.198	0.185	0.198	0.179	0.162	0.161	0.166	0.184	0.176	0.188	0.178	0.172	0.181	0.172	0.183	0.177	0.197	0.211
2	0.421	0.28	0.421	0.607	0.467	0.888	0.187	1.121	0.467	0.514	0.187	0.935	0.374	0.28	0.701	0.421	0.981	0.374	0.187	0.187	0.177	0.203	0.176	0.205	0.198	0.173	0.202	0.206	0.206	0.202	0.201	0.208	0.161	0.217	0.191	0.18	0.209	0.206	0.186	0.203	0.188	0.171	0.204	0.194	0.168	0.179	0.205	0.187	0.17
2	0.853	0.163	0.599	0.581	0.417	0.581	0.163	0.472	0.327	0.78	0.181	0.272	1.325	0.581	0.653	0.762	0.508	0.544	0.018	0.218	0.192	0.187	0.179	0.183	0.184	0.183	0.191	0.183	0.185	0.188	0.183	0.18	0.189	0.179	0.196	0.173	0.189	0.175	0.19	0.199	0.192	0.191	0.177	0.19	0.188	0.185	0.188	0.179	0.18
2	0.345	0.776	0.345	0.69	0.259	0.603	0.474	0.345	0.905	0.69	0.345	0.302	0.647	0.56	0.819	0.647	0.259	0.474	0.216	0.302	0.195	0.21	0.22	0.182	0.182	0.181	0.175	0.194	0.202	0.184	0.195	0.21	0.184	0.187	0.187	0.193	0.178	0.195	0.166	0.187	0.17	0.189	0.184	0.187	0.163	0.159	0.188	0.202	0.19
2	0.589	0.154	0.477	0.813	0.323	0.645	0.21	0.435	0.87	0.701	0.168	0.547	0.463	0.505	0.477	0.968	0.603	0.645	0.112	0.295	0.191	0.199	0.182	0.19	0.183	0.191	0.199	0.179	0.189	0.195	0.192	0.185	0.188	0.179	0.198	0.185	0.198	0.201	0.184	0.194	0.188	0.17	0.191	0.186	0.184	0.177	0.183	0.197	0.197
2	1.184	0.012	0.432	1.11	0.382	0.764	0.136	0.173	0.308	1.652	0.173	0.086	0.592	0.271	1.011	0.271	0.432	0.641	0.025	0.345	0.191	0.194	0.193	0.181	0.211	0.185	0.193	0.184	0.179	0.172	0.181	0.19	0.187	0.188	0.192	0.192	0.191	0.191	0.182	0.18	0.189	0.183	0.178	0.185	0.191	0.196	0.188	0.194	0.186
2	0.823	0.063	0.759	0.696	0.253	0.443	0.38	0.506	0.57	1.582	0.19	0.506	0.19	0.506	0.57	0.506	0.19	0.633	0.127	0.506	0.202	0.203	0.202	0.2	0.185	0.196	0.216	0.224	0.185	0.173	0.206	0.188	0.163	0.192	0.172	0.174	0.21	0.188	0.175	0.199	0.194	0.179	0.193	0.172	0.16	0.177	0.215	0.198	0.183
2	0.423	0.181	0.504	0.746	0.323	0.544	0.161	0.544	0.746	0.907	0.343	0.746	0.202	0.786	0.282	0.786	0.665	0.504	0.202	0.403	0.193	0.181	0.187	0.185	0.192	0.198	0.192	0.214	0.174	0.192	0.18	0.209	0.19	0.182	0.177	0.176	0.181	0.21	0.187	0.167	0.193	0.183	0.189	0.181	0.189	0.184	0.203	0.199	0.189
2	0.603	0.197	0.616	0.773	0.341	0.511	0.223	0.472	0.55	0.957	0.301	0.682	0.55	0.406	0.511	0.59	0.472	0.747	0.157	0.341	0.189	0.193	0.184	0.187	0.208	0.189	0.194	0.191	0.188	0.183	0.187	0.19	0.183	0.185	0.195	0.199	0.18	0.192	0.19	0.195	0.197	0.191	0.185	0.187	0.194	0.194	0.193	0.191	0.191
2	0.589	0.154	0.477	0.813	0.323	0.645	0.21	0.435	0.87	0.701	0.168	0.547	0.463	0.505	0.477	0.968	0.603	0.645	0.112	0.295	0.191	0.199	0.182	0.19	0.183	0.191	0.199	0.179	0.189	0.195	0.192	0.185	0.188	0.179	0.198	0.185	0.198	0.201	0.184	0.194	0.188	0.17	0.191	0.186	0.184	0.177	0.183	0.197	0.197
2	0.712	0.208	0.451	0.365	0.365	0.712	0.104	0.764	0.174	0.868	0.139	0.747	0.538	0.503	0.608	0.747	0.729	0.625	0.226	0.417	0.193	0.187	0.19	0.194	0.188	0.19	0.188	0.197	0.184	0.195	0.19	0.191	0.178	0.184	0.19	0.185	0.188	0.19	0.189	0.191	0.194	0.188	0.193	0.187	0.18	0.195	0.203	0.174	0.18
2	0.48	0.24	0.284	0.568	0.328	0.655	0.153	0.393	0.939	1.376	0.153	0.371	0.459	0.742	0.415	0.83	0.611	0.721	0.218	0.066	0.181	0.18	0.188	0.176	0.172	0.168	0.178	0.179	0.196	0.193	0.197	0.203	0.183	0.183	0.186	0.19	0.204	0.196	0.183	0.192	0.177	0.193	0.181	0.182	0.203	0.189	0.176	0.178	0.182
2	0.503	0.05	0.352	0.603	0.101	0.452	0.402	0.302	0.503	0.854	0.101	0.101	0.653	0.955	1.91	0.754	0.251	0.603	0.452	0.101	0.175	0.187	0.162	0.166	0.169	0.188	0.174	0.182	0.194	0.183	0.168	0.178	0.181	0.17	0.172	0.176	0.195	0.159	0.17	0.18	0.18	0.178	0.174	0.195	0.178	0.178	0.174	0.204	0.16
2	0.773	0.29	0.386	1.014	0.435	0.628	0.435	0.29	0.58	1.594	0.145	0.338	0.338	0.58	0.483	0.531	0.531	0.386	0.097	0.145	0.197	0.204	0.194	0.182	0.181	0.19	0.165	0.191	0.192	0.192	0.162	0.201	0.208	0.181	0.187	0.206	0.191	0.176	0.168	0.198	0.176	0.181	0.205	0.2	0.179	0.189	0.207	0.186	0.183
2	0.524	0.249	0.574	0.299	0.224	0.973	0.175	0.923	0.449	0.748	0.125	0.623	0.648	0.224	0.424	0.948	0.873	0.773	0.075	0.15	0.171	0.178	0.173	0.169	0.195	0.183	0.181	0.187	0.197	0.194	0.195	0.181	0.176	0.187	0.189	0.185	0.186	0.196	0.206	0.182	0.175	0.198	0.202	0.178	0.189	0.197	0.188	0.17	0.179
2	0.595	0.496	0.504	0.636	0.298	0.702	0.256	0.57	0.545	0.917	0.207	0.545	0.62	0.405	0.496	0.694	0.529	0.579	0.107	0.298	0.186	0.196	0.185	0.187	0.179	0.197	0.187	0.186	0.191	0.18	0.191	0.195	0.192	0.185	0.189	0.183	0.191	0.193	0.195	0.185	0.178	0.179	0.19	0.181	0.176	0.182	0.195	0.183	0.178
2	1.201	0	0.459	0.353	0.318	1.307	0.071	0.53	0.459	0.848	0.177	0.601	0.247	0.212	0.318	0.742	0.919	0.742	0.141	0.353	0.184	0.191	0.191	0.205	0.187	0.183	0.191	0.189	0.177	0.198	0.18	0.159	0.188	0.174	0.193	0.177	0.197	0.19	0.188	0.19	0.192	0.204	0.18	0.196	0.195	0.192	0.179	0.157	0.191
2	0.503	0.05	0.352	0.603	0.101	0.452	0.402	0.302	0.503	0.854	0.101	0.101	0.653	0.955	1.91	0.754	0.251	0.603	0.452	0.101	0.175	0.187	0.162	0.166	0.169	0.188	0.174	0.182	0.194	0.183	0.168	0.178	0.181	0.17	0.172	0.176	0.195	0.159	0.17	0.18	0.18	0.178	0.174	0.195	0.178	0.178	0.174	0.204	0.16
2	1.222	0.444	0.111	0.333	0.667	0.333	0.111	0.778	0.333	1	0	0.333	0.333	0.222	0.222	1.111	0.667	1.111	0.111	0.556	0.153	0.146	0.172	0.157	0.152	0.162	0.155	0.186	0.143	0.185	0.188	0.173	0.197	0.181	0.169	0.201	0.197	0.202	0.185	0.19	0.162	0.2	0.176	0.159	0.156	0.189	0.166	0.215	0.177
2	0.524	0.249	0.574	0.299	0.224	0.973	0.175	0.923	0.449	0.748	0.125	0.623	0.648	0.224	0.424	0.948	0.873	0.773	0.075	0.15	0.171	0.178	0.173	0.169	0.195	0.183	0.181	0.187	0.197	0.194	0.195	0.181	0.176	0.187	0.189	0.185	0.186	0.196	0.206	0.182	0.175	0.198	0.202	0.178	0.189	0.197	0.188	0.17	0.179
2	0.979	0.175	0.42	0.734	0.455	0.944	0.315	0.35	0.594	0.524	0.245	0.42	0.49	0.385	0.839	0.594	0.42	0.629	0.28	0.21	0.216	0.189	0.182	0.182	0.168	0.209	0.195	0.178	0.182	0.184	0.194	0.183	0.182	0.179	0.186	0.202	0.18	0.174	0.182	0.195	0.177	0.181	0.206	0.16	0.183	0.189	0.195	0.179	0.164
2	0.721	0.025	0.498	0.473	0.622	0.572	0.323	0.373	0.473	1.045	0.448	0.323	0.547	0.547	0.448	0.697	0.672	0.871	0.1	0.224	0.193	0.183	0.163	0.178	0.179	0.196	0.181	0.183	0.198	0.187	0.181	0.184	0.188	0.18	0.197	0.177	0.178	0.201	0.182	0.195	0.195	0.176	0.188	0.193	0.181	0.191	0.169	0.196	0.194
2	0.34	0.316	0.655	0.777	0.413	0.267	0.243	0.68	0.995	0.558	0.073	0.704	0.364	0.291	0.364	1.165	0.704	0.655	0.121	0.316	0.186	0.173	0.17	0.176	0.186	0.187	0.179	0.193	0.19	0.194	0.185	0.181	0.187	0.176	0.186	0.183	0.186	0.204	0.188	0.193	0.2	0.197	0.182	0.195	0.191	0.201	0.195	0.185	0.186
2	0.48	0.24	0.284	0.568	0.328	0.655	0.153	0.393	0.939	1.376	0.153	0.371	0.459	0.742	0.415	0.83	0.611	0.721	0.218	0.066	0.181	0.18	0.188	0.176	0.172	0.168	0.178	0.179	0.196	0.193	0.197	0.203	0.183	0.183	0.186	0.19	0.204	0.196	0.183	0.192	0.177	0.193	0.181	0.182	0.203	0.189	0.176	0.178	0.182
2	0.503	0.05	0.352	0.603	0.101	0.452	0.402	0.302	0.503	0.854	0.101	0.101	0.653	0.955	1.91	0.754	0.251	0.603	0.452	0.101	0.175	0.187	0.162	0.166	0.169	0.188	0.174	0.182	0.194	0.183	0.168	0.178	0.181	0.17	0.172	0.176	0.195	0.159	0.17	0.18	0.18	0.178	0.174	0.195	0.178	0.178	0.174	0.204	0.16
2	0.905	0.136	0.498	0.452	0.769	0.769	0.317	0.226	0.633	0.905	0.181	0.407	0.769	0.407	0.498	0.679	0.588	0.588	0.09	0.181	0.186	0.182	0.171	0.195	0.166	0.176	0.21	0.179	0.197	0.179	0.189	0.166	0.193	0.213	0.211	0.193	0.194	0.19	0.194	0.219	0.179	0.159	0.187	0.19	0.194	0.192	0.176	0.175	0.185
2	0.71	0.23	0.668	0.459	0.438	0.355	0.146	0.647	0.564	0.96	0.292	0.438	0.438	0.292	0.438	0.814	0.564	0.835	0.23	0.48	0.186	0.205	0.199	0.186	0.173	0.172	0.192	0.189	0.195	0.182	0.177	0.187	0.195	0.193	0.192	0.182	0.173	0.192	0.196	0.2	0.194	0.18	0.193	0.195	0.182	0.173	0.184	0.199	0.197
2	0.853	0.163	0.599	0.581	0.417	0.581	0.163	0.472	0.327	0.78	0.181	0.272	1.325	0.581	0.653	0.762	0.508	0.544	0.018	0.218	0.192	0.187	0.179	0.183	0.184	0.183	0.191	0.183	0.185	0.188	0.183	0.18	0.189	0.179	0.196	0.173	0.189	0.175	0.19	0.199	0.192	0.191	0.177	0.19	0.188	0.185	0.188	0.179	0.18
2	0.519	0.628	0.437	0.738	0.464	0.546	0.683	0.164	1.202	0.71	0.109	0.355	0.41	0.273	0.546	0.71	0.628	0.519	0.055	0.301	0.179	0.187	0.196	0.177	0.167	0.201	0.183	0.183	0.186	0.175	0.177	0.181	0.192	0.187	0.175	0.18	0.183	0.19	0.181	0.201	0.179	0.165	0.19	0.189	0.193	0.167	0.181	0.211	0.185
2	0.74	0.024	0.549	0.859	0.382	0.692	0.191	0.74	0.668	1.05	0.382	0.501	0.406	0.263	0.716	0.501	0.549	0.597	0.024	0.167	0.186	0.192	0.197	0.185	0.193	0.185	0.177	0.169	0.169	0.217	0.204	0.197	0.201	0.191	0.205	0.192	0.18	0.181	0.201	0.175	0.193	0.191	0.172	0.188	0.174	0.169	0.193	0.193	0.193
2	0.721	0.025	0.498	0.473	0.622	0.572	0.323	0.373	0.473	1.045	0.448	0.323	0.547	0.547	0.448	0.697	0.672	0.871	0.1	0.224	0.193	0.183	0.163	0.178	0.179	0.196	0.181	0.183	0.198	0.187	0.181	0.184	0.188	0.18	0.197	0.177	0.178	0.201	0.182	0.195	0.195	0.176	0.188	0.193	0.181	0.191	0.169	0.196	0.194
2	0.745	0.497	0.186	0.621	0.248	0.373	0.248	0.497	0.87	0.559	0.124	0.311	0.683	0.497	1.18	0.373	0.994	0.932	0.062	0	0.167	0.168	0.172	0.162	0.169	0.195	0.159	0.165	0.167	0.192	0.185	0.187	0.182	0.179	0.192	0.173	0.191	0.177	0.201	0.173	0.187	0.187	0.185	0.187	0.197	0.189	0.179	0.189	0.176
2	1.184	0.012	0.432	1.11	0.382	0.764	0.136	0.173	0.308	1.652	0.173	0.086	0.592	0.271	1.011	0.271	0.432	0.641	0.025	0.345	0.191	0.194	0.193	0.181	0.211	0.185	0.193	0.184	0.179	0.172	0.181	0.19	0.187	0.188	0.192	0.192	0.191	0.191	0.182	0.18	0.189	0.183	0.178	0.185	0.191	0.196	0.188	0.194	0.186
2	0.705	0.134	0.62	0.996	0.316	0.595	0.146	0.413	0.741	1.166	0.231	0.292	0.498	0.437	0.802	0.62	0.498	0.522	0.109	0.158	0.182	0.192	0.185	0.191	0.178	0.18	0.193	0.203	0.198	0.183	0.192	0.197	0.182	0.186	0.183	0.178	0.186	0.189	0.187	0.186	0.178	0.18	0.178	0.198	0.197	0.183	0.171	0.185	0.185
2	0.522	0.447	0.469	0.678	0.261	0.909	0.343	0.335	0.38	0.999	0.253	0.432	0.693	0.38	0.604	0.738	0.514	0.626	0.112	0.306	0.188	0.18	0.177	0.18	0.184	0.183	0.188	0.196	0.177	0.18	0.187	0.181	0.182	0.187	0.188	0.167	0.187	0.192	0.195	0.181	0.189	0.185	0.187	0.187	0.188	0.186	0.195	0.194	0.184
2	0.635	0.198	0.397	0.476	0.278	0.794	0.278	0.238	0.437	1.508	0.317	0.278	0.635	0.595	1.23	0.675	0.516	0.317	0.04	0.159	0.18	0.191	0.203	0.19	0.178	0.191	0.183	0.194	0.168	0.191	0.175	0.196	0.178	0.176	0.204	0.184	0.186	0.179	0.201	0.18	0.19	0.178	0.178	0.18	0.184	0.199	0.189	0.179	0.196
2	0.421	0.28	0.421	0.607	0.467	0.888	0.187	1.121	0.467	0.514	0.187	0.935	0.374	0.28	0.701	0.421	0.981	0.374	0.187	0.187	0.177	0.203	0.176	0.205	0.198	0.173	0.202	0.206	0.206	0.202	0.201	0.208	0.161	0.217	0.191	0.18	0.209	0.206	0.186	0.203	0.188	0.171	0.204	0.194	0.168	0.179	0.205	0.187	0.17
2	1	0	0.091	2.091	0	1	0	0	1.182	0.091	0.091	0.091	1.455	0.818	1	0.455	0.273	0.273	0.091	0	0.203	0.126	0.193	0.121	0.19	0.146	0.184	0.157	0.185	0.188	0.177	0.175	0.179	0.171	0.219	0.159	0.192	0.157	0.233	0.149	0.211	0.193	0.244	0.154	0.218	0.175	0.227	0.155	0.198
2	0.712	0.208	0.451	0.365	0.365	0.712	0.104	0.764	0.174	0.868	0.139	0.747	0.538	0.503	0.608	0.747	0.729	0.625	0.226	0.417	0.193	0.187	0.19	0.194	0.188	0.19	0.188	0.197	0.184	0.195	0.19	0.191	0.178	0.184	0.19	0.185	0.188	0.19	0.189	0.191	0.194	0.188	0.193	0.187	0.18	0.195	0.203	0.174	0.18
2	0.705	0.134	0.62	0.996	0.316	0.595	0.146	0.413	0.741	1.166	0.231	0.292	0.498	0.437	0.802	0.62	0.498	0.522	0.109	0.158	0.182	0.192	0.185	0.191	0.178	0.18	0.193	0.203	0.198	0.183	0.192	0.197	0.182	0.186	0.183	0.178	0.186	0.189	0.187	0.186	0.178	0.18	0.178	0.198	0.197	0.183	0.171	0.185	0.185
2	0.465	0.814	0.233	0.349	0.233	0.581	0.465	0.233	1.047	0.349	0.116	0.233	1.047	0.93	0.93	0.698	0.698	0.233	0.116	0.233	0.168	0.183	0.157	0.162	0.183	0.155	0.178	0.168	0.187	0.175	0.173	0.209	0.214	0.164	0.165	0.214	0.174	0.201	0.23	0.186	0.164	0.203	0.172	0.206	0.172	0.179	0.24	0.2	0.171
2	0.627	0.235	0.314	0.392	0.314	0.863	0.235	0.51	0.157	1.02	0.235	0.431	0.588	0.667	1.333	0.588	0.549	0.627	0.118	0.196	0.182	0.173	0.179	0.193	0.203	0.174	0.178	0.198	0.191	0.206	0.189	0.185	0.197	0.169	0.182	0.175	0.187	0.19	0.193	0.196	0.179	0.19	0.155	0.204	0.175	0.184	0.186	0.201	0.18
2	0.684	0.171	0.513	0.256	0.427	1.111	0.171	0.171	0.256	1.453	0.171	0.256	0.769	0.342	0.769	0.94	0.513	0.427	0.256	0.342	0.216	0.153	0.195	0.182	0.202	0.183	0.201	0.178	0.172	0.176	0.196	0.181	0.211	0.22	0.185	0.205	0.176	0.224	0.144	0.224	0.179	0.209	0.238	0.171	0.199	0.179	0.167	0.179	0.16
2	0.503	0.05	0.352	0.603	0.101	0.452	0.402	0.302	0.503	0.854	0.101	0.101	0.653	0.955	1.91	0.754	0.251	0.603	0.452	0.101	0.175	0.187	0.162	0.166	0.169	0.188	0.174	0.182	0.194	0.183	0.168	0.178	0.181	0.17	0.172	0.176	0.195	0.159	0.17	0.18	0.18	0.178	0.174	0.195	0.178	0.178	0.174	0.204	0.16
2	0.286	0.048	0.524	0.857	0.476	0.571	0.238	0.619	1.095	0.81	0.238	0.333	0.81	0.476	0.381	0.429	0.571	0.524	0.286	0.429	0.164	0.186	0.18	0.191	0.196	0.174	0.168	0.183	0.177	0.166	0.172	0.181	0.181	0.2	0.184	0.179	0.179	0.164	0.191	0.183	0.207	0.199	0.176	0.182	0.204	0.201	0.168	0.192	0.176
2	0.595	0.496	0.504	0.636	0.298	0.702	0.256	0.57	0.545	0.917	0.207	0.545	0.62	0.405	0.496	0.694	0.529	0.579	0.107	0.298	0.186	0.196	0.185	0.187	0.179	0.197	0.187	0.186	0.191	0.18	0.191	0.195	0.192	0.185	0.189	0.183	0.191	0.193	0.195	0.185	0.178	0.179	0.19	0.181	0.176	0.182	0.195	0.183	0.178
2	0.385	0.144	0.337	0.865	0.673	0.625	0.24	0.529	0.433	1.25	0.192	0.385	1.01	0.337	0.673	0.529	0.288	0.481	0.144	0.481	0.18	0.167	0.17	0.201	0.168	0.207	0.208	0.171	0.185	0.173	0.193	0.182	0.177	0.19	0.186	0.172	0.185	0.18	0.175	0.209	0.193	0.198	0.203	0.167	0.185	0.187	0.172	0.198	0.207
2	0.354	0.188	0.387	0.597	0.642	0.376	0.376	0.631	0.597	1.615	0.144	0.852	0.354	0.398	0.332	0.863	0.509	0.431	0.155	0.199	0.189	0.186	0.187	0.206	0.186	0.203	0.19	0.193	0.185	0.18	0.191	0.189	0.193	0.184	0.197	0.188	0.192	0.19	0.193	0.197	0.195	0.185	0.19	0.17	0.192	0.191	0.183	0.181	0.19
2	0.547	0.195	0.742	0.742	0.625	0.586	0.234	0.586	0.664	0.977	0.352	0.391	0.352	0.586	0.547	0.586	0.547	0.391	0.117	0.234	0.201	0.183	0.18	0.205	0.178	0.202	0.178	0.193	0.195	0.185	0.196	0.199	0.197	0.19	0.187	0.186	0.185	0.18	0.193	0.191	0.188	0.191	0.198	0.185	0.196	0.18	0.183	0.2	0.16
2	0.543	0.217	0.217	0.326	0.435	0.543	0.326	1.304	0.761	0.435	0	1.413	0.217	0.435	0.761	0.435	0.978	0.435	0.109	0.109	0.199	0.163	0.19	0.198	0.2	0.184	0.213	0.221	0.17	0.221	0.175	0.207	0.168	0.208	0.141	0.225	0.228	0.199	0.227	0.165	0.174	0.192	0.179	0.152	0.166	0.131	0.191	0.171	0.176
2	0.866	0.39	0.779	0.433	0.39	0.519	0.087	0.649	0.606	0.693	0.39	0.519	0.39	0.303	0.779	0.866	0.649	0.476	0.043	0.173	0.187	0.16	0.203	0.192	0.184	0.182	0.196	0.189	0.197	0.188	0.156	0.193	0.177	0.217	0.16	0.176	0.182	0.214	0.194	0.189	0.186	0.191	0.181	0.197	0.201	0.176	0.185	0.193	0.209
2	0.421	0.28	0.421	0.607	0.467	0.888	0.187	1.121	0.467	0.514	0.187	0.935	0.374	0.28	0.701	0.421	0.981	0.374	0.187	0.187	0.177	0.203	0.176	0.205	0.198	0.173	0.202	0.206	0.206	0.202	0.201	0.208	0.161	0.217	0.191	0.18	0.209	0.206	0.186	0.203	0.188	0.171	0.204	0.194	0.168	0.179	0.205	0.187	0.17
2	0.421	0.28	0.421	0.607	0.467	0.888	0.187	1.121	0.467	0.514	0.187	0.935	0.374	0.28	0.701	0.421	0.981	0.374	0.187	0.187	0.177	0.203	0.176	0.205	0.198	0.173	0.202	0.206	0.206	0.202	0.201	0.208	0.161	0.217	0.191	0.18	0.209	0.206	0.186	0.203	0.188	0.171	0.204	0.194	0.168	0.179	0.205	0.187	0.17
2	0.524	0.249	0.574	0.299	0.224	0.973	0.175	0.923	0.449	0.748	0.125	0.623	0.648	0.224	0.424	0.948	0.873	0.773	0.075	0.15	0.171	0.178	0.173	0.169	0.195	0.183	0.181	0.187	0.197	0.194	0.195	0.181	0.176	0.187	0.189	0.185	0.186	0.196	0.206	0.182	0.175	0.198	0.202	0.178	0.189	0.197	0.188	0.17	0.179
2	0.694	0.972	0.347	0.208	0.417	0.903	0.347	0.278	0.972	0.833	0.208	0.417	0.139	0.278	0.694	0.694	0.764	0.278	0	0.556	0.197	0.19	0.186	0.187	0.202	0.195	0.209	0.188	0.224	0.182	0.192	0.193	0.177	0.2	0.196	0.167	0.178	0.221	0.193	0.195	0.201	0.217	0.191	0.168	0.16	0.169	0.151	0.172	0.161
2	0.34	0.316	0.655	0.777	0.413	0.267	0.243	0.68	0.995	0.558	0.073	0.704	0.364	0.291	0.364	1.165	0.704	0.655	0.121	0.316	0.186	0.173	0.17	0.176	0.186	0.187	0.179	0.193	0.19	0.194	0.185	0.181	0.187	0.176	0.186	0.183	0.186	0.204	0.188	0.193	0.2	0.197	0.182	0.195	0.191	0.201	0.195	0.185	0.186
2	0.48	0.24	0.284	0.568	0.328	0.655	0.153	0.393	0.939	1.376	0.153	0.371	0.459	0.742	0.415	0.83	0.611	0.721	0.218	0.066	0.181	0.18	0.188	0.176	0.172	0.168	0.178	0.179	0.196	0.193	0.197	0.203	0.183	0.183	0.186	0.19	0.204	0.196	0.183	0.192	0.177	0.193	0.181	0.182	0.203	0.189	0.176	0.178	0.182
2	0.503	0.05	0.352	0.603	0.101	0.452	0.402	0.302	0.503	0.854	0.101	0.101	0.653	0.955	1.91	0.754	0.251	0.603	0.452	0.101	0.175	0.187	0.162	0.166	0.169	0.188	0.174	0.182	0.194	0.183	0.168	0.178	0.181	0.17	0.172	0.176	0.195	0.159	0.17	0.18	0.18	0.178	0.174	0.195	0.178	0.178	0.174	0.204	0.16
2	0.74	0.024	0.549	0.859	0.382	0.692	0.191	0.74	0.668	1.05	0.382	0.501	0.406	0.263	0.716	0.501	0.549	0.597	0.024	0.167	0.186	0.192	0.197	0.185	0.193	0.185	0.177	0.169	0.169	0.217	0.204	0.197	0.201	0.191	0.205	0.192	0.18	0.181	0.201	0.175	0.193	0.191	0.172	0.188	0.174	0.169	0.193	0.193	0.193
2	0.502	0.191	0.646	1.029	0.526	0.502	0.144	0.67	0.813	0.909	0.215	0.622	0.431	0.383	0.646	0.407	0.478	0.431	0.144	0.311	0.193	0.199	0.188	0.183	0.19	0.19	0.178	0.188	0.209	0.191	0.184	0.196	0.193	0.195	0.193	0.192	0.175	0.192	0.199	0.18	0.189	0.177	0.181	0.199	0.177	0.212	0.188	0.172	0.182
2	0.74	0.024	0.549	0.859	0.382	0.692	0.191	0.74	0.668	1.05	0.382	0.501	0.406	0.263	0.716	0.501	0.549	0.597	0.024	0.167	0.186	0.192	0.197	0.185	0.193	0.185	0.177	0.169	0.169	0.217	0.204	0.197	0.201	0.191	0.205	0.192	0.18	0.181	0.201	0.175	0.193	0.191	0.172	0.188	0.174	0.169	0.193	0.193	0.193
2	0.276	0.079	0.551	0.827	0.354	0.551	0.197	0.63	1.102	0.748	0.236	0.394	0.945	0.394	0.315	0.551	0.551	0.63	0.315	0.354	0.169	0.181	0.173	0.197	0.207	0.16	0.181	0.178	0.169	0.177	0.184	0.179	0.171	0.193	0.166	0.167	0.175	0.164	0.196	0.187	0.192	0.199	0.184	0.175	0.201	0.186	0.188	0.185	0.186
2	0.589	0.154	0.477	0.813	0.323	0.645	0.21	0.435	0.87	0.701	0.168	0.547	0.463	0.505	0.477	0.968	0.603	0.645	0.112	0.295	0.191	0.199	0.182	0.19	0.183	0.191	0.199	0.179	0.189	0.195	0.192	0.185	0.188	0.179	0.198	0.185	0.198	0.201	0.184	0.194	0.188	0.17	0.191	0.186	0.184	0.177	0.183	0.197	0.197
2	0.543	0.217	0.217	0.326	0.435	0.543	0.326	1.304	0.761	0.435	0	1.413	0.217	0.435	0.761	0.435	0.978	0.435	0.109	0.109	0.199	0.163	0.19	0.198	0.2	0.184	0.213	0.221	0.17	0.221	0.175	0.207	0.168	0.208	0.141	0.225	0.228	0.199	0.227	0.165	0.174	0.192	0.179	0.152	0.166	0.131	0.191	0.171	0.176
2	0.34	0.316	0.655	0.777	0.413	0.267	0.243	0.68	0.995	0.558	0.073	0.704	0.364	0.291	0.364	1.165	0.704	0.655	0.121	0.316	0.186	0.173	0.17	0.176	0.186	0.187	0.179	0.193	0.19	0.194	0.185	0.181	0.187	0.176	0.186	0.183	0.186	0.204	0.188	0.193	0.2	0.197	0.182	0.195	0.191	0.201	0.195	0.185	0.186
2	0.379	0.114	0.227	0.303	0.265	1.932	0.455	0.417	0.417	0.417	0.341	0.417	0.682	0.644	0.417	0.568	0.455	0.682	0.379	0.492	0.173	0.187	0.186	0.217	0.174	0.2	0.19	0.15	0.178	0.168	0.19	0.198	0.185	0.198	0.179	0.162	0.161	0.166	0.184	0.176	0.188	0.178	0.172	0.181	0.172	0.183	0.177	0.197	0.211
2	0.853	0.163	0.599	0.581	0.417	0.581	0.163	0.472	0.327	0.78	0.181	0.272	1.325	0.581	0.653	0.762	0.508	0.544	0.018	0.218	0.192	0.187	0.179	0.183	0.184	0.183	0.191	0.183	0.185	0.188	0.183	0.18	0.189	0.179	0.196	0.173	0.189	0.175	0.19	0.199	0.192	0.191	0.177	0.19	0.188	0.185	0.188	0.179	0.18
2	0.519	0.628	0.437	0.738	0.464	0.546	0.683	0.164	1.202	0.71	0.109	0.355	0.41	0.273	0.546	0.71	0.628	0.519	0.055	0.301	0.179	0.187	0.196	0.177	0.167	0.201	0.183	0.183	0.186	0.175	0.177	0.181	0.192	0.187	0.175	0.18	0.183	0.19	0.181	0.201	0.179	0.165	0.19	0.189	0.193	0.167	0.181	0.211	0.185
2	0.581	0.461	0.533	0.652	0.278	0.78	0.27	0.382	0.326	1.058	0.183	0.318	0.843	0.438	0.613	0.676	0.517	0.676	0.127	0.286	0.184	0.186	0.191	0.189	0.185	0.19	0.184	0.193	0.179	0.178	0.18	0.2	0.188	0.179	0.181	0.188	0.179	0.187	0.185	0.172	0.192	0.188	0.194	0.184	0.178	0.185	0.199	0.19	0.185
2	0.451	0.041	1.135	0.616	0.192	0.465	0.534	0.479	0.657	0.629	0.15	1.464	0.328	0.315	0.274	0.971	0.479	0.547	0.027	0.246	0.17	0.177	0.187	0.178	0.199	0.181	0.19	0.193	0.188	0.18	0.183	0.186	0.189	0.186	0.187	0.19	0.201	0.187	0.203	0.184	0.205	0.194	0.201	0.2	0.19	0.184	0.192	0.195	0.196
2	0.695	0.079	0.419	0.76	0.197	0.406	0.288	0.38	0.577	1.009	0.262	0.55	0.76	0.983	0.459	0.786	0.459	0.59	0.092	0.249	0.185	0.185	0.192	0.188	0.185	0.185	0.195	0.196	0.192	0.188	0.19	0.18	0.18	0.199	0.188	0.193	0.182	0.191	0.181	0.188	0.181	0.187	0.191	0.196	0.183	0.182	0.194	0.187	0.181
2	0.909	0.124	0.331	0.579	0.413	0.744	0	0.455	0.992	0.909	0.289	0.455	0.248	0.248	0.413	0.992	0.62	0.661	0.207	0.413	0.187	0.189	0.176	0.205	0.191	0.167	0.192	0.183	0.186	0.184	0.173	0.179	0.197	0.173	0.187	0.201	0.165	0.172	0.203	0.198	0.172	0.199	0.173	0.156	0.186	0.176	0.189	0.181	0.173
2	0.537	0	0.615	0.654	0.314	0.471	0.131	0.746	0.785	0.812	0.131	0.903	0.38	0.419	0.38	0.942	0.759	0.563	0.092	0.366	0.205	0.18	0.19	0.175	0.189	0.186	0.199	0.183	0.197	0.194	0.194	0.193	0.194	0.19	0.192	0.192	0.188	0.193	0.187	0.183	0.195	0.181	0.188	0.192	0.196	0.197	0.179	0.186	0.194
2	1.049	0.412	0.3	0.187	0.375	1.011	0.262	0.449	0	1.124	0.15	0.637	0.562	0.449	0.899	0.562	0.337	1.049	0.112	0.075	0.194	0.188	0.19	0.188	0.201	0.18	0.192	0.18	0.185	0.187	0.183	0.182	0.187	0.187	0.211	0.193	0.161	0.213	0.182	0.172	0.194	0.201	0.177	0.186	0.188	0.187	0.192	0.192	0.186
2	0.334	0.207	0.382	0.715	0.397	0.429	0.223	0.859	0.556	0.859	0.223	0.747	0.525	0.477	0.254	0.859	0.795	0.556	0.191	0.413	0.171	0.189	0.187	0.199	0.187	0.187	0.189	0.193	0.186	0.183	0.194	0.181	0.19	0.201	0.187	0.197	0.187	0.187	0.19	0.183	0.182	0.192	0.202	0.188	0.193	0.197	0.182	0.187	0.176
2	0.826	0.537	0.331	0.723	0.31	0.909	0.248	0.475	0.269	0.682	0.186	0.455	0.496	0.434	0.723	0.826	0.517	0.64	0.165	0.248	0.184	0.172	0.194	0.182	0.198	0.19	0.197	0.196	0.196	0.196	0.201	0.187	0.191	0.184	0.178	0.184	0.178	0.181	0.184	0.185	0.172	0.189	0.172	0.175	0.197	0.172	0.208	0.195	0.192
2	1.694	0	0.437	0.273	0.109	0.984	0.109	0.383	0.492	0.492	0.055	0.546	0.219	0.328	0.273	0.984	1.202	0.765	0.328	0.328	0.17	0.197	0.155	0.184	0.209	0.175	0.184	0.21	0.203	0.163	0.186	0.17	0.163	0.183	0.177	0.18	0.179	0.196	0.173	0.158	0.199	0.172	0.183	0.204	0.19	0.175	0.193	0.209	0.195
2	0.474	0.271	0.419	0.839	0.284	0.609	0.122	0.65	0.663	0.934	0.23	0.271	0.555	0.379	0.338	0.974	0.744	0.893	0.095	0.257	0.184	0.191	0.187	0.188	0.178	0.187	0.201	0.18	0.182	0.178	0.187	0.198	0.182	0.176	0.18	0.185	0.181	0.179	0.183	0.192	0.184	0.178	0.185	0.173	0.189	0.19	0.178	0.19	0.175
2	0.918	0.204	0.102	1.02	0.306	0.714	0.306	0.612	1.429	0.714	0.408	0.612	0.204	0.204	0.102	0.306	0.612	0.612	0.102	0.51	0.17	0.197	0.173	0.175	0.151	0.201	0.182	0.18	0.193	0.187	0.19	0.154	0.191	0.188	0.174	0.194	0.137	0.19	0.197	0.187	0.241	0.213	0.228	0.195	0.181	0.215	0.189	0.196	0.189
2	0.423	0.181	0.504	0.746	0.323	0.544	0.161	0.544	0.746	0.907	0.343	0.746	0.202	0.786	0.282	0.786	0.665	0.504	0.202	0.403	0.193	0.181	0.187	0.185	0.192	0.198	0.192	0.214	0.174	0.192	0.18	0.209	0.19	0.182	0.177	0.176	0.181	0.21	0.187	0.167	0.193	0.183	0.189	0.181	0.189	0.184	0.203	0.199	0.189
2	0.345	0.776	0.345	0.69	0.259	0.603	0.474	0.345	0.905	0.69	0.345	0.302	0.647	0.56	0.819	0.647	0.259	0.474	0.216	0.302	0.195	0.21	0.22	0.182	0.182	0.181	0.175	0.194	0.202	0.184	0.195	0.21	0.184	0.187	0.187	0.193	0.178	0.195	0.166	0.187	0.17	0.189	0.184	0.187	0.163	0.159	0.188	0.202	0.19
2	0.684	0.171	0.513	0.256	0.427	1.111	0.171	0.171	0.256	1.453	0.171	0.256	0.769	0.342	0.769	0.94	0.513	0.427	0.256	0.342	0.216	0.153	0.195	0.182	0.202	0.183	0.201	0.178	0.172	0.176	0.196	0.181	0.211	0.22	0.185	0.205	0.176	0.224	0.144	0.224	0.179	0.209	0.238	0.171	0.199	0.179	0.167	0.179	0.16
2	0.656	0.4	0.592	0.848	0.352	0.8	0.192	0.32	0.496	0.864	0.112	0.368	0.592	0.352	0.816	0.64	0.464	0.608	0.224	0.304	0.189	0.18	0.182	0.202	0.183	0.18	0.198	0.186	0.18	0.196	0.184	0.175	0.195	0.183	0.207	0.185	0.191	0.189	0.187	0.178	0.196	0.183	0.184	0.19	0.17	0.194	0.186	0.189	0.188
2	0.503	0.05	0.352	0.603	0.101	0.452	0.402	0.302	0.503	0.854	0.101	0.101	0.653	0.955	1.91	0.754	0.251	0.603	0.452	0.101	0.175	0.187	0.162	0.166	0.169	0.188	0.174	0.182	0.194	0.183	0.168	0.178	0.181	0.17	0.172	0.176	0.195	0.159	0.17	0.18	0.18	0.178	0.174	0.195	0.178	0.178	0.174	0.204	0.16
2	0.695	0.079	0.419	0.76	0.197	0.406	0.288	0.38	0.577	1.009	0.262	0.55	0.76	0.983	0.459	0.786	0.459	0.59	0.092	0.249	0.185	0.185	0.192	0.188	0.185	0.185	0.195	0.196	0.192	0.188	0.19	0.18	0.18	0.199	0.188	0.193	0.182	0.191	0.181	0.188	0.181	0.187	0.191	0.196	0.183	0.182	0.194	0.187	0.181
2	0.823	0.063	0.759	0.696	0.253	0.443	0.38	0.506	0.57	1.582	0.19	0.506	0.19	0.506	0.57	0.506	0.19	0.633	0.127	0.506	0.202	0.203	0.202	0.2	0.185	0.196	0.216	0.224	0.185	0.173	0.206	0.188	0.163	0.192	0.172	0.174	0.21	0.188	0.175	0.199	0.194	0.179	0.193	0.172	0.16	0.177	0.215	0.198	0.183
2	0.694	0.972	0.347	0.208	0.417	0.903	0.347	0.278	0.972	0.833	0.208	0.417	0.139	0.278	0.694	0.694	0.764	0.278	0	0.556	0.197	0.19	0.186	0.187	0.202	0.195	0.209	0.188	0.224	0.182	0.192	0.193	0.177	0.2	0.196	0.167	0.178	0.221	0.193	0.195	0.201	0.217	0.191	0.168	0.16	0.169	0.151	0.172	0.161
2	0.589	0.154	0.477	0.813	0.323	0.645	0.21	0.435	0.87	0.701	0.168	0.547	0.463	0.505	0.477	0.968	0.603	0.645	0.112	0.295	0.191	0.199	0.182	0.19	0.183	0.191	0.199	0.179	0.189	0.195	0.192	0.185	0.188	0.179	0.198	0.185	0.198	0.201	0.184	0.194	0.188	0.17	0.191	0.186	0.184	0.177	0.183	0.197	0.197
2	0.721	0.025	0.498	0.473	0.622	0.572	0.323	0.373	0.473	1.045	0.448	0.323	0.547	0.547	0.448	0.697	0.672	0.871	0.1	0.224	0.193	0.183	0.163	0.178	0.179	0.196	0.181	0.183	0.198	0.187	0.181	0.184	0.188	0.18	0.197	0.177	0.178	0.201	0.182	0.195	0.195	0.176	0.188	0.193	0.181	0.191	0.169	0.196	0.194
2	1.387	0.168	0.399	0.735	0.21	0.714	0.168	0.315	0.903	0.945	0.147	0.504	0.294	0.609	0.21	0.609	0.84	0.504	0.126	0.21	0.193	0.176	0.186	0.181	0.176	0.179	0.186	0.182	0.189	0.191	0.185	0.198	0.198	0.188	0.193	0.188	0.197	0.17	0.201	0.182	0.21	0.175	0.189	0.184	0.186	0.196	0.179	0.174	0.166
2	1	0	0.091	2.091	0	1	0	0	1.182	0.091	0.091	0.091	1.455	0.818	1	0.455	0.273	0.273	0.091	0	0.203	0.126	0.193	0.121	0.19	0.146	0.184	0.157	0.185	0.188	0.177	0.175	0.179	0.171	0.219	0.159	0.192	0.157	0.233	0.149	0.211	0.193	0.244	0.154	0.218	0.175	0.227	0.155	0.198
2	1.184	0.012	0.432	1.11	0.382	0.764	0.136	0.173	0.308	1.652	0.173	0.086	0.592	0.271	1.011	0.271	0.432	0.641	0.025	0.345	0.191	0.194	0.193	0.181	0.211	0.185	0.193	0.184	0.179	0.172	0.181	0.19	0.187	0.188	0.192	0.192	0.191	0.191	0.182	0.18	0.189	0.183	0.178	0.185	0.191	0.196	0.188	0.194	0.186
2	1.077	0.154	0.308	0.385	0.308	0.692	0	0.615	0.462	0.538	0.231	0.769	0.462	0.462	0.308	1	0.692	1.077	0.154	0.308	0.162	0.188	0.174	0.192	0.219	0.205	0.218	0.198	0.176	0.215	0.185	0.182	0.2	0.187	0.185	0.218	0.173	0.192	0.212	0.163	0.207	0.207	0.188	0.182	0.193	0.17	0.187	0.16	0.154
2	0.276	0.079	0.551	0.827	0.354	0.551	0.197	0.63	1.102	0.748	0.236	0.394	0.945	0.394	0.315	0.551	0.551	0.63	0.315	0.354	0.169	0.181	0.173	0.197	0.207	0.16	0.181	0.178	0.169	0.177	0.184	0.179	0.171	0.193	0.166	0.167	0.175	0.164	0.196	0.187	0.192	0.199	0.184	0.175	0.201	0.186	0.188	0.185	0.186
2	0.833	0.208	0.313	0.417	0.208	0.937	0	0.417	0.313	0.833	0.104	0.521	0.208	0.208	0.521	1.25	1.563	0.417	0.208	0.521	0.193	0.178	0.177	0.172	0.162	0.181	0.204	0.196	0.21	0.169	0.186	0.191	0.188	0.217	0.198	0.185	0.205	0.191	0.182	0.191	0.191	0.188	0.161	0.187	0.192	0.17	0.212	0.15	0.162
2	0.421	0.28	0.421	0.607	0.467	0.888	0.187	1.121	0.467	0.514	0.187	0.935	0.374	0.28	0.701	0.421	0.981	0.374	0.187	0.187	0.177	0.203	0.176	0.205	0.198	0.173	0.202	0.206	0.206	0.202	0.201	0.208	0.161	0.217	0.191	0.18	0.209	0.206	0.186	0.203	0.188	0.171	0.204	0.194	0.168	0.179	0.205	0.187	0.17
2	0.918	0.204	0.102	1.02	0.306	0.714	0.306	0.612	1.429	0.714	0.408	0.612	0.204	0.204	0.102	0.306	0.612	0.612	0.102	0.51	0.17	0.197	0.173	0.175	0.151	0.201	0.182	0.18	0.193	0.187	0.19	0.154	0.191	0.188	0.174	0.194	0.137	0.19	0.197	0.187	0.241	0.213	0.228	0.195	0.181	0.215	0.189	0.196	0.189
2	1.019	0.185	0.602	0.324	0.509	0.787	0.324	0.417	0.37	1.065	0.231	0.37	0.833	0.602	0.602	0.417	0.417	0.417	0.185	0.324	0.185	0.187	0.179	0.197	0.175	0.179	0.206	0.194	0.201	0.186	0.178	0.193	0.205	0.192	0.178	0.183	0.196	0.181	0.19	0.185	0.181	0.188	0.177	0.187	0.2	0.2	0.183	0.194	0.178
2	1.177	0.251	0.731	0.64	0.149	0.949	0.114	0.331	0.56	0.629	0.114	0.217	0.754	0.469	0.674	0.846	0.354	0.823	0.069	0.149	0.172	0.169	0.185	0.172	0.172	0.191	0.18	0.187	0.182	0.179	0.197	0.188	0.192	0.185	0.188	0.186	0.184	0.186	0.182	0.184	0.197	0.189	0.173	0.183	0.179	0.179	0.19	0.194	0.192
2	1.694	0	0.437	0.273	0.109	0.984	0.109	0.383	0.492	0.492	0.055	0.546	0.219	0.328	0.273	0.984	1.202	0.765	0.328	0.328	0.17	0.197	0.155	0.184	0.209	0.175	0.184	0.21	0.203	0.163	0.186	0.17	0.163	0.183	0.177	0.18	0.179	0.196	0.173	0.158	0.199	0.172	0.183	0.204	0.19	0.175	0.193	0.209	0.195
2	0.74	0.024	0.549	0.859	0.382	0.692	0.191	0.74	0.668	1.05	0.382	0.501	0.406	0.263	0.716	0.501	0.549	0.597	0.024	0.167	0.186	0.192	0.197	0.185	0.193	0.185	0.177	0.169	0.169	0.217	0.204	0.197	0.201	0.191	0.205	0.192	0.18	0.181	0.201	0.175	0.193	0.191	0.172	0.188	0.174	0.169	0.193	0.193	0.193
2	1.177	0.251	0.731	0.64	0.149	0.949	0.114	0.331	0.56	0.629	0.114	0.217	0.754	0.469	0.674	0.846	0.354	0.823	0.069	0.149	0.172	0.169	0.185	0.172	0.172	0.191	0.18	0.187	0.182	0.179	0.197	0.188	0.192	0.185	0.188	0.186	0.184	0.186	0.182	0.184	0.197	0.189	0.173	0.183	0.179	0.179	0.19	0.194	0.192
2	0.853	0.163	0.599	0.581	0.417	0.581	0.163	0.472	0.327	0.78	0.181	0.272	1.325	0.581	0.653	0.762	0.508	0.544	0.018	0.218	0.192	0.187	0.179	0.183	0.184	0.183	0.191	0.183	0.185	0.188	0.183	0.18	0.189	0.179	0.196	0.173	0.189	0.175	0.19	0.199	0.192	0.191	0.177	0.19	0.188	0.185	0.188	0.179	0.18
2	1.694	0	0.437	0.273	0.109	0.984	0.109	0.383	0.492	0.492	0.055	0.546	0.219	0.328	0.273	0.984	1.202	0.765	0.328	0.328	0.17	0.197	0.155	0.184	0.209	0.175	0.184	0.21	0.203	0.163	0.186	0.17	0.163	0.183	0.177	0.18	0.179	0.196	0.173	0.158	0.199	0.172	0.183	0.204	0.19	0.175	0.193	0.209	0.195
2	0.759	0.165	0.66	0.891	0.495	0.396	0.297	0.561	0.858	0.627	0.198	0.429	0.396	0.363	0.594	0.561	0.396	0.957	0.099	0.297	0.178	0.197	0.193	0.18	0.187	0.202	0.183	0.199	0.203	0.208	0.209	0.17	0.179	0.201	0.181	0.19	0.18	0.206	0.183	0.179	0.194	0.172	0.203	0.169	0.173	0.19	0.206	0.194	0.171
2	0.423	0.181	0.504	0.746	0.323	0.544	0.161	0.544	0.746	0.907	0.343	0.746	0.202	0.786	0.282	0.786	0.665	0.504	0.202	0.403	0.193	0.181	0.187	0.185	0.192	0.198	0.192	0.214	0.174	0.192	0.18	0.209	0.19	0.182	0.177	0.176	0.181	0.21	0.187	0.167	0.193	0.183	0.189	0.181	0.189	0.184	0.203	0.199	0.189
2	0.451	0.041	1.135	0.616	0.192	0.465	0.534	0.479	0.657	0.629	0.15	1.464	0.328	0.315	0.274	0.971	0.479	0.547	0.027	0.246	0.17	0.177	0.187	0.178	0.199	0.181	0.19	0.193	0.188	0.18	0.183	0.186	0.189	0.186	0.187	0.19	0.201	0.187	0.203	0.184	0.205	0.194	0.201	0.2	0.19	0.184	0.192	0.195	0.196
2	0.599	0.2	0.4	0.705	0.458	0.658	0.294	0.588	0.482	0.858	0.235	0.494	0.799	0.388	0.317	0.94	0.541	0.717	0.106	0.223	0.183	0.185	0.19	0.184	0.172	0.194	0.185	0.187	0.186	0.193	0.179	0.175	0.188	0.186	0.189	0.177	0.184	0.174	0.185	0.192	0.189	0.187	0.181	0.188	0.187	0.196	0.194	0.184	0.196
2	0.673	0.143	0.341	0.529	0.314	0.798	0.332	0.502	0.377	0.807	0.197	0.386	0.771	0.413	0.502	0.978	0.726	0.762	0.09	0.359	0.189	0.189	0.189	0.187	0.188	0.195	0.187	0.188	0.189	0.186	0.191	0.184	0.182	0.177	0.172	0.185	0.182	0.186	0.181	0.194	0.19	0.193	0.18	0.182	0.189	0.183	0.178	0.188	0.181
2	0.745	0.497	0.186	0.621	0.248	0.373	0.248	0.497	0.87	0.559	0.124	0.311	0.683	0.497	1.18	0.373	0.994	0.932	0.062	0	0.167	0.168	0.172	0.162	0.169	0.195	0.159	0.165	0.167	0.192	0.185	0.187	0.182	0.179	0.192	0.173	0.191	0.177	0.201	0.173	0.187	0.187	0.185	0.187	0.197	0.189	0.179	0.189	0.176
2	0.853	0.163	0.599	0.581	0.417	0.581	0.163	0.472	0.327	0.78	0.181	0.272	1.325	0.581	0.653	0.762	0.508	0.544	0.018	0.218	0.192	0.187	0.179	0.183	0.184	0.183	0.191	0.183	0.185	0.188	0.183	0.18	0.189	0.179	0.196	0.173	0.189	0.175	0.19	0.199	0.192	0.191	0.177	0.19	0.188	0.185	0.188	0.179	0.18
2	0.745	0.497	0.186	0.621	0.248	0.373	0.248	0.497	0.87	0.559	0.124	0.311	0.683	0.497	1.18	0.373	0.994	0.932	0.062	0	0.167	0.168	0.172	0.162	0.169	0.195	0.159	0.165	0.167	0.192	0.185	0.187	0.182	0.179	0.192	0.173	0.191	0.177	0.201	0.173	0.187	0.187	0.185	0.187	0.197	0.189	0.179	0.189	0.176
2	0.451	0.041	1.135	0.616	0.192	0.465	0.534	0.479	0.657	0.629	0.15	1.464	0.328	0.315	0.274	0.971	0.479	0.547	0.027	0.246	0.17	0.177	0.187	0.178	0.199	0.181	0.19	0.193	0.188	0.18	0.183	0.186	0.189	0.186	0.187	0.19	0.201	0.187	0.203	0.184	0.205	0.194	0.201	0.2	0.19	0.184	0.192	0.195	0.196
2	0.74	0.024	0.549	0.859	0.382	0.692	0.191	0.74	0.668	1.05	0.382	0.501	0.406	0.263	0.716	0.501	0.549	0.597	0.024	0.167	0.186	0.192	0.197	0.185	0.193	0.185	0.177	0.169	0.169	0.217	0.204	0.197	0.201	0.191	0.205	0.192	0.18	0.181	0.201	0.175	0.193	0.191	0.172	0.188	0.174	0.169	0.193	0.193	0.193
2	0.721	0.025	0.498	0.473	0.622	0.572	0.323	0.373	0.473	1.045	0.448	0.323	0.547	0.547	0.448	0.697	0.672	0.871	0.1	0.224	0.193	0.183	0.163	0.178	0.179	0.196	0.181	0.183	0.198	0.187	0.181	0.184	0.188	0.18	0.197	0.177	0.178	0.201	0.182	0.195	0.195	0.176	0.188	0.193	0.181	0.191	0.169	0.196	0.194
2	0.391	0.117	0.234	0.273	0.273	1.797	0.391	0.469	0.43	0.43	0.313	0.469	0.664	0.625	0.469	0.625	0.43	0.703	0.352	0.547	0.179	0.18	0.185	0.217	0.168	0.197	0.186	0.157	0.177	0.167	0.184	0.195	0.181	0.194	0.179	0.161	0.165	0.168	0.185	0.172	0.188	0.178	0.174	0.193	0.171	0.186	0.172	0.194	0.209
2	0.323	0.387	0.323	0.516	0.129	0.387	0.452	0.645	0.387	0.903	0.194	1.032	0.903	0.129	0.71	0.774	0.581	0.839	0.129	0.258	0.164	0.18	0.181	0.18	0.153	0.166	0.157	0.216	0.171	0.158	0.165	0.183	0.174	0.196	0.178	0.172	0.188	0.19	0.2	0.168	0.186	0.167	0.189	0.192	0.192	0.191	0.172	0.21	0.196
2	0.918	0.204	0.102	1.02	0.306	0.714	0.306	0.612	1.429	0.714	0.408	0.612	0.204	0.204	0.102	0.306	0.612	0.612	0.102	0.51	0.17	0.197	0.173	0.175	0.151	0.201	0.182	0.18	0.193	0.187	0.19	0.154	0.191	0.188	0.174	0.194	0.137	0.19	0.197	0.187	0.241	0.213	0.228	0.195	0.181	0.215	0.189	0.196	0.189
2	0.938	0.113	0.732	0.563	0.244	0.994	0.319	0.394	0.45	1.351	0.225	0.469	0.525	0.319	0.281	0.638	0.6	0.525	0.094	0.225	0.178	0.177	0.191	0.187	0.193	0.188	0.195	0.19	0.186	0.182	0.182	0.177	0.18	0.183	0.179	0.18	0.189	0.179	0.167	0.183	0.191	0.196	0.186	0.184	0.193	0.192	0.203	0.193	0.193
2	0.276	0.079	0.551	0.827	0.354	0.551	0.197	0.63	1.102	0.748	0.236	0.394	0.945	0.394	0.315	0.551	0.551	0.63	0.315	0.354	0.169	0.181	0.173	0.197	0.207	0.16	0.181	0.178	0.169	0.177	0.184	0.179	0.171	0.193	0.166	0.167	0.175	0.164	0.196	0.187	0.192	0.199	0.184	0.175	0.201	0.186	0.188	0.185	0.186
2	1.375	0.108	0.243	0.216	0.162	1.321	0.404	0.135	0.377	0.674	0.404	0.243	0.809	1.051	0.431	0.97	0.27	0.431	0.081	0.296	0.164	0.175	0.186	0.194	0.18	0.19	0.169	0.187	0.182	0.182	0.184	0.182	0.19	0.193	0.194	0.171	0.169	0.172	0.192	0.194	0.198	0.194	0.173	0.184	0.196	0.187	0.188	0.172	0.174
2	0.853	0.163	0.599	0.581	0.417	0.581	0.163	0.472	0.327	0.78	0.181	0.272	1.325	0.581	0.653	0.762	0.508	0.544	0.018	0.218	0.192	0.187	0.179	0.183	0.184	0.183	0.191	0.183	0.185	0.188	0.183	0.18	0.189	0.179	0.196	0.173	0.189	0.175	0.19	0.199	0.192	0.191	0.177	0.19	0.188	0.185	0.188	0.179	0.18
2	0.34	0.316	0.655	0.777	0.413	0.267	0.243	0.68	0.995	0.558	0.073	0.704	0.364	0.291	0.364	1.165	0.704	0.655	0.121	0.316	0.186	0.173	0.17	0.176	0.186	0.187	0.179	0.193	0.19	0.194	0.185	0.181	0.187	0.176	0.186	0.183	0.186	0.204	0.188	0.193	0.2	0.197	0.182	0.195	0.191	0.201	0.195	0.185	0.186
2	0.69	0.025	0.591	0.936	0.296	0.961	0.296	0.567	0.567	0.69	0.296	0.271	0.542	0.197	0.616	0.148	0.788	1.207	0.049	0.271	0.188	0.176	0.186	0.178	0.186	0.183	0.188	0.184	0.182	0.183	0.186	0.21	0.208	0.208	0.183	0.189	0.203	0.175	0.176	0.188	0.183	0.185	0.168	0.189	0.169	0.181	0.174	0.172	0.177
2	0.519	0.628	0.437	0.738	0.464	0.546	0.683	0.164	1.202	0.71	0.109	0.355	0.41	0.273	0.546	0.71	0.628	0.519	0.055	0.301	0.179	0.187	0.196	0.177	0.167	0.201	0.183	0.183	0.186	0.175	0.177	0.181	0.192	0.187	0.175	0.18	0.183	0.19	0.181	0.201	0.179	0.165	0.19	0.189	0.193	0.167	0.181	0.211	0.185
2	0.412	0.206	0.928	0.309	0.412	0.825	0.412	0.309	0.309	1.031	0.619	0.619	0.722	0.412	0.309	0.825	0.619	0.412	0.103	0.206	0.163	0.208	0.167	0.17	0.21	0.203	0.183	0.209	0.19	0.198	0.164	0.212	0.215	0.175	0.183	0.219	0.22	0.175	0.215	0.192	0.197	0.196	0.215	0.195	0.165	0.158	0.228	0.202	0.178
2	0.823	0.063	0.759	0.696	0.253	0.443	0.38	0.506	0.57	1.582	0.19	0.506	0.19	0.506	0.57	0.506	0.19	0.633	0.127	0.506	0.202	0.203	0.202	0.2	0.185	0.196	0.216	0.224	0.185	0.173	0.206	0.188	0.163	0.192	0.172	0.174	0.21	0.188	0.175	0.199	0.194	0.179	0.193	0.172	0.16	0.177	0.215	0.198	0.183
2	0.915	0.122	0.61	0.488	0.305	0.671	0.061	0.61	0.793	0.976	0.305	0.732	0.183	0.305	0.793	0.366	0.671	0.549	0.183	0.366	0.186	0.18	0.189	0.188	0.189	0.174	0.205	0.181	0.195	0.189	0.218	0.172	0.158	0.161	0.164	0.193	0.21	0.186	0.184	0.2	0.189	0.192	0.184	0.189	0.203	0.175	0.192	0.159	0.185
2	0.773	0.29	0.386	1.014	0.435	0.628	0.435	0.29	0.58	1.594	0.145	0.338	0.338	0.58	0.483	0.531	0.531	0.386	0.097	0.145	0.197	0.204	0.194	0.182	0.181	0.19	0.165	0.191	0.192	0.192	0.162	0.201	0.208	0.181	0.187	0.206	0.191	0.176	0.168	0.198	0.176	0.181	0.205	0.2	0.179	0.189	0.207	0.186	0.183
2	1.201	0	0.459	0.353	0.318	1.307	0.071	0.53	0.459	0.848	0.177	0.601	0.247	0.212	0.318	0.742	0.919	0.742	0.141	0.353	0.184	0.191	0.191	0.205	0.187	0.183	0.191	0.189	0.177	0.198	0.18	0.159	0.188	0.174	0.193	0.177	0.197	0.19	0.188	0.19	0.192	0.204	0.18	0.196	0.195	0.192	0.179	0.157	0.191
2	0.684	0.171	0.513	0.256	0.427	1.111	0.171	0.171	0.256	1.453	0.171	0.256	0.769	0.342	0.769	0.94	0.513	0.427	0.256	0.342	0.216	0.153	0.195	0.182	0.202	0.183	0.201	0.178	0.172	0.176	0.196	0.181	0.211	0.22	0.185	0.205	0.176	0.224	0.144	0.224	0.179	0.209	0.238	0.171	0.199	0.179	0.167	0.179	0.16
2	0.905	0.136	0.498	0.452	0.769	0.769	0.317	0.226	0.633	0.905	0.181	0.407	0.769	0.407	0.498	0.679	0.588	0.588	0.09	0.181	0.186	0.182	0.171	0.195	0.166	0.176	0.21	0.179	0.197	0.179	0.189	0.166	0.193	0.213	0.211	0.193	0.194	0.19	0.194	0.219	0.179	0.159	0.187	0.19	0.194	0.192	0.176	0.175	0.185
2	0.558	0.199	0.372	0.598	0.465	0.637	0.252	0.385	0.651	0.544	0.252	0.518	0.81	0.425	0.505	1.182	0.611	0.571	0.093	0.372	0.179	0.179	0.18	0.185	0.183	0.177	0.193	0.187	0.188	0.192	0.188	0.183	0.192	0.186	0.189	0.186	0.182	0.186	0.18	0.187	0.196	0.194	0.173	0.174	0.176	0.191	0.196	0.181	0.183
2	0.694	0.972	0.347	0.208	0.417	0.903	0.347	0.278	0.972	0.833	0.208	0.417	0.139	0.278	0.694	0.694	0.764	0.278	0	0.556	0.197	0.19	0.186	0.187	0.202	0.195	0.209	0.188	0.224	0.182	0.192	0.193	0.177	0.2	0.196	0.167	0.178	0.221	0.193	0.195	0.201	0.217	0.191	0.168	0.16	0.169	0.151	0.172	0.161
2	1.694	0	0.437	0.273	0.109	0.984	0.109	0.383	0.492	0.492	0.055	0.546	0.219	0.328	0.273	0.984	1.202	0.765	0.328	0.328	0.17	0.197	0.155	0.184	0.209	0.175	0.184	0.21	0.203	0.163	0.186	0.17	0.163	0.183	0.177	0.18	0.179	0.196	0.173	0.158	0.199	0.172	0.183	0.204	0.19	0.175	0.193	0.209	0.195
2	0.503	0.05	0.352	0.603	0.101	0.452	0.402	0.302	0.503	0.854	0.101	0.101	0.653	0.955	1.91	0.754	0.251	0.603	0.452	0.101	0.175	0.187	0.162	0.166	0.169	0.188	0.174	0.182	0.194	0.183	0.168	0.178	0.181	0.17	0.172	0.176	0.195	0.159	0.17	0.18	0.18	0.178	0.174	0.195	0.178	0.178	0.174	0.204	0.16
2	0.391	0.117	0.234	0.273	0.273	1.797	0.391	0.469	0.43	0.43	0.313	0.469	0.664	0.625	0.469	0.625	0.43	0.703	0.352	0.547	0.179	0.18	0.185	0.217	0.168	0.197	0.186	0.157	0.177	0.167	0.184	0.195	0.181	0.194	0.179	0.161	0.165	0.168	0.185	0.172	0.188	0.178	0.174	0.193	0.171	0.186	0.172	0.194	0.209
2	0.673	0.143	0.341	0.529	0.314	0.798	0.332	0.502	0.377	0.807	0.197	0.386	0.771	0.413	0.502	0.978	0.726	0.762	0.09	0.359	0.189	0.189	0.189	0.187	0.188	0.195	0.187	0.188	0.189	0.186	0.191	0.184	0.182	0.177	0.172	0.185	0.182	0.186	0.181	0.194	0.19	0.193	0.18	0.182	0.189	0.183	0.178	0.188	0.181
2	0.918	0.204	0.102	1.02	0.306	0.714	0.306	0.612	1.429	0.714	0.408	0.612	0.204	0.204	0.102	0.306	0.612	0.612	0.102	0.51	0.17	0.197	0.173	0.175	0.151	0.201	0.182	0.18	0.193	0.187	0.19	0.154	0.191	0.188	0.174	0.194	0.137	0.19	0.197	0.187	0.241	0.213	0.228	0.195	0.181	0.215	0.189	0.196	0.189
2	0.345	0.776	0.345	0.69	0.259	0.603	0.474	0.345	0.905	0.69	0.345	0.302	0.647	0.56	0.819	0.647	0.259	0.474	0.216	0.302	0.195	0.21	0.22	0.182	0.182	0.181	0.175	0.194	0.202	0.184	0.195	0.21	0.184	0.187	0.187	0.193	0.178	0.195	0.166	0.187	0.17	0.189	0.184	0.187	0.163	0.159	0.188	0.202	0.19
2	0.74	0.024	0.549	0.859	0.382	0.692	0.191	0.74	0.668	1.05	0.382	0.501	0.406	0.263	0.716	0.501	0.549	0.597	0.024	0.167	0.186	0.192	0.197	0.185	0.193	0.185	0.177	0.169	0.169	0.217	0.204	0.197	0.201	0.191	0.205	0.192	0.18	0.181	0.201	0.175	0.193	0.191	0.172	0.188	0.174	0.169	0.193	0.193	0.193
2	1.036	0.259	0.311	0.674	0.207	0.622	0.155	0.259	0.415	1.71	0.104	0.311	0.57	0.363	0.674	0.622	0.57	0.674	0.259	0.207	0.192	0.204	0.173	0.167	0.189	0.194	0.196	0.205	0.194	0.186	0.185	0.176	0.201	0.185	0.185	0.196	0.193	0.189	0.191	0.186	0.194	0.185	0.172	0.168	0.188	0.19	0.169	0.171	0.184
2	0.313	0.625	0.313	0.625	0.156	0.625	0.937	0.156	0	1.094	0.156	0.156	0.937	0.937	0.781	0.937	0.469	0.469	0.156	0.156	0.197	0.224	0.15	0.205	0.198	0.136	0.175	0.187	0.198	0.186	0.183	0.176	0.18	0.192	0.199	0.165	0.178	0.124	0.188	0.161	0.147	0.186	0.217	0.156	0.134	0.174	0.154	0.141	0.182
2	0.767	0.149	0.173	0.891	0.124	1.213	0.149	0.396	0.371	0.916	0.099	0.248	1.04	0.47	0.569	0.693	0.569	0.842	0.223	0.099	0.178	0.176	0.175	0.17	0.177	0.179	0.179	0.188	0.185	0.176	0.184	0.186	0.172	0.188	0.187	0.182	0.187	0.186	0.196	0.171	0.188	0.182	0.178	0.194	0.197	0.177	0.18	0.194	0.189
2	0.826	0.537	0.331	0.723	0.31	0.909	0.248	0.475	0.269	0.682	0.186	0.455	0.496	0.434	0.723	0.826	0.517	0.64	0.165	0.248	0.184	0.172	0.194	0.182	0.198	0.19	0.197	0.196	0.196	0.196	0.201	0.187	0.191	0.184	0.178	0.184	0.178	0.181	0.184	0.185	0.172	0.189	0.172	0.175	0.197	0.172	0.208	0.195	0.192
2	0.431	0.172	0.345	0.948	0.086	0.776	0.086	0.517	0.259	1.121	0.086	0.345	0.862	0.603	1.293	0.948	0.517	0.345	0.086	0.172	0.154	0.146	0.162	0.137	0.14	0.15	0.179	0.18	0.147	0.166	0.185	0.187	0.159	0.181	0.167	0.198	0.214	0.18	0.182	0.174	0.203	0.185	0.202	0.19	0.209	0.204	0.207	0.196	0.222
2	1.049	0.412	0.3	0.187	0.375	1.011	0.262	0.449	0	1.124	0.15	0.637	0.562	0.449	0.899	0.562	0.337	1.049	0.112	0.075	0.194	0.188	0.19	0.188	0.201	0.18	0.192	0.18	0.185	0.187	0.183	0.182	0.187	0.187	0.211	0.193	0.161	0.213	0.182	0.172	0.194	0.201	0.177	0.186	0.188	0.187	0.192	0.192	0.186
2	0.903	0.278	0.417	0.556	0.208	0.694	0	0.486	1.181	0.625	0.278	0.417	0.417	0.694	0.764	0.625	0.417	0.625	0.069	0.347	0.189	0.17	0.189	0.17	0.182	0.18	0.175	0.201	0.147	0.175	0.184	0.21	0.162	0.203	0.186	0.196	0.197	0.167	0.179	0.172	0.216	0.177	0.218	0.163	0.206	0.172	0.156	0.182	0.165
2	0.412	0.206	0.928	0.309	0.412	0.825	0.412	0.309	0.309	1.031	0.619	0.619	0.722	0.412	0.309	0.825	0.619	0.412	0.103	0.206	0.163	0.208	0.167	0.17	0.21	0.203	0.183	0.209	0.19	0.198	0.164	0.212	0.215	0.175	0.183	0.219	0.22	0.175	0.215	0.192	0.197	0.196	0.215	0.195	0.165	0.158	0.228	0.202	0.178
2	0.69	0.025	0.591	0.936	0.296	0.961	0.296	0.567	0.567	0.69	0.296	0.271	0.542	0.197	0.616	0.148	0.788	1.207	0.049	0.271	0.188	0.176	0.186	0.178	0.186	0.183	0.188	0.184	0.182	0.183	0.186	0.21	0.208	0.208	0.183	0.189	0.203	0.175	0.176	0.188	0.183	0.185	0.168	0.189	0.169	0.181	0.174	0.172	0.177
2	0	0.968	0.484	0.645	0.645	1.774	0.323	0.161	0.806	0.484	0.323	0.806	0	0.484	0.161	1.129	0.161	0.161	0.323	0.161	0.233	0.218	0.172	0.198	0.181	0.19	0.19	0.182	0.187	0.172	0.2	0.197	0.177	0.178	0.212	0.139	0.202	0.199	0.163	0.183	0.205	0.199	0.2	0.158	0.199	0.225	0.145	0.215	0.212
2	1.036	0.259	0.311	0.674	0.207	0.622	0.155	0.259	0.415	1.71	0.104	0.311	0.57	0.363	0.674	0.622	0.57	0.674	0.259	0.207	0.192	0.204	0.173	0.167	0.189	0.194	0.196	0.205	0.194	0.186	0.185	0.176	0.201	0.185	0.185	0.196	0.193	0.189	0.191	0.186	0.194	0.185	0.172	0.168	0.188	0.19	0.169	0.171	0.184
2	1.387	0.168	0.399	0.735	0.21	0.714	0.168	0.315	0.903	0.945	0.147	0.504	0.294	0.609	0.21	0.609	0.84	0.504	0.126	0.21	0.193	0.176	0.186	0.181	0.176	0.179	0.186	0.182	0.189	0.191	0.185	0.198	0.198	0.188	0.193	0.188	0.197	0.17	0.201	0.182	0.21	0.175	0.189	0.184	0.186	0.196	0.179	0.174	0.166
2	0.465	0.814	0.233	0.349	0.233	0.581	0.465	0.233	1.047	0.349	0.116	0.233	1.047	0.93	0.93	0.698	0.698	0.233	0.116	0.233	0.168	0.183	0.157	0.162	0.183	0.155	0.178	0.168	0.187	0.175	0.173	0.209	0.214	0.164	0.165	0.214	0.174	0.201	0.23	0.186	0.164	0.203	0.172	0.206	0.172	0.179	0.24	0.2	0.171
2	0.903	0.278	0.417	0.556	0.208	0.694	0	0.486	1.181	0.625	0.278	0.417	0.417	0.694	0.764	0.625	0.417	0.625	0.069	0.347	0.189	0.17	0.189	0.17	0.182	0.18	0.175	0.201	0.147	0.175	0.184	0.21	0.162	0.203	0.186	0.196	0.197	0.167	0.179	0.172	0.216	0.177	0.218	0.163	0.206	0.172	0.156	0.182	0.165
2	0.423	0.181	0.504	0.746	0.323	0.544	0.161	0.544	0.746	0.907	0.343	0.746	0.202	0.786	0.282	0.786	0.665	0.504	0.202	0.403	0.193	0.181	0.187	0.185	0.192	0.198	0.192	0.214	0.174	0.192	0.18	0.209	0.19	0.182	0.177	0.176	0.181	0.21	0.187	0.167	0.193	0.183	0.189	0.181	0.189	0.184	0.203	0.199	0.189
2	0.537	0.09	0.627	0.866	0.388	0.627	0.239	0.687	0.955	0.836	0.209	0.418	0.448	0.388	0.657	0.567	0.537	0.537	0.03	0.358	0.191	0.192	0.172	0.199	0.186	0.177	0.198	0.182	0.186	0.184	0.21	0.197	0.167	0.193	0.197	0.169	0.2	0.184	0.186	0.201	0.186	0.189	0.19	0.185	0.188	0.185	0.198	0.204	0.183
2	1.413	0.092	0.384	0.829	0.353	0.845	0.123	0.292	0.522	0.661	0.338	0.507	0.86	0.538	0.614	0.43	0.338	0.522	0.015	0.323	0.197	0.184	0.186	0.197	0.17	0.175	0.188	0.186	0.188	0.176	0.186	0.177	0.196	0.188	0.204	0.196	0.179	0.185	0.177	0.187	0.183	0.175	0.186	0.189	0.194	0.191	0.188	0.18	0.186
2	0.694	0.972	0.347	0.208	0.417	0.903	0.347	0.278	0.972	0.833	0.208	0.417	0.139	0.278	0.694	0.694	0.764	0.278	0	0.556	0.197	0.19	0.186	0.187	0.202	0.195	0.209	0.188	0.224	0.182	0.192	0.193	0.177	0.2	0.196	0.167	0.178	0.221	0.193	0.195	0.201	0.217	0.191	0.168	0.16	0.169	0.151	0.172	0.161
2	0.549	0.189	0.587	0.436	0.265	0.682	0.133	0.663	0.36	0.777	0.246	0.625	0.398	0.549	0.549	0.966	0.739	0.606	0.246	0.436	0.194	0.173	0.19	0.18	0.186	0.186	0.171	0.19	0.188	0.195	0.2	0.198	0.176	0.204	0.193	0.191	0.198	0.198	0.201	0.184	0.191	0.182	0.179	0.167	0.191	0.177	0.174	0.174	0.187
2	0.866	0.39	0.779	0.433	0.39	0.519	0.087	0.649	0.606	0.693	0.39	0.519	0.39	0.303	0.779	0.866	0.649	0.476	0.043	0.173	0.187	0.16	0.203	0.192	0.184	0.182	0.196	0.189	0.197	0.188	0.156	0.193	0.177	0.217	0.16	0.176	0.182	0.214	0.194	0.189	0.186	0.191	0.181	0.197	0.201	0.176	0.185	0.193	0.209
2	0.712	0.208	0.451	0.365	0.365	0.712	0.104	0.764	0.174	0.868	0.139	0.747	0.538	0.503	0.608	0.747	0.729	0.625	0.226	0.417	0.193	0.187	0.19	0.194	0.188	0.19	0.188	0.197	0.184	0.195	0.19	0.191	0.178	0.184	0.19	0.185	0.188	0.19	0.189	0.191	0.194	0.188	0.193	0.187	0.18	0.195	0.203	0.174	0.18
2	0.325	0.244	0.569	1.057	0.813	0.163	0.244	0.894	0.976	0.976	0.244	0.732	0.488	0.244	0.407	0.407	0.244	0.488	0.325	0.163	0.19	0.197	0.181	0.176	0.206	0.181	0.199	0.192	0.172	0.2	0.204	0.203	0.171	0.222	0.208	0.179	0.192	0.165	0.188	0.186	0.176	0.153	0.201	0.184	0.174	0.196	0.162	0.173	0.187
2	0.915	0.122	0.61	0.488	0.305	0.671	0.061	0.61	0.793	0.976	0.305	0.732	0.183	0.305	0.793	0.366	0.671	0.549	0.183	0.366	0.186	0.18	0.189	0.188	0.189	0.174	0.205	0.181	0.195	0.189	0.218	0.172	0.158	0.161	0.164	0.193	0.21	0.186	0.184	0.2	0.189	0.192	0.184	0.189	0.203	0.175	0.192	0.159	0.185
2	0.394	0.118	0.276	0.276	0.276	1.614	0.354	0.276	0.433	0.512	0.354	0.551	0.669	0.63	0.433	0.591	0.63	0.669	0.394	0.551	0.187	0.185	0.182	0.22	0.17	0.201	0.191	0.169	0.179	0.173	0.184	0.199	0.192	0.203	0.179	0.144	0.166	0.171	0.176	0.187	0.184	0.173	0.187	0.17	0.165	0.194	0.186	0.199	0.21
2	0.74	0.024	0.549	0.859	0.382	0.692	0.191	0.74	0.668	1.05	0.382	0.501	0.406	0.263	0.716	0.501	0.549	0.597	0.024	0.167	0.186	0.192	0.197	0.185	0.193	0.185	0.177	0.169	0.169	0.217	0.204	0.197	0.201	0.191	0.205	0.192	0.18	0.181	0.201	0.175	0.193	0.191	0.172	0.188	0.174	0.169	0.193	0.193	0.193
2	0.503	0.05	0.352	0.603	0.101	0.452	0.402	0.302	0.503	0.854	0.101	0.101	0.653	0.955	1.91	0.754	0.251	0.603	0.452	0.101	0.175	0.187	0.162	0.166	0.169	0.188	0.174	0.182	0.194	0.183	0.168	0.178	0.181	0.17	0.172	0.176	0.195	0.159	0.17	0.18	0.18	0.178	0.174	0.195	0.178	0.178	0.174	0.204	0.16
2	0.705	0.134	0.62	0.996	0.316	0.595	0.146	0.413	0.741	1.166	0.231	0.292	0.498	0.437	0.802	0.62	0.498	0.522	0.109	0.158	0.182	0.192	0.185	0.191	0.178	0.18	0.193	0.203	0.198	0.183	0.192	0.197	0.182	0.186	0.183	0.178	0.186	0.189	0.187	0.186	0.178	0.18	0.178	0.198	0.197	0.183	0.171	0.185	0.185
2	0.519	0.211	0.583	0.421	0.405	0.632	0.259	0.583	0.47	1.053	0.276	0.486	0.567	0.324	0.519	0.81	0.567	0.778	0.146	0.389	0.194	0.17	0.199	0.179	0.189	0.192	0.193	0.193	0.181	0.184	0.177	0.189	0.193	0.179	0.178	0.182	0.187	0.194	0.175	0.185	0.19	0.183	0.178	0.188	0.193	0.185	0.199	0.187	0.192
2	0.394	0.118	0.276	0.276	0.276	1.614	0.354	0.276	0.433	0.512	0.354	0.551	0.669	0.63	0.433	0.591	0.63	0.669	0.394	0.551	0.187	0.185	0.182	0.22	0.17	0.201	0.191	0.169	0.179	0.173	0.184	0.199	0.192	0.203	0.179	0.144	0.166	0.171	0.176	0.187	0.184	0.173	0.187	0.17	0.165	0.194	0.186	0.199	0.21
2	0.589	0.154	0.477	0.813	0.323	0.645	0.21	0.435	0.87	0.701	0.168	0.547	0.463	0.505	0.477	0.968	0.603	0.645	0.112	0.295	0.191	0.199	0.182	0.19	0.183	0.191	0.199	0.179	0.189	0.195	0.192	0.185	0.188	0.179	0.198	0.185	0.198	0.201	0.184	0.194	0.188	0.17	0.191	0.186	0.184	0.177	0.183	0.197	0.197
2	0.653	0.151	0.452	0.955	0.201	0.452	0.251	0.603	1.106	1.206	0.201	0.402	0.503	0.754	0.352	0.603	0.452	0.302	0.101	0.302	0.192	0.156	0.171	0.185	0.182	0.198	0.18	0.201	0.204	0.19	0.184	0.182	0.183	0.176	0.177	0.197	0.174	0.184	0.173	0.172	0.178	0.185	0.192	0.183	0.164	0.179	0.176	0.192	0.174
2	0.773	0.29	0.386	1.014	0.435	0.628	0.435	0.29	0.58	1.594	0.145	0.338	0.338	0.58	0.483	0.531	0.531	0.386	0.097	0.145	0.197	0.204	0.194	0.182	0.181	0.19	0.165	0.191	0.192	0.192	0.162	0.201	0.208	0.181	0.187	0.206	0.191	0.176	0.168	0.198	0.176	0.181	0.205	0.2	0.179	0.189	0.207	0.186	0.183
2	0.979	0.175	0.42	0.734	0.455	0.944	0.315	0.35	0.594	0.524	0.245	0.42	0.49	0.385	0.839	0.594	0.42	0.629	0.28	0.21	0.216	0.189	0.182	0.182	0.168	0.209	0.195	0.178	0.182	0.184	0.194	0.183	0.182	0.179	0.186	0.202	0.18	0.174	0.182	0.195	0.177	0.181	0.206	0.16	0.183	0.189	0.195	0.179	0.164
2	0.537	0.09	0.627	0.866	0.388	0.627	0.239	0.687	0.955	0.836	0.209	0.418	0.448	0.388	0.657	0.567	0.537	0.537	0.03	0.358	0.191	0.192	0.172	0.199	0.186	0.177	0.198	0.182	0.186	0.184	0.21	0.197	0.167	0.193	0.197	0.169	0.2	0.184	0.186	0.201	0.186	0.189	0.19	0.185	0.188	0.185	0.198	0.204	0.183
2	0.417	0.069	0.602	0.586	0.54	0.494	0.093	0.918	0.795	0.872	0.185	1.065	0.293	0.301	0.332	0.648	0.548	0.556	0.116	0.571	0.198	0.195	0.196	0.19	0.182	0.187	0.181	0.188	0.183	0.193	0.187	0.192	0.177	0.19	0.194	0.189	0.186	0.191	0.181	0.177	0.203	0.181	0.199	0.194	0.183	0.187	0.192	0.195	0.187
2	0.484	0.081	0.484	1.129	0.403	0	0.161	0.968	1.29	1.048	0.161	0.726	0.081	0.403	0.403	0.645	0.403	0.645	0	0.484	0.18	0.219	0.21	0.196	0.182	0.203	0.188	0.188	0.176	0.201	0.225	0.187	0.184	0.172	0.169	0.199	0.193	0.204	0.181	0.18	0.185	0.169	0.2	0.174	0.217	0.207	0.161	0.166	0.169
2	0.773	0.29	0.386	1.014	0.435	0.628	0.435	0.29	0.58	1.594	0.145	0.338	0.338	0.58	0.483	0.531	0.531	0.386	0.097	0.145	0.197	0.204	0.194	0.182	0.181	0.19	0.165	0.191	0.192	0.192	0.162	0.201	0.208	0.181	0.187	0.206	0.191	0.176	0.168	0.198	0.176	0.181	0.205	0.2	0.179	0.189	0.207	0.186	0.183
2	0.866	0.39	0.779	0.433	0.39	0.519	0.087	0.649	0.606	0.693	0.39	0.519	0.39	0.303	0.779	0.866	0.649	0.476	0.043	0.173	0.187	0.16	0.203	0.192	0.184	0.182	0.196	0.189	0.197	0.188	0.156	0.193	0.177	0.217	0.16	0.176	0.182	0.214	0.194	0.189	0.186	0.191	0.181	0.197	0.201	0.176	0.185	0.193	0.209
2	0.653	0.151	0.452	0.955	0.201	0.452	0.251	0.603	1.106	1.206	0.201	0.402	0.503	0.754	0.352	0.603	0.452	0.302	0.101	0.302	0.192	0.156	0.171	0.185	0.182	0.198	0.18	0.201	0.204	0.19	0.184	0.182	0.183	0.176	0.177	0.197	0.174	0.184	0.173	0.172	0.178	0.185	0.192	0.183	0.164	0.179	0.176	0.192	0.174
2	1.724	0	0.345	0.172	0.517	1.034	0.517	0.517	0.345	1.034	0	0.517	0.172	0.345	0.172	0.69	0.862	0.862	0.172	0	0.174	0.173	0.169	0.144	0.157	0.17	0.184	0.132	0.172	0.177	0.176	0.117	0.19	0.148	0.191	0.137	0.162	0.157	0.164	0.114	0.169	0.185	0.194	0.14	0.131	0.149	0.184	0.161	0.178
2	0.451	0.041	1.135	0.616	0.192	0.465	0.534	0.479	0.657	0.629	0.15	1.464	0.328	0.315	0.274	0.971	0.479	0.547	0.027	0.246	0.17	0.177	0.187	0.178	0.199	0.181	0.19	0.193	0.188	0.18	0.183	0.186	0.189	0.186	0.187	0.19	0.201	0.187	0.203	0.184	0.205	0.194	0.201	0.2	0.19	0.184	0.192	0.195	0.196
2	0.915	0.122	0.61	0.488	0.305	0.671	0.061	0.61	0.793	0.976	0.305	0.732	0.183	0.305	0.793	0.366	0.671	0.549	0.183	0.366	0.186	0.18	0.189	0.188	0.189	0.174	0.205	0.181	0.195	0.189	0.218	0.172	0.158	0.161	0.164	0.193	0.21	0.186	0.184	0.2	0.189	0.192	0.184	0.189	0.203	0.175	0.192	0.159	0.185
2	0.524	0.249	0.574	0.299	0.224	0.973	0.175	0.923	0.449	0.748	0.125	0.623	0.648	0.224	0.424	0.948	0.873	0.773	0.075	0.15	0.171	0.178	0.173	0.169	0.195	0.183	0.181	0.187	0.197	0.194	0.195	0.181	0.176	0.187	0.189	0.185	0.186	0.196	0.206	0.182	0.175	0.198	0.202	0.178	0.189	0.197	0.188	0.17	0.179
2	0.705	0.134	0.62	0.996	0.316	0.595	0.146	0.413	0.741	1.166	0.231	0.292	0.498	0.437	0.802	0.62	0.498	0.522	0.109	0.158	0.182	0.192	0.185	0.191	0.178	0.18	0.193	0.203	0.198	0.183	0.192	0.197	0.182	0.186	0.183	0.178	0.186	0.189	0.187	0.186	0.178	0.18	0.178	0.198	0.197	0.183	0.171	0.185	0.185
2	0.394	0.118	0.276	0.276	0.276	1.614	0.354	0.276	0.433	0.512	0.354	0.551	0.669	0.63	0.433	0.591	0.63	0.669	0.394	0.551	0.187	0.185	0.182	0.22	0.17	0.201	0.191	0.169	0.179	0.173	0.184	0.199	0.192	0.203	0.179	0.144	0.166	0.171	0.176	0.187	0.184	0.173	0.187	0.17	0.165	0.194	0.186	0.199	0.21
2	0.345	0.776	0.345	0.69	0.259	0.603	0.474	0.345	0.905	0.69	0.345	0.302	0.647	0.56	0.819	0.647	0.259	0.474	0.216	0.302	0.195	0.21	0.22	0.182	0.182	0.181	0.175	0.194	0.202	0.184	0.195	0.21	0.184	0.187	0.187	0.193	0.178	0.195	0.166	0.187	0.17	0.189	0.184	0.187	0.163	0.159	0.188	0.202	0.19
2	0.387	0	0.774	0.774	0.258	0.323	0.129	1.097	1.032	1.226	0.323	0.387	0.258	0.065	0.581	0.645	0.387	1.032	0	0.323	0.184	0.215	0.169	0.182	0.185	0.173	0.167	0.179	0.193	0.189	0.18	0.198	0.203	0.17	0.194	0.218	0.194	0.196	0.203	0.174	0.191	0.21	0.189	0.213	0.197	0.193	0.21	0.16	0.182
2	0.595	0.496	0.504	0.636	0.298	0.702	0.256	0.57	0.545	0.917	0.207	0.545	0.62	0.405	0.496	0.694	0.529	0.579	0.107	0.298	0.186	0.196	0.185	0.187	0.179	0.197	0.187	0.186	0.191	0.18	0.191	0.195	0.192	0.185	0.189	0.183	0.191	0.193	0.195	0.185	0.178	0.179	0.19	0.181	0.176	0.182	0.195	0.183	0.178
2	0.48	0.24	0.284	0.568	0.328	0.655	0.153	0.393	0.939	1.376	0.153	0.371	0.459	0.742	0.415	0.83	0.611	0.721	0.218	0.066	0.181	0.18	0.188	0.176	0.172	0.168	0.178	0.179	0.196	0.193	0.197	0.203	0.183	0.183	0.186	0.19	0.204	0.196	0.183	0.192	0.177	0.193	0.181	0.182	0.203	0.189	0.176	0.178	0.182
2	0.853	0.163	0.599	0.581	0.417	0.581	0.163	0.472	0.327	0.78	0.181	0.272	1.325	0.581	0.653	0.762	0.508	0.544	0.018	0.218	0.192	0.187	0.179	0.183	0.184	0.183	0.191	0.183	0.185	0.188	0.183	0.18	0.189	0.179	0.196	0.173	0.189	0.175	0.19	0.199	0.192	0.191	0.177	0.19	0.188	0.185	0.188	0.179	0.18
2	0.74	0.024	0.549	0.859	0.382	0.692	0.191	0.74	0.668	1.05	0.382	0.501	0.406	0.263	0.716	0.501	0.549	0.597	0.024	0.167	0.186	0.192	0.197	0.185	0.193	0.185	0.177	0.169	0.169	0.217	0.204	0.197	0.201	0.191	0.205	0.192	0.18	0.181	0.201	0.175	0.193	0.191	0.172	0.188	0.174	0.169	0.193	0.193	0.193
2	0.935	0.304	0.514	0.374	0.374	0.911	0.257	0.467	0.35	0.771	0.117	0.21	0.678	0.327	0.397	0.654	1.028	0.864	0.093	0.374	0.195	0.196	0.183	0.172	0.177	0.174	0.191	0.196	0.174	0.182	0.174	0.189	0.169	0.172	0.193	0.177	0.184	0.193	0.168	0.166	0.189	0.189	0.194	0.171	0.178	0.172	0.209	0.189	0.194
2	0.467	0.421	0.561	0.561	0.327	0.701	0.327	0.421	0.888	0.794	0.234	0.327	0.654	0.467	0.421	0.607	0.607	0.981	0.047	0.187	0.18	0.182	0.186	0.201	0.199	0.164	0.191	0.159	0.176	0.189	0.195	0.201	0.171	0.19	0.192	0.186	0.207	0.194	0.18	0.192	0.165	0.189	0.172	0.178	0.198	0.178	0.178	0.204	0.188
2	1.019	0.185	0.602	0.324	0.509	0.787	0.324	0.417	0.37	1.065	0.231	0.37	0.833	0.602	0.602	0.417	0.417	0.417	0.185	0.324	0.185	0.187	0.179	0.197	0.175	0.179	0.206	0.194	0.201	0.186	0.178	0.193	0.205	0.192	0.178	0.183	0.196	0.181	0.19	0.185	0.181	0.188	0.177	0.187	0.2	0.2	0.183	0.194	0.178
2	0.323	0.387	0.323	0.516	0.129	0.387	0.452	0.645	0.387	0.903	0.194	1.032	0.903	0.129	0.71	0.774	0.581	0.839	0.129	0.258	0.164	0.18	0.181	0.18	0.153	0.166	0.157	0.216	0.171	0.158	0.165	0.183	0.174	0.196	0.178	0.172	0.188	0.19	0.2	0.168	0.186	0.167	0.189	0.192	0.192	0.191	0.172	0.21	0.196
2	0.74	0.024	0.549	0.859	0.382	0.692	0.191	0.74	0.668	1.05	0.382	0.501	0.406	0.263	0.716	0.501	0.549	0.597	0.024	0.167	0.186	0.192	0.197	0.185	0.193	0.185	0.177	0.169	0.169	0.217	0.204	0.197	0.201	0.191	0.205	0.192	0.18	0.181	0.201	0.175	0.193	0.191	0.172	0.188	0.174	0.169	0.193	0.193	0.193
2	0.833	0.208	0.313	0.417	0.208	0.937	0	0.417	0.313	0.833	0.104	0.521	0.208	0.208	0.521	1.25	1.563	0.417	0.208	0.521	0.193	0.178	0.177	0.172	0.162	0.181	0.204	0.196	0.21	0.169	0.186	0.191	0.188	0.217	0.198	0.185	0.205	0.191	0.182	0.191	0.191	0.188	0.161	0.187	0.192	0.17	0.212	0.15	0.162
2	0.705	0.134	0.62	0.996	0.316	0.595	0.146	0.413	0.741	1.166	0.231	0.292	0.498	0.437	0.802	0.62	0.498	0.522	0.109	0.158	0.182	0.192	0.185	0.191	0.178	0.18	0.193	0.203	0.198	0.183	0.192	0.197	0.182	0.186	0.183	0.178	0.186	0.189	0.187	0.186	0.178	0.18	0.178	0.198	0.197	0.183	0.171	0.185	0.185
2	0.653	0.151	0.452	0.955	0.201	0.452	0.251	0.603	1.106	1.206	0.201	0.402	0.503	0.754	0.352	0.603	0.452	0.302	0.101	0.302	0.192	0.156	0.171	0.185	0.182	0.198	0.18	0.201	0.204	0.19	0.184	0.182	0.183	0.176	0.177	0.197	0.174	0.184	0.173	0.172	0.178	0.185	0.192	0.183	0.164	0.179	0.176	0.192	0.174
2	1.387	0.168	0.399	0.735	0.21	0.714	0.168	0.315	0.903	0.945	0.147	0.504	0.294	0.609	0.21	0.609	0.84	0.504	0.126	0.21	0.193	0.176	0.186	0.181	0.176	0.179	0.186	0.182	0.189	0.191	0.185	0.198	0.198	0.188	0.193	0.188	0.197	0.17	0.201	0.182	0.21	0.175	0.189	0.184	0.186	0.196	0.179	0.174	0.166
2	1.387	0.168	0.399	0.735	0.21	0.714	0.168	0.315	0.903	0.945	0.147	0.504	0.294	0.609	0.21	0.609	0.84	0.504	0.126	0.21	0.193	0.176	0.186	0.181	0.176	0.179	0.186	0.182	0.189	0.191	0.185	0.198	0.198	0.188	0.193	0.188	0.197	0.17	0.201	0.182	0.21	0.175	0.189	0.184	0.186	0.196	0.179	0.174	0.166
2	0.543	0.217	0.217	0.326	0.435	0.543	0.326	1.304	0.761	0.435	0	1.413	0.217	0.435	0.761	0.435	0.978	0.435	0.109	0.109	0.199	0.163	0.19	0.198	0.2	0.184	0.213	0.221	0.17	0.221	0.175	0.207	0.168	0.208	0.141	0.225	0.228	0.199	0.227	0.165	0.174	0.192	0.179	0.152	0.166	0.131	0.191	0.171	0.176
2	0.721	0.025	0.498	0.473	0.622	0.572	0.323	0.373	0.473	1.045	0.448	0.323	0.547	0.547	0.448	0.697	0.672	0.871	0.1	0.224	0.193	0.183	0.163	0.178	0.179	0.196	0.181	0.183	0.198	0.187	0.181	0.184	0.188	0.18	0.197	0.177	0.178	0.201	0.182	0.195	0.195	0.176	0.188	0.193	0.181	0.191	0.169	0.196	0.194
2	0.918	0.204	0.102	1.02	0.306	0.714	0.306	0.612	1.429	0.714	0.408	0.612	0.204	0.204	0.102	0.306	0.612	0.612	0.102	0.51	0.17	0.197	0.173	0.175	0.151	0.201	0.182	0.18	0.193	0.187	0.19	0.154	0.191	0.188	0.174	0.194	0.137	0.19	0.197	0.187	0.241	0.213	0.228	0.195	0.181	0.215	0.189	0.196	0.189
2	1.053	0	0.69	0.436	0.218	1.289	0.218	0.327	0.744	0.49	0.163	0.69	0.599	0.399	0.49	0.799	0.417	0.672	0.145	0.163	0.184	0.179	0.204	0.195	0.197	0.188	0.191	0.199	0.18	0.192	0.199	0.182	0.181	0.184	0.175	0.172	0.189	0.186	0.21	0.201	0.18	0.167	0.169	0.182	0.181	0.185	0.187	0.189	0.197
2	0.543	0.217	0.217	0.326	0.435	0.543	0.326	1.304	0.761	0.435	0	1.413	0.217	0.435	0.761	0.435	0.978	0.435	0.109	0.109	0.199	0.163	0.19	0.198	0.2	0.184	0.213	0.221	0.17	0.221	0.175	0.207	0.168	0.208	0.141	0.225	0.228	0.199	0.227	0.165	0.174	0.192	0.179	0.152	0.166	0.131	0.191	0.171	0.176
2	0.643	0.071	0.429	1.571	0.143	0.071	0.143	0.429	1.143	1.286	0.143	0.357	0.071	1.214	0.786	0.571	0.429	0.357	0	0.143	0.181	0.2	0.191	0.181	0.203	0.181	0.176	0.19	0.174	0.189	0.175	0.175	0.194	0.195	0.168	0.152	0.185	0.204	0.217	0.176	0.19	0.2	0.176	0.174	0.193	0.173	0.16	0.161	0.193
2	1.077	0.154	0.308	0.385	0.308	0.692	0	0.615	0.462	0.538	0.231	0.769	0.462	0.462	0.308	1	0.692	1.077	0.154	0.308	0.162	0.188	0.174	0.192	0.219	0.205	0.218	0.198	0.176	0.215	0.185	0.182	0.2	0.187	0.185	0.218	0.173	0.192	0.212	0.163	0.207	0.207	0.188	0.182	0.193	0.17	0.187	0.16	0.154
2	0.826	0.537	0.331	0.723	0.31	0.909	0.248	0.475	0.269	0.682	0.186	0.455	0.496	0.434	0.723	0.826	0.517	0.64	0.165	0.248	0.184	0.172	0.194	0.182	0.198	0.19	0.197	0.196	0.196	0.196	0.201	0.187	0.191	0.184	0.178	0.184	0.178	0.181	0.184	0.185	0.172	0.189	0.172	0.175	0.197	0.172	0.208	0.195	0.192
2	0.866	0.39	0.779	0.433	0.39	0.519	0.087	0.649	0.606	0.693	0.39	0.519	0.39	0.303	0.779	0.866	0.649	0.476	0.043	0.173	0.187	0.16	0.203	0.192	0.184	0.182	0.196	0.189	0.197	0.188	0.156	0.193	0.177	0.217	0.16	0.176	0.182	0.214	0.194	0.189	0.186	0.191	0.181	0.197	0.201	0.176	0.185	0.193	0.209
2	0.421	0.28	0.421	0.607	0.467	0.888	0.187	1.121	0.467	0.514	0.187	0.935	0.374	0.28	0.701	0.421	0.981	0.374	0.187	0.187	0.177	0.203	0.176	0.205	0.198	0.173	0.202	0.206	0.206	0.202	0.201	0.208	0.161	0.217	0.191	0.18	0.209	0.206	0.186	0.203	0.188	0.171	0.204	0.194	0.168	0.179	0.205	0.187	0.17
2	0.773	0.29	0.386	1.014	0.435	0.628	0.435	0.29	0.58	1.594	0.145	0.338	0.338	0.58	0.483	0.531	0.531	0.386	0.097	0.145	0.197	0.204	0.194	0.182	0.181	0.19	0.165	0.191	0.192	0.192	0.162	0.201	0.208	0.181	0.187	0.206	0.191	0.176	0.168	0.198	0.176	0.181	0.205	0.2	0.179	0.189	0.207	0.186	0.183
2	0.695	0.079	0.419	0.76	0.197	0.406	0.288	0.38	0.577	1.009	0.262	0.55	0.76	0.983	0.459	0.786	0.459	0.59	0.092	0.249	0.185	0.185	0.192	0.188	0.185	0.185	0.195	0.196	0.192	0.188	0.19	0.18	0.18	0.199	0.188	0.193	0.182	0.191	0.181	0.188	0.181	0.187	0.191	0.196	0.183	0.182	0.194	0.187	0.181
2	0.918	0.204	0.102	1.02	0.306	0.714	0.306	0.612	1.429	0.714	0.408	0.612	0.204	0.204	0.102	0.306	0.612	0.612	0.102	0.51	0.17	0.197	0.173	0.175	0.151	0.201	0.182	0.18	0.193	0.187	0.19	0.154	0.191	0.188	0.174	0.194	0.137	0.19	0.197	0.187	0.241	0.213	0.228	0.195	0.181	0.215	0.189	0.196	0.189
2	0.313	0.625	0.313	0.625	0.156	0.625	0.937	0.156	0	1.094	0.156	0.156	0.937	0.937	0.781	0.937	0.469	0.469	0.156	0.156	0.197	0.224	0.15	0.205	0.198	0.136	0.175	0.187	0.198	0.186	0.183	0.176	0.18	0.192	0.199	0.165	0.178	0.124	0.188	0.161	0.147	0.186	0.217	0.156	0.134	0.174	0.154	0.141	0.182
2	0.905	0.136	0.498	0.452	0.769	0.769	0.317	0.226	0.633	0.905	0.181	0.407	0.769	0.407	0.498	0.679	0.588	0.588	0.09	0.181	0.186	0.182	0.171	0.195	0.166	0.176	0.21	0.179	0.197	0.179	0.189	0.166	0.193	0.213	0.211	0.193	0.194	0.19	0.194	0.219	0.179	0.159	0.187	0.19	0.194	0.192	0.176	0.175	0.185
2	0.576	0.366	0.576	0.681	0.471	0.471	0.105	0.471	0.838	0.89	0.105	0.262	0.785	0.366	0.314	0.471	0.89	0.942	0.052	0.366	0.214	0.18	0.196	0.159	0.161	0.182	0.182	0.174	0.19	0.169	0.188	0.171	0.204	0.2	0.177	0.186	0.171	0.222	0.191	0.202	0.196	0.166	0.204	0.183	0.208	0.188	0.171	0.189	0.196
2	0.276	0.079	0.551	0.827	0.354	0.551	0.197	0.63	1.102	0.748	0.236	0.394	0.945	0.394	0.315	0.551	0.551	0.63	0.315	0.354	0.169	0.181	0.173	0.197	0.207	0.16	0.181	0.178	0.169	0.177	0.184	0.179	0.171	0.193	0.166	0.167	0.175	0.164	0.196	0.187	0.192	0.199	0.184	0.175	0.201	0.186	0.188	0.185	0.186
2	0.589	0.154	0.477	0.813	0.323	0.645	0.21	0.435	0.87	0.701	0.168	0.547	0.463	0.505	0.477	0.968	0.603	0.645	0.112	0.295	0.191	0.199	0.182	0.19	0.183	0.191	0.199	0.179	0.189	0.195	0.192	0.185	0.188	0.179	0.198	0.185	0.198	0.201	0.184	0.194	0.188	0.17	0.191	0.186	0.184	0.177	0.183	0.197	0.197
2	0.823	0.063	0.759	0.696	0.253	0.443	0.38	0.506	0.57	1.582	0.19	0.506	0.19	0.506	0.57	0.506	0.19	0.633	0.127	0.506	0.202	0.203	0.202	0.2	0.185	0.196	0.216	0.224	0.185	0.173	0.206	0.188	0.163	0.192	0.172	0.174	0.21	0.188	0.175	0.199	0.194	0.179	0.193	0.172	0.16	0.177	0.215	0.198	0.183
2	0.286	0.048	0.524	0.857	0.476	0.571	0.238	0.619	1.095	0.81	0.238	0.333	0.81	0.476	0.381	0.429	0.571	0.524	0.286	0.429	0.164	0.186	0.18	0.191	0.196	0.174	0.168	0.183	0.177	0.166	0.172	0.181	0.181	0.2	0.184	0.179	0.179	0.164	0.191	0.183	0.207	0.199	0.176	0.182	0.204	0.201	0.168	0.192	0.176
2	1.375	0.108	0.243	0.216	0.162	1.321	0.404	0.135	0.377	0.674	0.404	0.243	0.809	1.051	0.431	0.97	0.27	0.431	0.081	0.296	0.164	0.175	0.186	0.194	0.18	0.19	0.169	0.187	0.182	0.182	0.184	0.182	0.19	0.193	0.194	0.171	0.169	0.172	0.192	0.194	0.198	0.194	0.173	0.184	0.196	0.187	0.188	0.172	0.174
2	0.421	0.28	0.421	0.607	0.467	0.888	0.187	1.121	0.467	0.514	0.187	0.935	0.374	0.28	0.701	0.421	0.981	0.374	0.187	0.187	0.177	0.203	0.176	0.205	0.198	0.173	0.202	0.206	0.206	0.202	0.201	0.208	0.161	0.217	0.191	0.18	0.209	0.206	0.186	0.203	0.188	0.171	0.204	0.194	0.168	0.179	0.205	0.187	0.17
2	0.431	0.172	0.345	0.948	0.086	0.776	0.086	0.517	0.259	1.121	0.086	0.345	0.862	0.603	1.293	0.948	0.517	0.345	0.086	0.172	0.154	0.146	0.162	0.137	0.14	0.15	0.179	0.18	0.147	0.166	0.185	0.187	0.159	0.181	0.167	0.198	0.214	0.18	0.182	0.174	0.203	0.185	0.202	0.19	0.209	0.204	0.207	0.196	0.222
2	0.431	0.172	0.345	0.948	0.086	0.776	0.086	0.517	0.259	1.121	0.086	0.345	0.862	0.603	1.293	0.948	0.517	0.345	0.086	0.172	0.154	0.146	0.162	0.137	0.14	0.15	0.179	0.18	0.147	0.166	0.185	0.187	0.159	0.181	0.167	0.198	0.214	0.18	0.182	0.174	0.203	0.185	0.202	0.19	0.209	0.204	0.207	0.196	0.222
2	1.184	0.012	0.432	1.11	0.382	0.764	0.136	0.173	0.308	1.652	0.173	0.086	0.592	0.271	1.011	0.271	0.432	0.641	0.025	0.345	0.191	0.194	0.193	0.181	0.211	0.185	0.193	0.184	0.179	0.172	0.181	0.19	0.187	0.188	0.192	0.192	0.191	0.191	0.182	0.18	0.189	0.183	0.178	0.185	0.191	0.196	0.188	0.194	0.186
2	1.077	0.154	0.308	0.385	0.308	0.692	0	0.615	0.462	0.538	0.231	0.769	0.462	0.462	0.308	1	0.692	1.077	0.154	0.308	0.162	0.188	0.174	0.192	0.219	0.205	0.218	0.198	0.176	0.215	0.185	0.182	0.2	0.187	0.185	0.218	0.173	0.192	0.212	0.163	0.207	0.207	0.188	0.182	0.193	0.17	0.187	0.16	0.154
2	0.673	0.143	0.341	0.529	0.314	0.798	0.332	0.502	0.377	0.807	0.197	0.386	0.771	0.413	0.502	0.978	0.726	0.762	0.09	0.359	0.189	0.189	0.189	0.187	0.188	0.195	0.187	0.188	0.189	0.186	0.191	0.184	0.182	0.177	0.172	0.185	0.182	0.186	0.181	0.194	0.19	0.193	0.18	0.182	0.189	0.183	0.178	0.188	0.181
2	0.889	0.381	0.603	0.698	0.222	0.54	0.159	0.667	0.762	0.794	0.254	0.444	0.222	0.508	0.381	0.667	0.667	0.667	0.063	0.413	0.191	0.182	0.178	0.182	0.197	0.177	0.208	0.182	0.178	0.17	0.198	0.192	0.179	0.182	0.174	0.168	0.198	0.192	0.187	0.189	0.189	0.194	0.195	0.185	0.188	0.196	0.173	0.197	0.19
2	0.866	0.39	0.779	0.433	0.39	0.519	0.087	0.649	0.606	0.693	0.39	0.519	0.39	0.303	0.779	0.866	0.649	0.476	0.043	0.173	0.187	0.16	0.203	0.192	0.184	0.182	0.196	0.189	0.197	0.188	0.156	0.193	0.177	0.217	0.16	0.176	0.182	0.214	0.194	0.189	0.186	0.191	0.181	0.197	0.201	0.176	0.185	0.193	0.209
2	0.276	0.079	0.551	0.827	0.354	0.551	0.197	0.63	1.102	0.748	0.236	0.394	0.945	0.394	0.315	0.551	0.551	0.63	0.315	0.354	0.169	0.181	0.173	0.197	0.207	0.16	0.181	0.178	0.169	0.177	0.184	0.179	0.171	0.193	0.166	0.167	0.175	0.164	0.196	0.187	0.192	0.199	0.184	0.175	0.201	0.186	0.188	0.185	0.186
2	0.694	0.972	0.347	0.208	0.417	0.903	0.347	0.278	0.972	0.833	0.208	0.417	0.139	0.278	0.694	0.694	0.764	0.278	0	0.556	0.197	0.19	0.186	0.187	0.202	0.195	0.209	0.188	0.224	0.182	0.192	0.193	0.177	0.2	0.196	0.167	0.178	0.221	0.193	0.195	0.201	0.217	0.191	0.168	0.16	0.169	0.151	0.172	0.161
2	0.474	0.271	0.419	0.839	0.284	0.609	0.122	0.65	0.663	0.934	0.23	0.271	0.555	0.379	0.338	0.974	0.744	0.893	0.095	0.257	0.184	0.191	0.187	0.188	0.178	0.187	0.201	0.18	0.182	0.178	0.187	0.198	0.182	0.176	0.18	0.185	0.181	0.179	0.183	0.192	0.184	0.178	0.185	0.173	0.189	0.19	0.178	0.19	0.175
2	0.431	0.172	0.345	0.948	0.086	0.776	0.086	0.517	0.259	1.121	0.086	0.345	0.862	0.603	1.293	0.948	0.517	0.345	0.086	0.172	0.154	0.146	0.162	0.137	0.14	0.15	0.179	0.18	0.147	0.166	0.185	0.187	0.159	0.181	0.167	0.198	0.214	0.18	0.182	0.174	0.203	0.185	0.202	0.19	0.209	0.204	0.207	0.196	0.222
2	0.549	0.189	0.587	0.436	0.265	0.682	0.133	0.663	0.36	0.777	0.246	0.625	0.398	0.549	0.549	0.966	0.739	0.606	0.246	0.436	0.194	0.173	0.19	0.18	0.186	0.186	0.171	0.19	0.188	0.195	0.2	0.198	0.176	0.204	0.193	0.191	0.198	0.198	0.201	0.184	0.191	0.182	0.179	0.167	0.191	0.177	0.174	0.174	0.187
2	0.484	0.081	0.484	1.129	0.403	0	0.161	0.968	1.29	1.048	0.161	0.726	0.081	0.403	0.403	0.645	0.403	0.645	0	0.484	0.18	0.219	0.21	0.196	0.182	0.203	0.188	0.188	0.176	0.201	0.225	0.187	0.184	0.172	0.169	0.199	0.193	0.204	0.181	0.18	0.185	0.169	0.2	0.174	0.217	0.207	0.161	0.166	0.169
2	0.7	0.065	0.586	0.57	0.489	0.782	0.261	0.456	0.472	0.684	0.163	0.342	0.44	0.244	0.521	0.831	0.945	0.814	0.163	0.472	0.198	0.19	0.182	0.181	0.188	0.18	0.189	0.187	0.186	0.192	0.183	0.187	0.173	0.191	0.182	0.186	0.184	0.199	0.181	0.193	0.198	0.176	0.178	0.181	0.194	0.158	0.193	0.184	0.183
2	0.391	0.117	0.234	0.273	0.273	1.797	0.391	0.469	0.43	0.43	0.313	0.469	0.664	0.625	0.469	0.625	0.43	0.703	0.352	0.547	0.179	0.18	0.185	0.217	0.168	0.197	0.186	0.157	0.177	0.167	0.184	0.195	0.181	0.194	0.179	0.161	0.165	0.168	0.185	0.172	0.188	0.178	0.174	0.193	0.171	0.186	0.172	0.194	0.209
2	0.502	0.191	0.646	1.029	0.526	0.502	0.144	0.67	0.813	0.909	0.215	0.622	0.431	0.383	0.646	0.407	0.478	0.431	0.144	0.311	0.193	0.199	0.188	0.183	0.19	0.19	0.178	0.188	0.209	0.191	0.184	0.196	0.193	0.195	0.193	0.192	0.175	0.192	0.199	0.18	0.189	0.177	0.181	0.199	0.177	0.212	0.188	0.172	0.182
2	0.938	0.113	0.732	0.563	0.244	0.994	0.319	0.394	0.45	1.351	0.225	0.469	0.525	0.319	0.281	0.638	0.6	0.525	0.094	0.225	0.178	0.177	0.191	0.187	0.193	0.188	0.195	0.19	0.186	0.182	0.182	0.177	0.18	0.183	0.179	0.18	0.189	0.179	0.167	0.183	0.191	0.196	0.186	0.184	0.193	0.192	0.203	0.193	0.193
2	0.306	0.714	1.02	0.918	0.102	0.51	0.408	0.51	0.204	1.122	0.306	0.204	0.612	0.51	0.306	0.51	0.918	0.408	0	0.408	0.191	0.165	0.183	0.159	0.171	0.165	0.178	0.157	0.195	0.212	0.173	0.197	0.173	0.186	0.19	0.195	0.176	0.172	0.198	0.176	0.186	0.188	0.205	0.159	0.195	0.175	0.208	0.167	0.207
2	0.571	0.179	0.464	0.75	0.536	0.929	0.143	0.571	0.464	0.536	0.571	0.429	0.357	0.429	0.857	0.571	0.607	0.643	0.179	0.214	0.178	0.19	0.171	0.19	0.203	0.169	0.187	0.198	0.199	0.208	0.187	0.156	0.18	0.191	0.197	0.188	0.185	0.202	0.181	0.194	0.222	0.189	0.195	0.169	0.187	0.19	0.195	0.191	0.203
2	0.421	0.28	0.421	0.607	0.467	0.888	0.187	1.121	0.467	0.514	0.187	0.935	0.374	0.28	0.701	0.421	0.981	0.374	0.187	0.187	0.177	0.203	0.176	0.205	0.198	0.173	0.202	0.206	0.206	0.202	0.201	0.208	0.161	0.217	0.191	0.18	0.209	0.206	0.186	0.203	0.188	0.171	0.204	0.194	0.168	0.179	0.205	0.187	0.17
2	0.232	0.039	0.618	0.695	0.386	0.541	0.193	0.695	1.236	0.772	0.154	0.347	0.927	0.502	0.309	0.425	0.579	0.656	0.309	0.386	0.162	0.197	0.169	0.193	0.201	0.175	0.171	0.182	0.161	0.152	0.184	0.182	0.175	0.189	0.179	0.178	0.178	0.178	0.18	0.19	0.193	0.207	0.18	0.164	0.185	0.187	0.183	0.163	0.197
2	0.468	0.298	0.553	0.511	0.298	0.809	0.213	0.596	0.766	0.809	0.383	0.553	0.511	0.255	0.681	0.426	0.383	0.723	0.34	0.426	0.181	0.183	0.197	0.182	0.175	0.167	0.202	0.188	0.203	0.209	0.194	0.186	0.182	0.202	0.215	0.168	0.179	0.188	0.199	0.169	0.181	0.198	0.19	0.191	0.177	0.187	0.192	0.207	0.196
2	0.705	0.134	0.62	0.996	0.316	0.595	0.146	0.413	0.741	1.166	0.231	0.292	0.498	0.437	0.802	0.62	0.498	0.522	0.109	0.158	0.182	0.192	0.185	0.191	0.178	0.18	0.193	0.203	0.198	0.183	0.192	0.197	0.182	0.186	0.183	0.178	0.186	0.189	0.187	0.186	0.178	0.18	0.178	0.198	0.197	0.183	0.171	0.185	0.185
2	0.558	0.199	0.372	0.598	0.465	0.637	0.252	0.385	0.651	0.544	0.252	0.518	0.81	0.425	0.505	1.182	0.611	0.571	0.093	0.372	0.179	0.179	0.18	0.185	0.183	0.177	0.193	0.187	0.188	0.192	0.188	0.183	0.192	0.186	0.189	0.186	0.182	0.186	0.18	0.187	0.196	0.194	0.173	0.174	0.176	0.191	0.196	0.181	0.183
2	1.239	0.147	0.531	0.796	0.354	0.826	0.177	0.649	0.501	0.855	0.354	0.265	0.295	0.442	0.59	0.472	0.678	0.531	0	0.295	0.178	0.189	0.185	0.18	0.199	0.202	0.183	0.185	0.187	0.206	0.182	0.194	0.185	0.205	0.18	0.178	0.19	0.18	0.178	0.177	0.198	0.192	0.202	0.188	0.187	0.196	0.185	0.192	0.191
2	0.712	0.208	0.451	0.365	0.365	0.712	0.104	0.764	0.174	0.868	0.139	0.747	0.538	0.503	0.608	0.747	0.729	0.625	0.226	0.417	0.193	0.187	0.19	0.194	0.188	0.19	0.188	0.197	0.184	0.195	0.19	0.191	0.178	0.184	0.19	0.185	0.188	0.19	0.189	0.191	0.194	0.188	0.193	0.187	0.18	0.195	0.203	0.174	0.18
2	0.721	0.025	0.498	0.473	0.622	0.572	0.323	0.373	0.473	1.045	0.448	0.323	0.547	0.547	0.448	0.697	0.672	0.871	0.1	0.224	0.193	0.183	0.163	0.178	0.179	0.196	0.181	0.183	0.198	0.187	0.181	0.184	0.188	0.18	0.197	0.177	0.178	0.201	0.182	0.195	0.195	0.176	0.188	0.193	0.181	0.191	0.169	0.196	0.194
2	0.853	0.163	0.599	0.581	0.417	0.581	0.163	0.472	0.327	0.78	0.181	0.272	1.325	0.581	0.653	0.762	0.508	0.544	0.018	0.218	0.192	0.187	0.179	0.183	0.184	0.183	0.191	0.183	0.185	0.188	0.183	0.18	0.189	0.179	0.196	0.173	0.189	0.175	0.19	0.199	0.192	0.191	0.177	0.19	0.188	0.185	0.188	0.179	0.18
2	0.826	0.537	0.331	0.723	0.31	0.909	0.248	0.475	0.269	0.682	0.186	0.455	0.496	0.434	0.723	0.826	0.517	0.64	0.165	0.248	0.184	0.172	0.194	0.182	0.198	0.19	0.197	0.196	0.196	0.196	0.201	0.187	0.191	0.184	0.178	0.184	0.178	0.181	0.184	0.185	0.172	0.189	0.172	0.175	0.197	0.172	0.208	0.195	0.192
2	0.635	0.198	0.397	0.476	0.278	0.794	0.278	0.238	0.437	1.508	0.317	0.278	0.635	0.595	1.23	0.675	0.516	0.317	0.04	0.159	0.18	0.191	0.203	0.19	0.178	0.191	0.183	0.194	0.168	0.191	0.175	0.196	0.178	0.176	0.204	0.184	0.186	0.179	0.201	0.18	0.19	0.178	0.178	0.18	0.184	0.199	0.189	0.179	0.196
2	0.931	0.121	0.688	1.134	0.121	0.324	0.162	0.405	0.688	0.972	0.283	0.567	0.162	0.486	0.526	0.729	0.445	0.607	0.081	0.567	0.203	0.204	0.209	0.157	0.184	0.191	0.207	0.194	0.19	0.183	0.168	0.187	0.188	0.195	0.171	0.208	0.178	0.206	0.179	0.212	0.201	0.171	0.16	0.195	0.178	0.191	0.185	0.179	0.201
2	0.306	0.714	1.02	0.918	0.102	0.51	0.408	0.51	0.204	1.122	0.306	0.204	0.612	0.51	0.306	0.51	0.918	0.408	0	0.408	0.191	0.165	0.183	0.159	0.171	0.165	0.178	0.157	0.195	0.212	0.173	0.197	0.173	0.186	0.19	0.195	0.176	0.172	0.198	0.176	0.186	0.188	0.205	0.159	0.195	0.175	0.208	0.167	0.207
2	1.177	0.251	0.731	0.64	0.149	0.949	0.114	0.331	0.56	0.629	0.114	0.217	0.754	0.469	0.674	0.846	0.354	0.823	0.069	0.149	0.172	0.169	0.185	0.172	0.172	0.191	0.18	0.187	0.182	0.179	0.197	0.188	0.192	0.185	0.188	0.186	0.184	0.186	0.182	0.184	0.197	0.189	0.173	0.183	0.179	0.179	0.19	0.194	0.192
2	0.705	0.134	0.62	0.996	0.316	0.595	0.146	0.413	0.741	1.166	0.231	0.292	0.498	0.437	0.802	0.62	0.498	0.522	0.109	0.158	0.182	0.192	0.185	0.191	0.178	0.18	0.193	0.203	0.198	0.183	0.192	0.197	0.182	0.186	0.183	0.178	0.186	0.189	0.187	0.186	0.178	0.18	0.178	0.198	0.197	0.183	0.171	0.185	0.185
2	1.222	0.444	0.111	0.333	0.667	0.333	0.111	0.778	0.333	1	0	0.333	0.333	0.222	0.222	1.111	0.667	1.111	0.111	0.556	0.153	0.146	0.172	0.157	0.152	0.162	0.155	0.186	0.143	0.185	0.188	0.173	0.197	0.181	0.169	0.201	0.197	0.202	0.185	0.19	0.162	0.2	0.176	0.159	0.156	0.189	0.166	0.215	0.177
2	0.74	0.024	0.549	0.859	0.382	0.692	0.191	0.74	0.668	1.05	0.382	0.501	0.406	0.263	0.716	0.501	0.549	0.597	0.024	0.167	0.186	0.192	0.197	0.185	0.193	0.185	0.177	0.169	0.169	0.217	0.204	0.197	0.201	0.191	0.205	0.192	0.18	0.181	0.201	0.175	0.193	0.191	0.172	0.188	0.174	0.169	0.193	0.193	0.193
2	0.51	0.191	0.382	0.796	0.446	0.764	0.191	0.318	0.732	0.796	0.096	0.478	0.701	0.382	0.541	0.637	0.637	0.701	0.35	0.35	0.182	0.196	0.189	0.201	0.18	0.196	0.18	0.199	0.184	0.175	0.18	0.198	0.194	0.176	0.198	0.185	0.182	0.185	0.206	0.181	0.174	0.182	0.186	0.207	0.194	0.194	0.172	0.198	0.204
2	0.431	0.172	0.345	0.948	0.086	0.776	0.086	0.517	0.259	1.121	0.086	0.345	0.862	0.603	1.293	0.948	0.517	0.345	0.086	0.172	0.154	0.146	0.162	0.137	0.14	0.15	0.179	0.18	0.147	0.166	0.185	0.187	0.159	0.181	0.167	0.198	0.214	0.18	0.182	0.174	0.203	0.185	0.202	0.19	0.209	0.204	0.207	0.196	0.222
2	0.695	0.079	0.419	0.76	0.197	0.406	0.288	0.38	0.577	1.009	0.262	0.55	0.76	0.983	0.459	0.786	0.459	0.59	0.092	0.249	0.185	0.185	0.192	0.188	0.185	0.185	0.195	0.196	0.192	0.188	0.19	0.18	0.18	0.199	0.188	0.193	0.182	0.191	0.181	0.188	0.181	0.187	0.191	0.196	0.183	0.182	0.194	0.187	0.181
2	0.524	0.249	0.574	0.299	0.224	0.973	0.175	0.923	0.449	0.748	0.125	0.623	0.648	0.224	0.424	0.948	0.873	0.773	0.075	0.15	0.171	0.178	0.173	0.169	0.195	0.183	0.181	0.187	0.197	0.194	0.195	0.181	0.176	0.187	0.189	0.185	0.186	0.196	0.206	0.182	0.175	0.198	0.202	0.178	0.189	0.197	0.188	0.17	0.179
2	0.537	0	0.615	0.654	0.314	0.471	0.131	0.746	0.785	0.812	0.131	0.903	0.38	0.419	0.38	0.942	0.759	0.563	0.092	0.366	0.205	0.18	0.19	0.175	0.189	0.186	0.199	0.183	0.197	0.194	0.194	0.193	0.194	0.19	0.192	0.192	0.188	0.193	0.187	0.183	0.195	0.181	0.188	0.192	0.196	0.197	0.179	0.186	0.194
2	1.077	0.154	0.308	0.385	0.308	0.692	0	0.615	0.462	0.538	0.231	0.769	0.462	0.462	0.308	1	0.692	1.077	0.154	0.308	0.162	0.188	0.174	0.192	0.219	0.205	0.218	0.198	0.176	0.215	0.185	0.182	0.2	0.187	0.185	0.218	0.173	0.192	0.212	0.163	0.207	0.207	0.188	0.182	0.193	0.17	0.187	0.16	0.154
2	0.313	0.625	0.313	0.625	0.156	0.625	0.937	0.156	0	1.094	0.156	0.156	0.937	0.937	0.781	0.937	0.469	0.469	0.156	0.156	0.197	0.224	0.15	0.205	0.198	0.136	0.175	0.187	0.198	0.186	0.183	0.176	0.18	0.192	0.199	0.165	0.178	0.124	0.188	0.161	0.147	0.186	0.217	0.156	0.134	0.174	0.154	0.141	0.182
2	0.816	0.51	0.306	0.408	0.204	0.51	0.102	1.122	0.816	0.918	0.408	0.51	0.714	0.306	0.816	0.714	0.408	0.408	0	0	0.189	0.177	0.151	0.211	0.188	0.251	0.198	0.199	0.235	0.159	0.221	0.17	0.17	0.216	0.165	0.199	0.168	0.221	0.224	0.15	0.215	0.192	0.177	0.161	0.16	0.21	0.171	0.192	0.211
2	0.325	0.244	0.569	1.057	0.813	0.163	0.244	0.894	0.976	0.976	0.244	0.732	0.488	0.244	0.407	0.407	0.244	0.488	0.325	0.163	0.19	0.197	0.181	0.176	0.206	0.181	0.199	0.192	0.172	0.2	0.204	0.203	0.171	0.222	0.208	0.179	0.192	0.165	0.188	0.186	0.176	0.153	0.201	0.184	0.174	0.196	0.162	0.173	0.187
2	0.74	0.024	0.549	0.859	0.382	0.692	0.191	0.74	0.668	1.05	0.382	0.501	0.406	0.263	0.716	0.501	0.549	0.597	0.024	0.167	0.186	0.192	0.197	0.185	0.193	0.185	0.177	0.169	0.169	0.217	0.204	0.197	0.201	0.191	0.205	0.192	0.18	0.181	0.201	0.175	0.193	0.191	0.172	0.188	0.174	0.169	0.193	0.193	0.193
2	0.589	0.154	0.477	0.813	0.323	0.645	0.21	0.435	0.87	0.701	0.168	0.547	0.463	0.505	0.477	0.968	0.603	0.645	0.112	0.295	0.191	0.199	0.182	0.19	0.183	0.191	0.199	0.179	0.189	0.195	0.192	0.185	0.188	0.179	0.198	0.185	0.198	0.201	0.184	0.194	0.188	0.17	0.191	0.186	0.184	0.177	0.183	0.197	0.197
2	0.573	0.179	0.495	0.65	0.424	0.573	0.197	0.68	0.71	0.913	0.155	0.453	0.418	0.394	0.334	0.817	0.638	0.8	0.101	0.495	0.191	0.191	0.181	0.187	0.19	0.19	0.18	0.188	0.194	0.19	0.19	0.179	0.188	0.187	0.179	0.186	0.186	0.188	0.175	0.183	0.192	0.184	0.191	0.185	0.191	0.182	0.19	0.186	0.187
2	0.431	0.172	0.345	0.948	0.086	0.776	0.086	0.517	0.259	1.121	0.086	0.345	0.862	0.603	1.293	0.948	0.517	0.345	0.086	0.172	0.154	0.146	0.162	0.137	0.14	0.15	0.179	0.18	0.147	0.166	0.185	0.187	0.159	0.181	0.167	0.198	0.214	0.18	0.182	0.174	0.203	0.185	0.202	0.19	0.209	0.204	0.207	0.196	0.222
2	0.296	0.054	0.484	0.484	0.618	2.5	0.215	0.215	0.484	0.215	0.161	0.565	0.269	0.323	0.672	1.129	0.323	0.457	0.027	0.511	0.191	0.177	0.172	0.18	0.186	0.184	0.188	0.176	0.181	0.201	0.191	0.176	0.175	0.194	0.168	0.169	0.188	0.196	0.177	0.188	0.178	0.178	0.202	0.174	0.183	0.185	0.171	0.175	0.183
2	0.412	0.206	0.928	0.309	0.412	0.825	0.412	0.309	0.309	1.031	0.619	0.619	0.722	0.412	0.309	0.825	0.619	0.412	0.103	0.206	0.163	0.208	0.167	0.17	0.21	0.203	0.183	0.209	0.19	0.198	0.164	0.212	0.215	0.175	0.183	0.219	0.22	0.175	0.215	0.192	0.197	0.196	0.215	0.195	0.165	0.158	0.228	0.202	0.178
2	0.379	0.114	0.227	0.303	0.265	1.932	0.455	0.417	0.417	0.417	0.341	0.417	0.682	0.644	0.417	0.568	0.455	0.682	0.379	0.492	0.173	0.187	0.186	0.217	0.174	0.2	0.19	0.15	0.178	0.168	0.19	0.198	0.185	0.198	0.179	0.162	0.161	0.166	0.184	0.176	0.188	0.178	0.172	0.181	0.172	0.183	0.177	0.197	0.211
2	0.325	0.244	0.569	1.057	0.813	0.163	0.244	0.894	0.976	0.976	0.244	0.732	0.488	0.244	0.407	0.407	0.244	0.488	0.325	0.163	0.19	0.197	0.181	0.176	0.206	0.181	0.199	0.192	0.172	0.2	0.204	0.203	0.171	0.222	0.208	0.179	0.192	0.165	0.188	0.186	0.176	0.153	0.201	0.184	0.174	0.196	0.162	0.173	0.187
2	0.417	0.069	0.602	0.586	0.54	0.494	0.093	0.918	0.795	0.872	0.185	1.065	0.293	0.301	0.332	0.648	0.548	0.556	0.116	0.571	0.198	0.195	0.196	0.19	0.182	0.187	0.181	0.188	0.183	0.193	0.187	0.192	0.177	0.19	0.194	0.189	0.186	0.191	0.181	0.177	0.203	0.181	0.199	0.194	0.183	0.187	0.192	0.195	0.187
2	0.533	0.72	0.4	0.667	0.453	0.747	0.187	0.667	0.64	0.613	0.24	0.533	0.533	0.32	0.347	0.773	0.64	0.267	0.4	0.32	0.173	0.187	0.187	0.179	0.197	0.174	0.179	0.196	0.181	0.198	0.189	0.192	0.195	0.199	0.183	0.187	0.187	0.191	0.207	0.199	0.193	0.173	0.199	0.184	0.198	0.189	0.185	0.19	0.176
2	0.379	0.114	0.227	0.303	0.265	1.932	0.455	0.417	0.417	0.417	0.341	0.417	0.682	0.644	0.417	0.568	0.455	0.682	0.379	0.492	0.173	0.187	0.186	0.217	0.174	0.2	0.19	0.15	0.178	0.168	0.19	0.198	0.185	0.198	0.179	0.162	0.161	0.166	0.184	0.176	0.188	0.178	0.172	0.181	0.172	0.183	0.177	0.197	0.211
2	0.313	0.625	0.313	0.625	0.156	0.625	0.937	0.156	0	1.094	0.156	0.156	0.937	0.937	0.781	0.937	0.469	0.469	0.156	0.156	0.197	0.224	0.15	0.205	0.198	0.136	0.175	0.187	0.198	0.186	0.183	0.176	0.18	0.192	0.199	0.165	0.178	0.124	0.188	0.161	0.147	0.186	0.217	0.156	0.134	0.174	0.154	0.141	0.182
2	0.468	0.298	0.553	0.511	0.298	0.809	0.213	0.596	0.766	0.809	0.383	0.553	0.511	0.255	0.681	0.426	0.383	0.723	0.34	0.426	0.181	0.183	0.197	0.182	0.175	0.167	0.202	0.188	0.203	0.209	0.194	0.186	0.182	0.202	0.215	0.168	0.179	0.188	0.199	0.169	0.181	0.198	0.19	0.191	0.177	0.187	0.192	0.207	0.196
2	0.74	0.024	0.549	0.859	0.382	0.692	0.191	0.74	0.668	1.05	0.382	0.501	0.406	0.263	0.716	0.501	0.549	0.597	0.024	0.167	0.186	0.192	0.197	0.185	0.193	0.185	0.177	0.169	0.169	0.217	0.204	0.197	0.201	0.191	0.205	0.192	0.18	0.181	0.201	0.175	0.193	0.191	0.172	0.188	0.174	0.169	0.193	0.193	0.193
2	0.918	0.204	0.102	1.02	0.306	0.714	0.306	0.612	1.429	0.714	0.408	0.612	0.204	0.204	0.102	0.306	0.612	0.612	0.102	0.51	0.17	0.197	0.173	0.175	0.151	0.201	0.182	0.18	0.193	0.187	0.19	0.154	0.191	0.188	0.174	0.194	0.137	0.19	0.197	0.187	0.241	0.213	0.228	0.195	0.181	0.215	0.189	0.196	0.189
2	0.323	0.387	0.323	0.516	0.129	0.387	0.452	0.645	0.387	0.903	0.194	1.032	0.903	0.129	0.71	0.774	0.581	0.839	0.129	0.258	0.164	0.18	0.181	0.18	0.153	0.166	0.157	0.216	0.171	0.158	0.165	0.183	0.174	0.196	0.178	0.172	0.188	0.19	0.2	0.168	0.186	0.167	0.189	0.192	0.192	0.191	0.172	0.21	0.196
2	0.408	0.408	0.408	0.272	0.408	0.816	0.408	0.476	0.476	0.952	0.204	0.612	0.68	0.408	0.884	0.612	0.612	0.612	0.068	0.272	0.197	0.153	0.206	0.174	0.188	0.179	0.19	0.19	0.19	0.213	0.197	0.164	0.181	0.206	0.19	0.191	0.191	0.178	0.18	0.205	0.167	0.226	0.187	0.189	0.156	0.186	0.167	0.168	0.178
2	0.446	0.134	0.402	0.67	0.714	0.804	0.134	0.536	0.625	0.893	0.134	0.313	0.491	0.313	0.268	1.027	0.625	0.848	0.268	0.357	0.189	0.199	0.186	0.219	0.19	0.186	0.188	0.181	0.193	0.209	0.187	0.196	0.183	0.176	0.19	0.172	0.208	0.21	0.17	0.208	0.198	0.171	0.191	0.219	0.191	0.173	0.171	0.17	0.184
2	0.385	0.144	0.337	0.865	0.673	0.625	0.24	0.529	0.433	1.25	0.192	0.385	1.01	0.337	0.673	0.529	0.288	0.481	0.144	0.481	0.18	0.167	0.17	0.201	0.168	0.207	0.208	0.171	0.185	0.173	0.193	0.182	0.177	0.19	0.186	0.172	0.185	0.18	0.175	0.209	0.193	0.198	0.203	0.167	0.185	0.187	0.172	0.198	0.207
2	0.519	0.628	0.437	0.738	0.464	0.546	0.683	0.164	1.202	0.71	0.109	0.355	0.41	0.273	0.546	0.71	0.628	0.519	0.055	0.301	0.179	0.187	0.196	0.177	0.167	0.201	0.183	0.183	0.186	0.175	0.177	0.181	0.192	0.187	0.175	0.18	0.183	0.19	0.181	0.201	0.179	0.165	0.19	0.189	0.193	0.167	0.181	0.211	0.185
2	0.573	0.179	0.495	0.65	0.424	0.573	0.197	0.68	0.71	0.913	0.155	0.453	0.418	0.394	0.334	0.817	0.638	0.8	0.101	0.495	0.191	0.191	0.181	0.187	0.19	0.19	0.18	0.188	0.194	0.19	0.19	0.179	0.188	0.187	0.179	0.186	0.186	0.188	0.175	0.183	0.192	0.184	0.191	0.185	0.191	0.182	0.19	0.186	0.187
2	0.74	0.024	0.549	0.859	0.382	0.692	0.191	0.74	0.668	1.05	0.382	0.501	0.406	0.263	0.716	0.501	0.549	0.597	0.024	0.167	0.186	0.192	0.197	0.185	0.193	0.185	0.177	0.169	0.169	0.217	0.204	0.197	0.201	0.191	0.205	0.192	0.18	0.181	0.201	0.175	0.193	0.191	0.172	0.188	0.174	0.169	0.193	0.193	0.193
2	0.503	0.05	0.352	0.603	0.101	0.452	0.402	0.302	0.503	0.854	0.101	0.101	0.653	0.955	1.91	0.754	0.251	0.603	0.452	0.101	0.175	0.187	0.162	0.166	0.169	0.188	0.174	0.182	0.194	0.183	0.168	0.178	0.181	0.17	0.172	0.176	0.195	0.159	0.17	0.18	0.18	0.178	0.174	0.195	0.178	0.178	0.174	0.204	0.16
2	1.019	0.185	0.602	0.324	0.509	0.787	0.324	0.417	0.37	1.065	0.231	0.37	0.833	0.602	0.602	0.417	0.417	0.417	0.185	0.324	0.185	0.187	0.179	0.197	0.175	0.179	0.206	0.194	0.201	0.186	0.178	0.193	0.205	0.192	0.178	0.183	0.196	0.181	0.19	0.185	0.181	0.188	0.177	0.187	0.2	0.2	0.183	0.194	0.178
2	1.73	0.127	0.506	0.422	0.464	0.506	0.084	0.38	0.422	0.38	0.338	0.422	0.675	0.338	0.38	0.675	1.224	0.633	0.211	0.084	0.172	0.185	0.197	0.17	0.17	0.169	0.182	0.193	0.187	0.2	0.165	0.181	0.199	0.186	0.185	0.18	0.19	0.2	0.193	0.176	0.18	0.183	0.176	0.188	0.172	0.185	0.206	0.193	0.181
2	0.51	0.191	0.382	0.796	0.446	0.764	0.191	0.318	0.732	0.796	0.096	0.478	0.701	0.382	0.541	0.637	0.637	0.701	0.35	0.35	0.182	0.196	0.189	0.201	0.18	0.196	0.18	0.199	0.184	0.175	0.18	0.198	0.194	0.176	0.198	0.185	0.182	0.185	0.206	0.181	0.174	0.182	0.186	0.207	0.194	0.194	0.172	0.198	0.204
2	0.421	0.28	0.421	0.607	0.467	0.888	0.187	1.121	0.467	0.514	0.187	0.935	0.374	0.28	0.701	0.421	0.981	0.374	0.187	0.187	0.177	0.203	0.176	0.205	0.198	0.173	0.202	0.206	0.206	0.202	0.201	0.208	0.161	0.217	0.191	0.18	0.209	0.206	0.186	0.203	0.188	0.171	0.204	0.194	0.168	0.179	0.205	0.187	0.17
2	0.467	0.421	0.561	0.561	0.327	0.701	0.327	0.421	0.888	0.794	0.234	0.327	0.654	0.467	0.421	0.607	0.607	0.981	0.047	0.187	0.18	0.182	0.186	0.201	0.199	0.164	0.191	0.159	0.176	0.189	0.195	0.201	0.171	0.19	0.192	0.186	0.207	0.194	0.18	0.192	0.165	0.189	0.172	0.178	0.198	0.178	0.178	0.204	0.188
2	0.503	0.05	0.352	0.603	0.101	0.452	0.402	0.302	0.503	0.854	0.101	0.101	0.653	0.955	1.91	0.754	0.251	0.603	0.452	0.101	0.175	0.187	0.162	0.166	0.169	0.188	0.174	0.182	0.194	0.183	0.168	0.178	0.181	0.17	0.172	0.176	0.195	0.159	0.17	0.18	0.18	0.178	0.174	0.195	0.178	0.178	0.174	0.204	0.16
2	1.036	0.259	0.311	0.674	0.207	0.622	0.155	0.259	0.415	1.71	0.104	0.311	0.57	0.363	0.674	0.622	0.57	0.674	0.259	0.207	0.192	0.204	0.173	0.167	0.189	0.194	0.196	0.205	0.194	0.186	0.185	0.176	0.201	0.185	0.185	0.196	0.193	0.189	0.191	0.186	0.194	0.185	0.172	0.168	0.188	0.19	0.169	0.171	0.184
2	0.684	0.171	0.513	0.256	0.427	1.111	0.171	0.171	0.256	1.453	0.171	0.256	0.769	0.342	0.769	0.94	0.513	0.427	0.256	0.342	0.216	0.153	0.195	0.182	0.202	0.183	0.201	0.178	0.172	0.176	0.196	0.181	0.211	0.22	0.185	0.205	0.176	0.224	0.144	0.224	0.179	0.209	0.238	0.171	0.199	0.179	0.167	0.179	0.16
2	0.599	0.2	0.4	0.705	0.458	0.658	0.294	0.588	0.482	0.858	0.235	0.494	0.799	0.388	0.317	0.94	0.541	0.717	0.106	0.223	0.183	0.185	0.19	0.184	0.172	0.194	0.185	0.187	0.186	0.193	0.179	0.175	0.188	0.186	0.189	0.177	0.184	0.174	0.185	0.192	0.189	0.187	0.181	0.188	0.187	0.196	0.194	0.184	0.196
2	0.421	0.28	0.421	0.607	0.467	0.888	0.187	1.121	0.467	0.514	0.187	0.935	0.374	0.28	0.701	0.421	0.981	0.374	0.187	0.187	0.177	0.203	0.176	0.205	0.198	0.173	0.202	0.206	0.206	0.202	0.201	0.208	0.161	0.217	0.191	0.18	0.209	0.206	0.186	0.203	0.188	0.171	0.204	0.194	0.168	0.179	0.205	0.187	0.17
2	0.286	0.048	0.524	0.857	0.476	0.571	0.238	0.619	1.095	0.81	0.238	0.333	0.81	0.476	0.381	0.429	0.571	0.524	0.286	0.429	0.164	0.186	0.18	0.191	0.196	0.174	0.168	0.183	0.177	0.166	0.172	0.181	0.181	0.2	0.184	0.179	0.179	0.164	0.191	0.183	0.207	0.199	0.176	0.182	0.204	0.201	0.168	0.192	0.176
2	0.503	0.05	0.352	0.603	0.101	0.452	0.402	0.302	0.503	0.854	0.101	0.101	0.653	0.955	1.91	0.754	0.251	0.603	0.452	0.101	0.175	0.187	0.162	0.166	0.169	0.188	0.174	0.182	0.194	0.183	0.168	0.178	0.181	0.17	0.172	0.176	0.195	0.159	0.17	0.18	0.18	0.178	0.174	0.195	0.178	0.178	0.174	0.204	0.16
2	0.409	0.069	0.602	0.586	0.54	0.494	0.093	0.918	0.795	0.872	0.185	1.065	0.293	0.301	0.332	0.648	0.548	0.563	0.116	0.571	0.198	0.195	0.197	0.19	0.182	0.187	0.181	0.188	0.183	0.193	0.187	0.192	0.177	0.19	0.194	0.189	0.186	0.191	0.181	0.177	0.203	0.181	0.199	0.194	0.183	0.187	0.192	0.195	0.187
2	0.537	0	0.615	0.654	0.314	0.471	0.131	0.746	0.785	0.812	0.131	0.903	0.38	0.419	0.38	0.942	0.759	0.563	0.092	0.366	0.205	0.18	0.19	0.175	0.189	0.186	0.199	0.183	0.197	0.194	0.194	0.193	0.194	0.19	0.192	0.192	0.188	0.193	0.187	0.183	0.195	0.181	0.188	0.192	0.196	0.197	0.179	0.186	0.194
2	0.286	0.048	0.524	0.857	0.476	0.571	0.238	0.619	1.095	0.81	0.238	0.333	0.81	0.476	0.381	0.429	0.571	0.524	0.286	0.429	0.164	0.186	0.18	0.191	0.196	0.174	0.168	0.183	0.177	0.166	0.172	0.181	0.181	0.2	0.184	0.179	0.179	0.164	0.191	0.183	0.207	0.199	0.176	0.182	0.204	0.201	0.168	0.192	0.176
2	0.909	0.202	0.505	0.404	0.404	0.404	0.202	0.606	0.202	1.111	0.202	0.303	0.505	0.606	0.202	1.414	0.606	0.808	0.303	0.101	0.196	0.185	0.176	0.209	0.184	0.179	0.18	0.195	0.153	0.191	0.216	0.175	0.201	0.172	0.196	0.166	0.179	0.18	0.177	0.181	0.197	0.194	0.203	0.169	0.182	0.181	0.165	0.205	0.168
2	0.705	0.134	0.62	0.996	0.316	0.595	0.146	0.413	0.741	1.166	0.231	0.292	0.498	0.437	0.802	0.62	0.498	0.522	0.109	0.158	0.182	0.192	0.185	0.191	0.178	0.18	0.193	0.203	0.198	0.183	0.192	0.197	0.182	0.186	0.183	0.178	0.186	0.189	0.187	0.186	0.178	0.18	0.178	0.198	0.197	0.183	0.171	0.185	0.185
2	1.177	0.251	0.731	0.64	0.149	0.949	0.114	0.331	0.56	0.629	0.114	0.217	0.754	0.469	0.674	0.846	0.354	0.823	0.069	0.149	0.172	0.169	0.185	0.172	0.172	0.191	0.18	0.187	0.182	0.179	0.197	0.188	0.192	0.185	0.188	0.186	0.184	0.186	0.182	0.184	0.197	0.189	0.173	0.183	0.179	0.179	0.19	0.194	0.192
2	0.74	0.024	0.549	0.859	0.382	0.692	0.191	0.74	0.668	1.05	0.382	0.501	0.406	0.263	0.716	0.501	0.549	0.597	0.024	0.167	0.186	0.192	0.197	0.185	0.193	0.185	0.177	0.169	0.169	0.217	0.204	0.197	0.201	0.191	0.205	0.192	0.18	0.181	0.201	0.175	0.193	0.191	0.172	0.188	0.174	0.169	0.193	0.193	0.193
2	0.421	0.28	0.421	0.607	0.467	0.888	0.187	1.121	0.467	0.514	0.187	0.935	0.374	0.28	0.701	0.421	0.981	0.374	0.187	0.187	0.177	0.203	0.176	0.205	0.198	0.173	0.202	0.206	0.206	0.202	0.201	0.208	0.161	0.217	0.191	0.18	0.209	0.206	0.186	0.203	0.188	0.171	0.204	0.194	0.168	0.179	0.205	0.187	0.17
2	0.421	0.28	0.421	0.607	0.467	0.888	0.187	1.121	0.467	0.514	0.187	0.935	0.374	0.28	0.701	0.421	0.981	0.374	0.187	0.187	0.177	0.203	0.176	0.205	0.198	0.173	0.202	0.206	0.206	0.202	0.201	0.208	0.161	0.217	0.191	0.18	0.209	0.206	0.186	0.203	0.188	0.171	0.204	0.194	0.168	0.179	0.205	0.187	0.17
2	0.306	0.714	1.02	0.918	0.102	0.51	0.408	0.51	0.204	1.122	0.306	0.204	0.612	0.51	0.306	0.51	0.918	0.408	0	0.408	0.191	0.165	0.183	0.159	0.171	0.165	0.178	0.157	0.195	0.212	0.173	0.197	0.173	0.186	0.19	0.195	0.176	0.172	0.198	0.176	0.186	0.188	0.205	0.159	0.195	0.175	0.208	0.167	0.207
2	0.938	0.113	0.732	0.563	0.244	0.994	0.319	0.394	0.45	1.351	0.225	0.469	0.525	0.319	0.281	0.638	0.6	0.525	0.094	0.225	0.178	0.177	0.191	0.187	0.193	0.188	0.195	0.19	0.186	0.182	0.182	0.177	0.18	0.183	0.179	0.18	0.189	0.179	0.167	0.183	0.191	0.196	0.186	0.184	0.193	0.192	0.203	0.193	0.193
2	0.421	0.28	0.421	0.607	0.467	0.888	0.187	1.121	0.467	0.514	0.187	0.935	0.374	0.28	0.701	0.421	0.981	0.374	0.187	0.187	0.177	0.203	0.176	0.205	0.198	0.173	0.202	0.206	0.206	0.202	0.201	0.208	0.161	0.217	0.191	0.18	0.209	0.206	0.186	0.203	0.188	0.171	0.204	0.194	0.168	0.179	0.205	0.187	0.17
2	0.892	0.469	0.282	0.798	0.329	0.704	0.235	0.188	0.563	0.845	0.094	0.423	0.986	0.423	1.08	0.376	0.423	0.516	0.141	0.235	0.182	0.191	0.206	0.184	0.175	0.192	0.194	0.184	0.176	0.194	0.193	0.175	0.194	0.208	0.175	0.198	0.181	0.193	0.2	0.194	0.21	0.209	0.171	0.176	0.189	0.209	0.175	0.182	0.174
2	0.385	0.144	0.337	0.865	0.673	0.625	0.24	0.529	0.433	1.25	0.192	0.385	1.01	0.337	0.673	0.529	0.288	0.481	0.144	0.481	0.18	0.167	0.17	0.201	0.168	0.207	0.208	0.171	0.185	0.173	0.193	0.182	0.177	0.19	0.186	0.172	0.185	0.18	0.175	0.209	0.193	0.198	0.203	0.167	0.185	0.187	0.172	0.198	0.207
2	0.721	0.025	0.498	0.473	0.622	0.572	0.323	0.373	0.473	1.045	0.448	0.323	0.547	0.547	0.448	0.697	0.672	0.871	0.1	0.224	0.193	0.183	0.163	0.178	0.179	0.196	0.181	0.183	0.198	0.187	0.181	0.184	0.188	0.18	0.197	0.177	0.178	0.201	0.182	0.195	0.195	0.176	0.188	0.193	0.181	0.191	0.169	0.196	0.194
2	0.74	0.024	0.549	0.859	0.382	0.692	0.191	0.74	0.668	1.05	0.382	0.501	0.406	0.263	0.716	0.501	0.549	0.597	0.024	0.167	0.186	0.192	0.197	0.185	0.193	0.185	0.177	0.169	0.169	0.217	0.204	0.197	0.201	0.191	0.205	0.192	0.18	0.181	0.201	0.175	0.193	0.191	0.172	0.188	0.174	0.169	0.193	0.193	0.193
2	0.694	0.972	0.347	0.208	0.417	0.903	0.347	0.278	0.972	0.833	0.208	0.417	0.139	0.278	0.694	0.694	0.764	0.278	0	0.556	0.197	0.19	0.186	0.187	0.202	0.195	0.209	0.188	0.224	0.182	0.192	0.193	0.177	0.2	0.196	0.167	0.178	0.221	0.193	0.195	0.201	0.217	0.191	0.168	0.16	0.169	0.151	0.172	0.161
2	0.918	0.204	0.102	1.02	0.306	0.714	0.306	0.612	1.429	0.714	0.408	0.612	0.204	0.204	0.102	0.306	0.612	0.612	0.102	0.51	0.17	0.197	0.173	0.175	0.151	0.201	0.182	0.18	0.193	0.187	0.19	0.154	0.191	0.188	0.174	0.194	0.137	0.19	0.197	0.187	0.241	0.213	0.228	0.195	0.181	0.215	0.189	0.196	0.189
2	1.387	0.168	0.399	0.735	0.21	0.714	0.168	0.315	0.903	0.945	0.147	0.504	0.294	0.609	0.21	0.609	0.84	0.504	0.126	0.21	0.193	0.176	0.186	0.181	0.176	0.179	0.186	0.182	0.189	0.191	0.185	0.198	0.198	0.188	0.193	0.188	0.197	0.17	0.201	0.182	0.21	0.175	0.189	0.184	0.186	0.196	0.179	0.174	0.166
2	1.375	0.108	0.243	0.216	0.162	1.321	0.404	0.135	0.377	0.674	0.404	0.243	0.809	1.051	0.431	0.97	0.27	0.431	0.081	0.296	0.164	0.175	0.186	0.194	0.18	0.19	0.169	0.187	0.182	0.182	0.184	0.182	0.19	0.193	0.194	0.171	0.169	0.172	0.192	0.194	0.198	0.194	0.173	0.184	0.196	0.187	0.188	0.172	0.174
2	0.684	0.171	0.513	0.256	0.427	1.111	0.171	0.171	0.256	1.453	0.171	0.256	0.769	0.342	0.769	0.94	0.513	0.427	0.256	0.342	0.216	0.153	0.195	0.182	0.202	0.183	0.201	0.178	0.172	0.176	0.196	0.181	0.211	0.22	0.185	0.205	0.176	0.224	0.144	0.224	0.179	0.209	0.238	0.171	0.199	0.179	0.167	0.179	0.16
2	0.524	0.249	0.574	0.299	0.224	0.973	0.175	0.923	0.449	0.748	0.125	0.623	0.648	0.224	0.424	0.948	0.873	0.773	0.075	0.15	0.171	0.178	0.173	0.169	0.195	0.183	0.181	0.187	0.197	0.194	0.195	0.181	0.176	0.187	0.189	0.185	0.186	0.196	0.206	0.182	0.175	0.198	0.202	0.178	0.189	0.197	0.188	0.17	0.179
2	0.745	0.497	0.186	0.621	0.248	0.373	0.248	0.497	0.87	0.559	0.124	0.311	0.683	0.497	1.18	0.373	0.994	0.932	0.062	0	0.167	0.168	0.172	0.162	0.169	0.195	0.159	0.165	0.167	0.192	0.185	0.187	0.182	0.179	0.192	0.173	0.191	0.177	0.201	0.173	0.187	0.187	0.185	0.187	0.197	0.189	0.179	0.189	0.176
2	1	0	0.091	2.091	0	1	0	0	1.182	0.091	0.091	0.091	1.455	0.818	1	0.455	0.273	0.273	0.091	0	0.203	0.126	0.193	0.121	0.19	0.146	0.184	0.157	0.185	0.188	0.177	0.175	0.179	0.171	0.219	0.159	0.192	0.157	0.233	0.149	0.211	0.193	0.244	0.154	0.218	0.175	0.227	0.155	0.198
2	1.413	0.092	0.384	0.829	0.353	0.845	0.123	0.292	0.522	0.661	0.338	0.507	0.86	0.538	0.614	0.43	0.338	0.522	0.015	0.323	0.197	0.184	0.186	0.197	0.17	0.175	0.188	0.186	0.188	0.176	0.186	0.177	0.196	0.188	0.204	0.196	0.179	0.185	0.177	0.187	0.183	0.175	0.186	0.189	0.194	0.191	0.188	0.18	0.186
2	0.325	0.244	0.569	1.057	0.813	0.163	0.244	0.894	0.976	0.976	0.244	0.732	0.488	0.244	0.407	0.407	0.244	0.488	0.325	0.163	0.19	0.197	0.181	0.176	0.206	0.181	0.199	0.192	0.172	0.2	0.204	0.203	0.171	0.222	0.208	0.179	0.192	0.165	0.188	0.186	0.176	0.153	0.201	0.184	0.174	0.196	0.162	0.173	0.187
2	0.705	0.134	0.62	0.996	0.316	0.595	0.146	0.413	0.741	1.166	0.231	0.292	0.498	0.437	0.802	0.62	0.498	0.522	0.109	0.158	0.182	0.192	0.185	0.191	0.178	0.18	0.193	0.203	0.198	0.183	0.192	0.197	0.182	0.186	0.183	0.178	0.186	0.189	0.187	0.186	0.178	0.18	0.178	0.198	0.197	0.183	0.171	0.185	0.185
2	0.345	0.776	0.345	0.69	0.259	0.603	0.474	0.345	0.905	0.69	0.345	0.302	0.647	0.56	0.819	0.647	0.259	0.474	0.216	0.302	0.195	0.21	0.22	0.182	0.182	0.181	0.175	0.194	0.202	0.184	0.195	0.21	0.184	0.187	0.187	0.193	0.178	0.195	0.166	0.187	0.17	0.189	0.184	0.187	0.163	0.159	0.188	0.202	0.19
2	0.345	0.776	0.345	0.69	0.259	0.603	0.474	0.345	0.905	0.69	0.345	0.302	0.647	0.56	0.819	0.647	0.259	0.474	0.216	0.302	0.195	0.21	0.22	0.182	0.182	0.181	0.175	0.194	0.202	0.184	0.195	0.21	0.184	0.187	0.187	0.193	0.178	0.195	0.166	0.187	0.17	0.189	0.184	0.187	0.163	0.159	0.188	0.202	0.19
2	0.571	0.179	0.464	0.75	0.536	0.929	0.143	0.571	0.464	0.536	0.571	0.429	0.357	0.429	0.857	0.571	0.607	0.643	0.179	0.214	0.178	0.19	0.171	0.19	0.203	0.169	0.187	0.198	0.199	0.208	0.187	0.156	0.18	0.191	0.197	0.188	0.185	0.202	0.181	0.194	0.222	0.189	0.195	0.169	0.187	0.19	0.195	0.191	0.203
2	0.806	0	0.521	0.332	0.308	1.066	0.118	0.261	0.687	0.616	0.166	0.592	0.735	0.806	0.735	0.829	0.782	0.261	0.118	0.261	0.163	0.17	0.168	0.186	0.181	0.18	0.184	0.186	0.186	0.199	0.206	0.182	0.192	0.188	0.185	0.19	0.182	0.17	0.182	0.186	0.194	0.187	0.189	0.178	0.193	0.195	0.197	0.221	0.204
2	0.889	0.381	0.603	0.698	0.222	0.54	0.159	0.667	0.762	0.794	0.254	0.444	0.222	0.508	0.381	0.667	0.667	0.667	0.063	0.413	0.191	0.182	0.178	0.182	0.197	0.177	0.208	0.182	0.178	0.17	0.198	0.192	0.179	0.182	0.174	0.168	0.198	0.192	0.187	0.189	0.189	0.194	0.195	0.185	0.188	0.196	0.173	0.197	0.19
2	0.745	0.497	0.186	0.621	0.248	0.373	0.248	0.497	0.87	0.559	0.124	0.311	0.683	0.497	1.18	0.373	0.994	0.932	0.062	0	0.167	0.168	0.172	0.162	0.169	0.195	0.159	0.165	0.167	0.192	0.185	0.187	0.182	0.179	0.192	0.173	0.191	0.177	0.201	0.173	0.187	0.187	0.185	0.187	0.197	0.189	0.179	0.189	0.176
2	0.423	0.181	0.504	0.746	0.323	0.544	0.161	0.544	0.746	0.907	0.343	0.746	0.202	0.786	0.282	0.786	0.665	0.504	0.202	0.403	0.193	0.181	0.187	0.185	0.192	0.198	0.192	0.214	0.174	0.192	0.18	0.209	0.19	0.182	0.177	0.176	0.181	0.21	0.187	0.167	0.193	0.183	0.189	0.181	0.189	0.184	0.203	0.199	0.189
2	0.74	0.024	0.549	0.859	0.382	0.692	0.191	0.74	0.668	1.05	0.382	0.501	0.406	0.263	0.716	0.501	0.549	0.597	0.024	0.167	0.186	0.192	0.197	0.185	0.193	0.185	0.177	0.169	0.169	0.217	0.204	0.197	0.201	0.191	0.205	0.192	0.18	0.181	0.201	0.175	0.193	0.191	0.172	0.188	0.174	0.169	0.193	0.193	0.193
2	0.421	0.28	0.421	0.607	0.467	0.888	0.187	1.121	0.467	0.514	0.187	0.935	0.374	0.28	0.701	0.421	0.981	0.374	0.187	0.187	0.177	0.203	0.176	0.205	0.198	0.173	0.202	0.206	0.206	0.202	0.201	0.208	0.161	0.217	0.191	0.18	0.209	0.206	0.186	0.203	0.188	0.171	0.204	0.194	0.168	0.179	0.205	0.187	0.17
2	0.547	0.195	0.742	0.742	0.625	0.586	0.234	0.586	0.664	0.977	0.352	0.391	0.352	0.586	0.547	0.586	0.547	0.391	0.117	0.234	0.201	0.183	0.18	0.205	0.178	0.202	0.178	0.193	0.195	0.185	0.196	0.199	0.197	0.19	0.187	0.186	0.185	0.18	0.193	0.191	0.188	0.191	0.198	0.185	0.196	0.18	0.183	0.2	0.16
2	0.408	0.408	0.408	0.272	0.408	0.816	0.408	0.476	0.476	0.952	0.204	0.612	0.68	0.408	0.884	0.612	0.612	0.612	0.068	0.272	0.197	0.153	0.206	0.174	0.188	0.179	0.19	0.19	0.19	0.213	0.197	0.164	0.181	0.206	0.19	0.191	0.191	0.178	0.18	0.205	0.167	0.226	0.187	0.189	0.156	0.186	0.167	0.168	0.178
2	0.745	0.497	0.186	0.621	0.248	0.373	0.248	0.497	0.87	0.559	0.124	0.311	0.683	0.497	1.18	0.373	0.994	0.932	0.062	0	0.167	0.168	0.172	0.162	0.169	0.195	0.159	0.165	0.167	0.192	0.185	0.187	0.182	0.179	0.192	0.173	0.191	0.177	0.201	0.173	0.187	0.187	0.185	0.187	0.197	0.189	0.179	0.189	0.176
2	0.773	0.29	0.386	1.014	0.435	0.628	0.435	0.29	0.58	1.594	0.145	0.338	0.338	0.58	0.483	0.531	0.531	0.386	0.097	0.145	0.197	0.204	0.194	0.182	0.181	0.19	0.165	0.191	0.192	0.192	0.162	0.201	0.208	0.181	0.187	0.206	0.191	0.176	0.168	0.198	0.176	0.181	0.205	0.2	0.179	0.189	0.207	0.186	0.183
2	0.935	0.304	0.514	0.374	0.374	0.911	0.257	0.467	0.35	0.771	0.117	0.21	0.678	0.327	0.397	0.654	1.028	0.864	0.093	0.374	0.195	0.196	0.183	0.172	0.177	0.174	0.191	0.196	0.174	0.182	0.174	0.189	0.169	0.172	0.193	0.177	0.184	0.193	0.168	0.166	0.189	0.189	0.194	0.171	0.178	0.172	0.209	0.189	0.194
2	1.413	0.092	0.384	0.829	0.353	0.845	0.123	0.292	0.522	0.661	0.338	0.507	0.86	0.538	0.614	0.43	0.338	0.522	0.015	0.323	0.197	0.184	0.186	0.197	0.17	0.175	0.188	0.186	0.188	0.176	0.186	0.177	0.196	0.188	0.204	0.196	0.179	0.185	0.177	0.187	0.183	0.175	0.186	0.189	0.194	0.191	0.188	0.18	0.186
2	1.614	0.118	0.354	0.472	0.276	0.906	0.197	0.079	0.118	1.654	0.079	0.079	0.827	0.354	0.669	0.827	0.276	0.709	0.197	0.197	0.154	0.164	0.165	0.184	0.187	0.175	0.193	0.192	0.193	0.195	0.198	0.201	0.215	0.2	0.216	0.202	0.189	0.19	0.192	0.2	0.186	0.19	0.197	0.203	0.179	0.184	0.187	0.169	0.188
2	0.519	0.211	0.583	0.421	0.405	0.632	0.259	0.583	0.47	1.053	0.276	0.486	0.567	0.324	0.519	0.81	0.567	0.778	0.146	0.389	0.194	0.17	0.199	0.179	0.189	0.192	0.193	0.193	0.181	0.184	0.177	0.189	0.193	0.179	0.178	0.182	0.187	0.194	0.175	0.185	0.19	0.183	0.178	0.188	0.193	0.185	0.199	0.187	0.192
2	0.909	0.202	0.505	0.404	0.404	0.404	0.202	0.606	0.202	1.111	0.202	0.303	0.505	0.606	0.202	1.414	0.606	0.808	0.303	0.101	0.196	0.185	0.176	0.209	0.184	0.179	0.18	0.195	0.153	0.191	0.216	0.175	0.201	0.172	0.196	0.166	0.179	0.18	0.177	0.181	0.197	0.194	0.203	0.169	0.182	0.181	0.165	0.205	0.168
2	0.915	0.122	0.61	0.488	0.305	0.671	0.061	0.61	0.793	0.976	0.305	0.732	0.183	0.305	0.793	0.366	0.671	0.549	0.183	0.366	0.186	0.18	0.189	0.188	0.189	0.174	0.205	0.181	0.195	0.189	0.218	0.172	0.158	0.161	0.164	0.193	0.21	0.186	0.184	0.2	0.189	0.192	0.184	0.189	0.203	0.175	0.192	0.159	0.185
2	0.48	0.24	0.284	0.568	0.328	0.655	0.153	0.393	0.939	1.376	0.153	0.371	0.459	0.742	0.415	0.83	0.611	0.721	0.218	0.066	0.181	0.18	0.188	0.176	0.172	0.168	0.178	0.179	0.196	0.193	0.197	0.203	0.183	0.183	0.186	0.19	0.204	0.196	0.183	0.192	0.177	0.193	0.181	0.182	0.203	0.189	0.176	0.178	0.182
2	0.306	0.714	1.02	0.918	0.102	0.51	0.408	0.51	0.204	1.122	0.306	0.204	0.612	0.51	0.306	0.51	0.918	0.408	0	0.408	0.191	0.165	0.183	0.159	0.171	0.165	0.178	0.157	0.195	0.212	0.173	0.197	0.173	0.186	0.19	0.195	0.176	0.172	0.198	0.176	0.186	0.188	0.205	0.159	0.195	0.175	0.208	0.167	0.207
2	0.694	0.972	0.347	0.208	0.417	0.903	0.347	0.278	0.972	0.833	0.208	0.417	0.139	0.278	0.694	0.694	0.764	0.278	0	0.556	0.197	0.19	0.186	0.187	0.202	0.195	0.209	0.188	0.224	0.182	0.192	0.193	0.177	0.2	0.196	0.167	0.178	0.221	0.193	0.195	0.201	0.217	0.191	0.168	0.16	0.169	0.151	0.172	0.161
2	0.345	0.776	0.345	0.69	0.259	0.603	0.474	0.345	0.905	0.69	0.345	0.302	0.647	0.56	0.819	0.647	0.259	0.474	0.216	0.302	0.195	0.21	0.22	0.182	0.182	0.181	0.175	0.194	0.202	0.184	0.195	0.21	0.184	0.187	0.187	0.193	0.178	0.195	0.166	0.187	0.17	0.189	0.184	0.187	0.163	0.159	0.188	0.202	0.19
2	0.635	0.198	0.397	0.476	0.278	0.794	0.278	0.238	0.437	1.508	0.317	0.278	0.635	0.595	1.23	0.675	0.516	0.317	0.04	0.159	0.18	0.191	0.203	0.19	0.178	0.191	0.183	0.194	0.168	0.191	0.175	0.196	0.178	0.176	0.204	0.184	0.186	0.179	0.201	0.18	0.19	0.178	0.178	0.18	0.184	0.199	0.189	0.179	0.196
2	1.019	0.185	0.602	0.324	0.509	0.787	0.324	0.417	0.37	1.065	0.231	0.37	0.833	0.602	0.602	0.417	0.417	0.417	0.185	0.324	0.185	0.187	0.179	0.197	0.175	0.179	0.206	0.194	0.201	0.186	0.178	0.193	0.205	0.192	0.178	0.183	0.196	0.181	0.19	0.185	0.181	0.188	0.177	0.187	0.2	0.2	0.183	0.194	0.178
2	0.694	0.972	0.347	0.208	0.417	0.903	0.347	0.278	0.972	0.833	0.208	0.417	0.139	0.278	0.694	0.694	0.764	0.278	0	0.556	0.197	0.19	0.186	0.187	0.202	0.195	0.209	0.188	0.224	0.182	0.192	0.193	0.177	0.2	0.196	0.167	0.178	0.221	0.193	0.195	0.201	0.217	0.191	0.168	0.16	0.169	0.151	0.172	0.161
2	0.571	0.179	0.464	0.75	0.536	0.929	0.143	0.571	0.464	0.536	0.571	0.429	0.357	0.429	0.857	0.571	0.607	0.643	0.179	0.214	0.178	0.19	0.171	0.19	0.203	0.169	0.187	0.198	0.199	0.208	0.187	0.156	0.18	0.191	0.197	0.188	0.185	0.202	0.181	0.194	0.222	0.189	0.195	0.169	0.187	0.19	0.195	0.191	0.203
2	0.635	0.198	0.397	0.476	0.278	0.794	0.278	0.238	0.437	1.508	0.317	0.278	0.635	0.595	1.23	0.675	0.516	0.317	0.04	0.159	0.18	0.191	0.203	0.19	0.178	0.191	0.183	0.194	0.168	0.191	0.175	0.196	0.178	0.176	0.204	0.184	0.186	0.179	0.201	0.18	0.19	0.178	0.178	0.18	0.184	0.199	0.189	0.179	0.196
2	0.548	0.274	0.489	0.685	0.411	0.47	0.274	0.45	0.45	1.096	0.078	0.333	0.548	0.705	0.685	0.548	0.548	0.783	0.215	0.411	0.177	0.195	0.174	0.195	0.181	0.19	0.188	0.186	0.195	0.194	0.179	0.185	0.193	0.196	0.192	0.184	0.195	0.191	0.195	0.192	0.168	0.196	0.186	0.185	0.184	0.175	0.185	0.194	0.179
2	0.694	0.972	0.347	0.208	0.417	0.903	0.347	0.278	0.972	0.833	0.208	0.417	0.139	0.278	0.694	0.694	0.764	0.278	0	0.556	0.197	0.19	0.186	0.187	0.202	0.195	0.209	0.188	0.224	0.182	0.192	0.193	0.177	0.2	0.196	0.167	0.178	0.221	0.193	0.195	0.201	0.217	0.191	0.168	0.16	0.169	0.151	0.172	0.161
2	1.694	0	0.437	0.273	0.109	0.984	0.109	0.383	0.492	0.492	0.055	0.546	0.219	0.328	0.273	0.984	1.202	0.765	0.328	0.328	0.17	0.197	0.155	0.184	0.209	0.175	0.184	0.21	0.203	0.163	0.186	0.17	0.163	0.183	0.177	0.18	0.179	0.196	0.173	0.158	0.199	0.172	0.183	0.204	0.19	0.175	0.193	0.209	0.195
2	0.74	0.024	0.549	0.859	0.382	0.692	0.191	0.74	0.668	1.05	0.382	0.501	0.406	0.263	0.716	0.501	0.549	0.597	0.024	0.167	0.186	0.192	0.197	0.185	0.193	0.185	0.177	0.169	0.169	0.217	0.204	0.197	0.201	0.191	0.205	0.192	0.18	0.181	0.201	0.175	0.193	0.191	0.172	0.188	0.174	0.169	0.193	0.193	0.193
2	0.431	0.172	0.345	0.948	0.086	0.776	0.086	0.517	0.259	1.121	0.086	0.345	0.862	0.603	1.293	0.948	0.517	0.345	0.086	0.172	0.154	0.146	0.162	0.137	0.14	0.15	0.179	0.18	0.147	0.166	0.185	0.187	0.159	0.181	0.167	0.198	0.214	0.18	0.182	0.174	0.203	0.185	0.202	0.19	0.209	0.204	0.207	0.196	0.222
2	0.938	0.113	0.732	0.563	0.244	0.994	0.319	0.394	0.45	1.351	0.225	0.469	0.525	0.319	0.281	0.638	0.6	0.525	0.094	0.225	0.178	0.177	0.191	0.187	0.193	0.188	0.195	0.19	0.186	0.182	0.182	0.177	0.18	0.183	0.179	0.18	0.189	0.179	0.167	0.183	0.191	0.196	0.186	0.184	0.193	0.192	0.203	0.193	0.193
2	0.673	0.143	0.341	0.529	0.314	0.798	0.332	0.502	0.377	0.807	0.197	0.386	0.771	0.413	0.502	0.978	0.726	0.762	0.09	0.359	0.189	0.189	0.189	0.187	0.188	0.195	0.187	0.188	0.189	0.186	0.191	0.184	0.182	0.177	0.172	0.185	0.182	0.186	0.181	0.194	0.19	0.193	0.18	0.182	0.189	0.183	0.178	0.188	0.181
2	0.394	0.118	0.276	0.276	0.276	1.614	0.354	0.276	0.433	0.512	0.354	0.551	0.669	0.63	0.433	0.591	0.63	0.669	0.394	0.551	0.187	0.185	0.182	0.22	0.17	0.201	0.191	0.169	0.179	0.173	0.184	0.199	0.192	0.203	0.179	0.144	0.166	0.171	0.176	0.187	0.184	0.173	0.187	0.17	0.165	0.194	0.186	0.199	0.21
2	0.74	0.024	0.549	0.859	0.382	0.692	0.191	0.74	0.668	1.05	0.382	0.501	0.406	0.263	0.716	0.501	0.549	0.597	0.024	0.167	0.186	0.192	0.197	0.185	0.193	0.185	0.177	0.169	0.169	0.217	0.204	0.197	0.201	0.191	0.205	0.192	0.18	0.181	0.201	0.175	0.193	0.191	0.172	0.188	0.174	0.169	0.193	0.193	0.193
2	1.184	0.012	0.432	1.11	0.382	0.764	0.136	0.173	0.308	1.652	0.173	0.086	0.592	0.271	1.011	0.271	0.432	0.641	0.025	0.345	0.191	0.194	0.193	0.181	0.211	0.185	0.193	0.184	0.179	0.172	0.181	0.19	0.187	0.188	0.192	0.192	0.191	0.191	0.182	0.18	0.189	0.183	0.178	0.185	0.191	0.196	0.188	0.194	0.186
2	0.74	0.024	0.549	0.859	0.382	0.692	0.191	0.74	0.668	1.05	0.382	0.501	0.406	0.263	0.716	0.501	0.549	0.597	0.024	0.167	0.186	0.192	0.197	0.185	0.193	0.185	0.177	0.169	0.169	0.217	0.204	0.197	0.201	0.191	0.205	0.192	0.18	0.181	0.201	0.175	0.193	0.191	0.172	0.188	0.174	0.169	0.193	0.193	0.193
2	0.74	0.024	0.549	0.859	0.382	0.692	0.191	0.74	0.668	1.05	0.382	0.501	0.406	0.263	0.716	0.501	0.549	0.597	0.024	0.167	0.186	0.192	0.197	0.185	0.193	0.185	0.177	0.169	0.169	0.217	0.204	0.197	0.201	0.191	0.205	0.192	0.18	0.181	0.201	0.175	0.193	0.191	0.172	0.188	0.174	0.169	0.193	0.193	0.193
2	0.502	0.191	0.646	1.029	0.526	0.502	0.144	0.67	0.813	0.909	0.215	0.622	0.431	0.383	0.646	0.407	0.478	0.431	0.144	0.311	0.193	0.199	0.188	0.183	0.19	0.19	0.178	0.188	0.209	0.191	0.184	0.196	0.193	0.195	0.193	0.192	0.175	0.192	0.199	0.18	0.189	0.177	0.181	0.199	0.177	0.212	0.188	0.172	0.182
2	0.656	0.4	0.592	0.848	0.352	0.8	0.192	0.32	0.496	0.864	0.112	0.368	0.592	0.352	0.816	0.64	0.464	0.608	0.224	0.304	0.189	0.18	0.182	0.202	0.183	0.18	0.198	0.186	0.18	0.196	0.184	0.175	0.195	0.183	0.207	0.185	0.191	0.189	0.187	0.178	0.196	0.183	0.184	0.19	0.17	0.194	0.186	0.189	0.188
2	0.474	0.271	0.419	0.839	0.284	0.609	0.122	0.65	0.663	0.934	0.23	0.271	0.555	0.379	0.338	0.974	0.744	0.893	0.095	0.257	0.184	0.191	0.187	0.188	0.178	0.187	0.201	0.18	0.182	0.178	0.187	0.198	0.182	0.176	0.18	0.185	0.181	0.179	0.183	0.192	0.184	0.178	0.185	0.173	0.189	0.19	0.178	0.19	0.175
2	0.712	0.208	0.451	0.365	0.365	0.712	0.104	0.764	0.174	0.868	0.139	0.747	0.538	0.503	0.608	0.747	0.729	0.625	0.226	0.417	0.193	0.187	0.19	0.194	0.188	0.19	0.188	0.197	0.184	0.195	0.19	0.191	0.178	0.184	0.19	0.185	0.188	0.19	0.189	0.191	0.194	0.188	0.193	0.187	0.18	0.195	0.203	0.174	0.18
2	0.549	0.189	0.587	0.436	0.265	0.682	0.133	0.663	0.36	0.777	0.246	0.625	0.398	0.549	0.549	0.966	0.739	0.606	0.246	0.436	0.194	0.173	0.19	0.18	0.186	0.186	0.171	0.19	0.188	0.195	0.2	0.198	0.176	0.204	0.193	0.191	0.198	0.198	0.201	0.184	0.191	0.182	0.179	0.167	0.191	0.177	0.174	0.174	0.187
2	0.721	0.025	0.498	0.473	0.622	0.572	0.323	0.373	0.473	1.045	0.448	0.323	0.547	0.547	0.448	0.697	0.672	0.871	0.1	0.224	0.193	0.183	0.163	0.178	0.179	0.196	0.181	0.183	0.198	0.187	0.181	0.184	0.188	0.18	0.197	0.177	0.178	0.201	0.182	0.195	0.195	0.176	0.188	0.193	0.181	0.191	0.169	0.196	0.194
2	0.421	0.28	0.421	0.607	0.467	0.888	0.187	1.121	0.467	0.514	0.187	0.935	0.374	0.28	0.701	0.421	0.981	0.374	0.187	0.187	0.177	0.203	0.176	0.205	0.198	0.173	0.202	0.206	0.206	0.202	0.201	0.208	0.161	0.217	0.191	0.18	0.209	0.206	0.186	0.203	0.188	0.171	0.204	0.194	0.168	0.179	0.205	0.187	0.17
2	0.51	0.612	0	0.612	0.204	0.306	0	1.122	1.02	1.02	0.204	0.51	0.714	0.408	0.714	1.02	0.51	0.51	0	0	0.192	0.2	0.139	0.185	0.193	0.209	0.195	0.179	0.215	0.209	0.207	0.179	0.196	0.197	0.169	0.176	0.142	0.187	0.205	0.147	0.205	0.206	0.17	0.149	0.192	0.212	0.172	0.173	0.201
2	1.614	0.118	0.354	0.472	0.276	0.906	0.197	0.079	0.118	1.654	0.079	0.079	0.827	0.354	0.669	0.827	0.276	0.709	0.197	0.197	0.154	0.164	0.165	0.184	0.187	0.175	0.193	0.192	0.193	0.195	0.198	0.201	0.215	0.2	0.216	0.202	0.189	0.19	0.192	0.2	0.186	0.19	0.197	0.203	0.179	0.184	0.187	0.169	0.188
2	1.172	0.069	0.224	0.224	0.19	0.707	0.293	0.241	0.172	0.638	0.103	0.241	1.362	0.276	0.241	2	1.121	0.431	0.069	0.224	0.186	0.185	0.197	0.186	0.189	0.183	0.178	0.191	0.171	0.186	0.179	0.169	0.169	0.168	0.185	0.171	0.185	0.179	0.179	0.171	0.167	0.185	0.175	0.178	0.184	0.171	0.177	0.179	0.181
2	0.826	0.537	0.331	0.723	0.31	0.909	0.248	0.475	0.269	0.682	0.186	0.455	0.496	0.434	0.723	0.826	0.517	0.64	0.165	0.248	0.184	0.172	0.194	0.182	0.198	0.19	0.197	0.196	0.196	0.196	0.201	0.187	0.191	0.184	0.178	0.184	0.178	0.181	0.184	0.185	0.172	0.189	0.172	0.175	0.197	0.172	0.208	0.195	0.192
2	0.74	0.024	0.549	0.859	0.382	0.692	0.191	0.74	0.668	1.05	0.382	0.501	0.406	0.263	0.716	0.501	0.549	0.597	0.024	0.167	0.186	0.192	0.197	0.185	0.193	0.185	0.177	0.169	0.169	0.217	0.204	0.197	0.201	0.191	0.205	0.192	0.18	0.181	0.201	0.175	0.193	0.191	0.172	0.188	0.174	0.169	0.193	0.193	0.193
2	0.603	0.197	0.616	0.773	0.341	0.511	0.223	0.472	0.55	0.957	0.301	0.682	0.55	0.406	0.511	0.59	0.472	0.747	0.157	0.341	0.189	0.193	0.184	0.187	0.208	0.189	0.194	0.191	0.188	0.183	0.187	0.19	0.183	0.185	0.195	0.199	0.18	0.192	0.19	0.195	0.197	0.191	0.185	0.187	0.194	0.194	0.193	0.191	0.191
2	1.222	0.444	0.111	0.333	0.667	0.333	0.111	0.778	0.333	1	0	0.333	0.333	0.222	0.222	1.111	0.667	1.111	0.111	0.556	0.153	0.146	0.172	0.157	0.152	0.162	0.155	0.186	0.143	0.185	0.188	0.173	0.197	0.181	0.169	0.201	0.197	0.202	0.185	0.19	0.162	0.2	0.176	0.159	0.156	0.189	0.166	0.215	0.177
2	0.421	0.28	0.421	0.607	0.467	0.888	0.187	1.121	0.467	0.514	0.187	0.935	0.374	0.28	0.701	0.421	0.981	0.374	0.187	0.187	0.177	0.203	0.176	0.205	0.198	0.173	0.202	0.206	0.206	0.202	0.201	0.208	0.161	0.217	0.191	0.18	0.209	0.206	0.186	0.203	0.188	0.171	0.204	0.194	0.168	0.179	0.205	0.187	0.17
2	0.502	0.191	0.646	1.029	0.526	0.502	0.144	0.67	0.813	0.909	0.215	0.622	0.431	0.383	0.646	0.407	0.478	0.431	0.144	0.311	0.193	0.199	0.188	0.183	0.19	0.19	0.178	0.188	0.209	0.191	0.184	0.196	0.193	0.195	0.193	0.192	0.175	0.192	0.199	0.18	0.189	0.177	0.181	0.199	0.177	0.212	0.188	0.172	0.182
2	0.684	0.171	0.513	0.256	0.427	1.111	0.171	0.171	0.256	1.453	0.171	0.256	0.769	0.342	0.769	0.94	0.513	0.427	0.256	0.342	0.216	0.153	0.195	0.182	0.202	0.183	0.201	0.178	0.172	0.176	0.196	0.181	0.211	0.22	0.185	0.205	0.176	0.224	0.144	0.224	0.179	0.209	0.238	0.171	0.199	0.179	0.167	0.179	0.16
2	0.345	0.776	0.345	0.69	0.259	0.603	0.474	0.345	0.905	0.69	0.345	0.302	0.647	0.56	0.819	0.647	0.259	0.474	0.216	0.302	0.195	0.21	0.22	0.182	0.182	0.181	0.175	0.194	0.202	0.184	0.195	0.21	0.184	0.187	0.187	0.193	0.178	0.195	0.166	0.187	0.17	0.189	0.184	0.187	0.163	0.159	0.188	0.202	0.19
2	1.73	0.127	0.506	0.422	0.464	0.506	0.084	0.38	0.422	0.38	0.338	0.422	0.675	0.338	0.38	0.675	1.224	0.633	0.211	0.084	0.172	0.185	0.197	0.17	0.17	0.169	0.182	0.193	0.187	0.2	0.165	0.181	0.199	0.186	0.185	0.18	0.19	0.2	0.193	0.176	0.18	0.183	0.176	0.188	0.172	0.185	0.206	0.193	0.181
2	0.594	0.492	0.553	0.902	0.43	0.82	0.184	0.369	0.676	0.799	0.164	0.43	0.389	0.389	0.594	0.594	0.738	0.471	0.123	0.287	0.181	0.195	0.186	0.185	0.199	0.185	0.188	0.188	0.196	0.176	0.199	0.181	0.186	0.194	0.18	0.197	0.202	0.207	0.19	0.189	0.193	0.205	0.189	0.188	0.188	0.188	0.164	0.199	0.181
2	0.431	0.172	0.345	0.948	0.086	0.776	0.086	0.517	0.259	1.121	0.086	0.345	0.862	0.603	1.293	0.948	0.517	0.345	0.086	0.172	0.154	0.146	0.162	0.137	0.14	0.15	0.179	0.18	0.147	0.166	0.185	0.187	0.159	0.181	0.167	0.198	0.214	0.18	0.182	0.174	0.203	0.185	0.202	0.19	0.209	0.204	0.207	0.196	0.222
2	0.573	0.179	0.495	0.65	0.424	0.573	0.197	0.68	0.71	0.913	0.155	0.453	0.418	0.394	0.334	0.817	0.638	0.8	0.101	0.495	0.191	0.191	0.181	0.187	0.19	0.19	0.18	0.188	0.194	0.19	0.19	0.179	0.188	0.187	0.179	0.186	0.186	0.188	0.175	0.183	0.192	0.184	0.191	0.185	0.191	0.182	0.19	0.186	0.187
2	0.423	0.181	0.504	0.746	0.323	0.544	0.161	0.544	0.746	0.907	0.343	0.746	0.202	0.786	0.282	0.786	0.665	0.504	0.202	0.403	0.193	0.181	0.187	0.185	0.192	0.198	0.192	0.214	0.174	0.192	0.18	0.209	0.19	0.182	0.177	0.176	0.181	0.21	0.187	0.167	0.193	0.183	0.189	0.181	0.189	0.184	0.203	0.199	0.189
2	0.695	0.079	0.419	0.76	0.197	0.406	0.288	0.38	0.577	1.009	0.262	0.55	0.76	0.983	0.459	0.786	0.459	0.59	0.092	0.249	0.185	0.185	0.192	0.188	0.185	0.185	0.195	0.196	0.192	0.188	0.19	0.18	0.18	0.199	0.188	0.193	0.182	0.191	0.181	0.188	0.181	0.187	0.191	0.196	0.183	0.182	0.194	0.187	0.181
2	0.286	0.048	0.524	0.857	0.476	0.571	0.238	0.619	1.095	0.81	0.238	0.333	0.81	0.476	0.381	0.429	0.571	0.524	0.286	0.429	0.164	0.186	0.18	0.191	0.196	0.174	0.168	0.183	0.177	0.166	0.172	0.181	0.181	0.2	0.184	0.179	0.179	0.164	0.191	0.183	0.207	0.199	0.176	0.182	0.204	0.201	0.168	0.192	0.176
2	0.694	0.972	0.347	0.208	0.417	0.903	0.347	0.278	0.972	0.833	0.208	0.417	0.139	0.278	0.694	0.694	0.764	0.278	0	0.556	0.197	0.19	0.186	0.187	0.202	0.195	0.209	0.188	0.224	0.182	0.192	0.193	0.177	0.2	0.196	0.167	0.178	0.221	0.193	0.195	0.201	0.217	0.191	0.168	0.16	0.169	0.151	0.172	0.161
2	0.74	0.024	0.549	0.859	0.382	0.692	0.191	0.74	0.668	1.05	0.382	0.501	0.406	0.263	0.716	0.501	0.549	0.597	0.024	0.167	0.186	0.192	0.197	0.185	0.193	0.185	0.177	0.169	0.169	0.217	0.204	0.197	0.201	0.191	0.205	0.192	0.18	0.181	0.201	0.175	0.193	0.191	0.172	0.188	0.174	0.169	0.193	0.193	0.193
2	0.334	0.207	0.382	0.715	0.397	0.429	0.223	0.859	0.556	0.859	0.223	0.747	0.525	0.477	0.254	0.859	0.795	0.556	0.191	0.413	0.171	0.189	0.187	0.199	0.187	0.187	0.189	0.193	0.186	0.183	0.194	0.181	0.19	0.201	0.187	0.197	0.187	0.187	0.19	0.183	0.182	0.192	0.202	0.188	0.193	0.197	0.182	0.187	0.176
2	1.694	0	0.437	0.273	0.109	0.984	0.109	0.383	0.492	0.492	0.055	0.546	0.219	0.328	0.273	0.984	1.202	0.765	0.328	0.328	0.17	0.197	0.155	0.184	0.209	0.175	0.184	0.21	0.203	0.163	0.186	0.17	0.163	0.183	0.177	0.18	0.179	0.196	0.173	0.158	0.199	0.172	0.183	0.204	0.19	0.175	0.193	0.209	0.195
2	0.276	0.079	0.551	0.827	0.354	0.551	0.197	0.63	1.102	0.748	0.236	0.394	0.945	0.394	0.315	0.551	0.551	0.63	0.315	0.354	0.169	0.181	0.173	0.197	0.207	0.16	0.181	0.178	0.169	0.177	0.184	0.179	0.171	0.193	0.166	0.167	0.175	0.164	0.196	0.187	0.192	0.199	0.184	0.175	0.201	0.186	0.188	0.185	0.186
2	1.037	0.141	0.538	0.615	0.166	0.704	0.346	0.423	0.333	1.204	0.384	0.397	0.435	0.627	0.499	0.538	0.615	0.691	0.09	0.218	0.191	0.186	0.176	0.186	0.175	0.193	0.19	0.181	0.197	0.183	0.188	0.188	0.189	0.192	0.178	0.191	0.196	0.187	0.181	0.182	0.177	0.194	0.17	0.19	0.195	0.184	0.185	0.177	0.19
2	1.177	0.251	0.731	0.64	0.149	0.949	0.114	0.331	0.56	0.629	0.114	0.217	0.754	0.469	0.674	0.846	0.354	0.823	0.069	0.149	0.172	0.169	0.185	0.172	0.172	0.191	0.18	0.187	0.182	0.179	0.197	0.188	0.192	0.185	0.188	0.186	0.184	0.186	0.182	0.184	0.197	0.189	0.173	0.183	0.179	0.179	0.19	0.194	0.192
2	0.468	0.298	0.553	0.511	0.298	0.809	0.213	0.596	0.766	0.809	0.383	0.553	0.511	0.255	0.681	0.426	0.383	0.723	0.34	0.426	0.181	0.183	0.197	0.182	0.175	0.167	0.202	0.188	0.203	0.209	0.194	0.186	0.182	0.202	0.215	0.168	0.179	0.188	0.199	0.169	0.181	0.198	0.19	0.191	0.177	0.187	0.192	0.207	0.196
2	0.915	0.122	0.61	0.488	0.305	0.671	0.061	0.61	0.793	0.976	0.305	0.732	0.183	0.305	0.793	0.366	0.671	0.549	0.183	0.366	0.186	0.18	0.189	0.188	0.189	0.174	0.205	0.181	0.195	0.189	0.218	0.172	0.158	0.161	0.164	0.193	0.21	0.186	0.184	0.2	0.189	0.192	0.184	0.189	0.203	0.175	0.192	0.159	0.185
2	0.935	0.304	0.514	0.374	0.374	0.911	0.257	0.467	0.35	0.771	0.117	0.21	0.678	0.327	0.397	0.654	1.028	0.864	0.093	0.374	0.195	0.196	0.183	0.172	0.177	0.174	0.191	0.196	0.174	0.182	0.174	0.189	0.169	0.172	0.193	0.177	0.184	0.193	0.168	0.166	0.189	0.189	0.194	0.171	0.178	0.172	0.209	0.189	0.194
2	1.172	0.069	0.224	0.224	0.19	0.707	0.293	0.241	0.172	0.638	0.103	0.241	1.362	0.276	0.241	2	1.121	0.431	0.069	0.224	0.186	0.185	0.197	0.186	0.189	0.183	0.178	0.191	0.171	0.186	0.179	0.169	0.169	0.168	0.185	0.171	0.185	0.179	0.179	0.171	0.167	0.185	0.175	0.178	0.184	0.171	0.177	0.179	0.181
2	1.413	0.092	0.384	0.829	0.353	0.845	0.123	0.292	0.522	0.661	0.338	0.507	0.86	0.538	0.614	0.43	0.338	0.522	0.015	0.323	0.197	0.184	0.186	0.197	0.17	0.175	0.188	0.186	0.188	0.176	0.186	0.177	0.196	0.188	0.204	0.196	0.179	0.185	0.177	0.187	0.183	0.175	0.186	0.189	0.194	0.191	0.188	0.18	0.186
2	1.222	0.444	0.111	0.333	0.667	0.333	0.111	0.778	0.333	1	0	0.333	0.333	0.222	0.222	1.111	0.667	1.111	0.111	0.556	0.153	0.146	0.172	0.157	0.152	0.162	0.155	0.186	0.143	0.185	0.188	0.173	0.197	0.181	0.169	0.201	0.197	0.202	0.185	0.19	0.162	0.2	0.176	0.159	0.156	0.189	0.166	0.215	0.177
2	0.866	0.39	0.779	0.433	0.39	0.519	0.087	0.649	0.606	0.693	0.39	0.519	0.39	0.303	0.779	0.866	0.649	0.476	0.043	0.173	0.187	0.16	0.203	0.192	0.184	0.182	0.196	0.189	0.197	0.188	0.156	0.193	0.177	0.217	0.16	0.176	0.182	0.214	0.194	0.189	0.186	0.191	0.181	0.197	0.201	0.176	0.185	0.193	0.209
2	0.74	0.024	0.549	0.859	0.382	0.692	0.191	0.74	0.668	1.05	0.382	0.501	0.406	0.263	0.716	0.501	0.549	0.597	0.024	0.167	0.186	0.192	0.197	0.185	0.193	0.185	0.177	0.169	0.169	0.217	0.204	0.197	0.201	0.191	0.205	0.192	0.18	0.181	0.201	0.175	0.193	0.191	0.172	0.188	0.174	0.169	0.193	0.193	0.193
2	0.905	0.136	0.498	0.452	0.769	0.769	0.317	0.226	0.633	0.905	0.181	0.407	0.769	0.407	0.498	0.679	0.588	0.588	0.09	0.181	0.186	0.182	0.171	0.195	0.166	0.176	0.21	0.179	0.197	0.179	0.189	0.166	0.193	0.213	0.211	0.193	0.194	0.19	0.194	0.219	0.179	0.159	0.187	0.19	0.194	0.192	0.176	0.175	0.185
2	0.533	0.72	0.4	0.667	0.453	0.747	0.187	0.667	0.64	0.613	0.24	0.533	0.533	0.32	0.347	0.773	0.64	0.267	0.4	0.32	0.173	0.187	0.187	0.179	0.197	0.174	0.179	0.196	0.181	0.198	0.189	0.192	0.195	0.199	0.183	0.187	0.187	0.191	0.207	0.199	0.193	0.173	0.199	0.184	0.198	0.189	0.185	0.19	0.176
2	0.635	0.198	0.397	0.476	0.278	0.794	0.278	0.238	0.437	1.508	0.317	0.278	0.635	0.595	1.23	0.675	0.516	0.317	0.04	0.159	0.18	0.191	0.203	0.19	0.178	0.191	0.183	0.194	0.168	0.191	0.175	0.196	0.178	0.176	0.204	0.184	0.186	0.179	0.201	0.18	0.19	0.178	0.178	0.18	0.184	0.199	0.189	0.179	0.196
2	0.431	0.172	0.345	0.948	0.086	0.776	0.086	0.517	0.259	1.121	0.086	0.345	0.862	0.603	1.293	0.948	0.517	0.345	0.086	0.172	0.154	0.146	0.162	0.137	0.14	0.15	0.179	0.18	0.147	0.166	0.185	0.187	0.159	0.181	0.167	0.198	0.214	0.18	0.182	0.174	0.203	0.185	0.202	0.19	0.209	0.204	0.207	0.196	0.222
2	0.468	0.298	0.553	0.511	0.298	0.809	0.213	0.596	0.766	0.809	0.383	0.553	0.511	0.255	0.681	0.426	0.383	0.723	0.34	0.426	0.181	0.183	0.197	0.182	0.175	0.167	0.202	0.188	0.203	0.209	0.194	0.186	0.182	0.202	0.215	0.168	0.179	0.188	0.199	0.169	0.181	0.198	0.19	0.191	0.177	0.187	0.192	0.207	0.196
2	0.558	0.199	0.372	0.598	0.465	0.637	0.252	0.385	0.651	0.544	0.252	0.518	0.81	0.425	0.505	1.182	0.611	0.571	0.093	0.372	0.179	0.179	0.18	0.185	0.183	0.177	0.193	0.187	0.188	0.192	0.188	0.183	0.192	0.186	0.189	0.186	0.182	0.186	0.18	0.187	0.196	0.194	0.173	0.174	0.176	0.191	0.196	0.181	0.183
2	1.387	0.168	0.399	0.735	0.21	0.714	0.168	0.315	0.903	0.945	0.147	0.504	0.294	0.609	0.21	0.609	0.84	0.504	0.126	0.21	0.193	0.176	0.186	0.181	0.176	0.179	0.186	0.182	0.189	0.191	0.185	0.198	0.198	0.188	0.193	0.188	0.197	0.17	0.201	0.182	0.21	0.175	0.189	0.184	0.186	0.196	0.179	0.174	0.166
2	1.694	0	0.437	0.273	0.109	0.984	0.109	0.383	0.492	0.492	0.055	0.546	0.219	0.328	0.273	0.984	1.202	0.765	0.328	0.328	0.17	0.197	0.155	0.184	0.209	0.175	0.184	0.21	0.203	0.163	0.186	0.17	0.163	0.183	0.177	0.18	0.179	0.196	0.173	0.158	0.199	0.172	0.183	0.204	0.19	0.175	0.193	0.209	0.195
2	0.69	0.025	0.591	0.936	0.296	0.961	0.296	0.567	0.567	0.69	0.296	0.271	0.542	0.197	0.616	0.148	0.788	1.207	0.049	0.271	0.188	0.176	0.186	0.178	0.186	0.183	0.188	0.184	0.182	0.183	0.186	0.21	0.208	0.208	0.183	0.189	0.203	0.175	0.176	0.188	0.183	0.185	0.168	0.189	0.169	0.181	0.174	0.172	0.177
2	0.823	0.063	0.759	0.696	0.253	0.443	0.38	0.506	0.57	1.582	0.19	0.506	0.19	0.506	0.57	0.506	0.19	0.633	0.127	0.506	0.202	0.203	0.202	0.2	0.185	0.196	0.216	0.224	0.185	0.173	0.206	0.188	0.163	0.192	0.172	0.174	0.21	0.188	0.175	0.199	0.194	0.179	0.193	0.172	0.16	0.177	0.215	0.198	0.183
2	0.721	0.025	0.498	0.473	0.622	0.572	0.323	0.373	0.473	1.045	0.448	0.323	0.547	0.547	0.448	0.697	0.672	0.871	0.1	0.224	0.193	0.183	0.163	0.178	0.179	0.196	0.181	0.183	0.198	0.187	0.181	0.184	0.188	0.18	0.197	0.177	0.178	0.201	0.182	0.195	0.195	0.176	0.188	0.193	0.181	0.191	0.169	0.196	0.194
2	0.286	0.048	0.524	0.857	0.476	0.571	0.238	0.619	1.095	0.81	0.238	0.333	0.81	0.476	0.381	0.429	0.571	0.524	0.286	0.429	0.164	0.186	0.18	0.191	0.196	0.174	0.168	0.183	0.177	0.166	0.172	0.181	0.181	0.2	0.184	0.179	0.179	0.164	0.191	0.183	0.207	0.199	0.176	0.182	0.204	0.201	0.168	0.192	0.176
2	0.537	0	0.615	0.654	0.314	0.471	0.131	0.746	0.785	0.812	0.131	0.903	0.38	0.419	0.38	0.942	0.759	0.563	0.092	0.366	0.205	0.18	0.19	0.175	0.189	0.186	0.199	0.183	0.197	0.194	0.194	0.193	0.194	0.19	0.192	0.192	0.188	0.193	0.187	0.183	0.195	0.181	0.188	0.192	0.196	0.197	0.179	0.186	0.194
2	0.589	0.154	0.477	0.813	0.323	0.645	0.21	0.435	0.87	0.701	0.168	0.547	0.463	0.505	0.477	0.968	0.603	0.645	0.112	0.295	0.191	0.199	0.182	0.19	0.183	0.191	0.199	0.179	0.189	0.195	0.192	0.185	0.188	0.179	0.198	0.185	0.198	0.201	0.184	0.194	0.188	0.17	0.191	0.186	0.184	0.177	0.183	0.197	0.197
2	0.467	0.421	0.561	0.561	0.327	0.701	0.327	0.421	0.888	0.794	0.234	0.327	0.654	0.467	0.421	0.607	0.607	0.981	0.047	0.187	0.18	0.182	0.186	0.201	0.199	0.164	0.191	0.159	0.176	0.189	0.195	0.201	0.171	0.19	0.192	0.186	0.207	0.194	0.18	0.192	0.165	0.189	0.172	0.178	0.198	0.178	0.178	0.204	0.188
2	0.635	0.198	0.397	0.476	0.278	0.794	0.278	0.238	0.437	1.508	0.317	0.278	0.635	0.595	1.23	0.675	0.516	0.317	0.04	0.159	0.18	0.191	0.203	0.19	0.178	0.191	0.183	0.194	0.168	0.191	0.175	0.196	0.178	0.176	0.204	0.184	0.186	0.179	0.201	0.18	0.19	0.178	0.178	0.18	0.184	0.199	0.189	0.179	0.196
2	0.853	0.163	0.599	0.581	0.417	0.581	0.163	0.472	0.327	0.78	0.181	0.272	1.325	0.581	0.653	0.762	0.508	0.544	0.018	0.218	0.192	0.187	0.179	0.183	0.184	0.183	0.191	0.183	0.185	0.188	0.183	0.18	0.189	0.179	0.196	0.173	0.189	0.175	0.19	0.199	0.192	0.191	0.177	0.19	0.188	0.185	0.188	0.179	0.18
2	0.823	0.063	0.759	0.696	0.253	0.443	0.38	0.506	0.57	1.582	0.19	0.506	0.19	0.506	0.57	0.506	0.19	0.633	0.127	0.506	0.202	0.203	0.202	0.2	0.185	0.196	0.216	0.224	0.185	0.173	0.206	0.188	0.163	0.192	0.172	0.174	0.21	0.188	0.175	0.199	0.194	0.179	0.193	0.172	0.16	0.177	0.215	0.198	0.183
2	0.468	0.298	0.553	0.511	0.298	0.809	0.213	0.596	0.766	0.809	0.383	0.553	0.511	0.255	0.681	0.426	0.383	0.723	0.34	0.426	0.181	0.183	0.197	0.182	0.175	0.167	0.202	0.188	0.203	0.209	0.194	0.186	0.182	0.202	0.215	0.168	0.179	0.188	0.199	0.169	0.181	0.198	0.19	0.191	0.177	0.187	0.192	0.207	0.196
2	0.391	0.117	0.234	0.273	0.273	1.797	0.391	0.469	0.43	0.43	0.313	0.469	0.664	0.625	0.469	0.625	0.43	0.703	0.352	0.547	0.179	0.18	0.185	0.217	0.168	0.197	0.186	0.157	0.177	0.167	0.184	0.195	0.181	0.194	0.179	0.161	0.165	0.168	0.185	0.172	0.188	0.178	0.174	0.193	0.171	0.186	0.172	0.194	0.209
2	0.767	0.149	0.173	0.891	0.124	1.213	0.149	0.396	0.371	0.916	0.099	0.248	1.04	0.47	0.569	0.693	0.569	0.842	0.223	0.099	0.178	0.176	0.175	0.17	0.177	0.179	0.179	0.188	0.185	0.176	0.184	0.186	0.172	0.188	0.187	0.182	0.187	0.186	0.196	0.171	0.188	0.182	0.178	0.194	0.197	0.177	0.18	0.194	0.189
2	0.74	0.024	0.549	0.859	0.382	0.692	0.191	0.74	0.668	1.05	0.382	0.501	0.406	0.263	0.716	0.501	0.549	0.597	0.024	0.167	0.186	0.192	0.197	0.185	0.193	0.185	0.177	0.169	0.169	0.217	0.204	0.197	0.201	0.191	0.205	0.192	0.18	0.181	0.201	0.175	0.193	0.191	0.172	0.188	0.174	0.169	0.193	0.193	0.193
2	1.053	0	0.69	0.436	0.218	1.289	0.218	0.327	0.744	0.49	0.163	0.69	0.599	0.399	0.49	0.799	0.417	0.672	0.145	0.163	0.184	0.179	0.204	0.195	0.197	0.188	0.191	0.199	0.18	0.192	0.199	0.182	0.181	0.184	0.175	0.172	0.189	0.186	0.21	0.201	0.18	0.167	0.169	0.182	0.181	0.185	0.187	0.189	0.197
2	0.549	0.189	0.587	0.436	0.265	0.682	0.133	0.663	0.36	0.777	0.246	0.625	0.398	0.549	0.549	0.966	0.739	0.606	0.246	0.436	0.194	0.173	0.19	0.18	0.186	0.186	0.171	0.19	0.188	0.195	0.2	0.198	0.176	0.204	0.193	0.191	0.198	0.198	0.201	0.184	0.191	0.182	0.179	0.167	0.191	0.177	0.174	0.174	0.187
2	0.603	0.197	0.616	0.773	0.341	0.511	0.223	0.472	0.55	0.957	0.301	0.682	0.55	0.406	0.511	0.59	0.472	0.747	0.157	0.341	0.189	0.193	0.184	0.187	0.208	0.189	0.194	0.191	0.188	0.183	0.187	0.19	0.183	0.185	0.195	0.199	0.18	0.192	0.19	0.195	0.197	0.191	0.185	0.187	0.194	0.194	0.193	0.191	0.191
2	0.431	0.172	0.345	0.948	0.086	0.776	0.086	0.517	0.259	1.121	0.086	0.345	0.862	0.603	1.293	0.948	0.517	0.345	0.086	0.172	0.154	0.146	0.162	0.137	0.14	0.15	0.179	0.18	0.147	0.166	0.185	0.187	0.159	0.181	0.167	0.198	0.214	0.18	0.182	0.174	0.203	0.185	0.202	0.19	0.209	0.204	0.207	0.196	0.222
2	0.286	0.048	0.524	0.857	0.476	0.571	0.238	0.619	1.095	0.81	0.238	0.333	0.81	0.476	0.381	0.429	0.571	0.524	0.286	0.429	0.164	0.186	0.18	0.191	0.196	0.174	0.168	0.183	0.177	0.166	0.172	0.181	0.181	0.2	0.184	0.179	0.179	0.164	0.191	0.183	0.207	0.199	0.176	0.182	0.204	0.201	0.168	0.192	0.176
2	0.408	0.408	0.408	0.272	0.408	0.816	0.408	0.476	0.476	0.952	0.204	0.612	0.68	0.408	0.884	0.612	0.612	0.612	0.068	0.272	0.197	0.153	0.206	0.174	0.188	0.179	0.19	0.19	0.19	0.213	0.197	0.164	0.181	0.206	0.19	0.191	0.191	0.178	0.18	0.205	0.167	0.226	0.187	0.189	0.156	0.186	0.167	0.168	0.178
2	0.468	0.298	0.553	0.511	0.298	0.809	0.213	0.596	0.766	0.809	0.383	0.553	0.511	0.255	0.681	0.426	0.383	0.723	0.34	0.426	0.181	0.183	0.197	0.182	0.175	0.167	0.202	0.188	0.203	0.209	0.194	0.186	0.182	0.202	0.215	0.168	0.179	0.188	0.199	0.169	0.181	0.198	0.19	0.191	0.177	0.187	0.192	0.207	0.196
2	0.892	0.469	0.282	0.798	0.329	0.704	0.235	0.188	0.563	0.845	0.094	0.423	0.986	0.423	1.08	0.376	0.423	0.516	0.141	0.235	0.182	0.191	0.206	0.184	0.175	0.192	0.194	0.184	0.176	0.194	0.193	0.175	0.194	0.208	0.175	0.198	0.181	0.193	0.2	0.194	0.21	0.209	0.171	0.176	0.189	0.209	0.175	0.182	0.174
2	0.423	0.181	0.504	0.746	0.323	0.544	0.161	0.544	0.746	0.907	0.343	0.746	0.202	0.786	0.282	0.786	0.665	0.504	0.202	0.403	0.193	0.181	0.187	0.185	0.192	0.198	0.192	0.214	0.174	0.192	0.18	0.209	0.19	0.182	0.177	0.176	0.181	0.21	0.187	0.167	0.193	0.183	0.189	0.181	0.189	0.184	0.203	0.199	0.189
2	0.345	0.776	0.345	0.69	0.259	0.603	0.474	0.345	0.905	0.69	0.345	0.302	0.647	0.56	0.819	0.647	0.259	0.474	0.216	0.302	0.195	0.21	0.22	0.182	0.182	0.181	0.175	0.194	0.202	0.184	0.195	0.21	0.184	0.187	0.187	0.193	0.178	0.195	0.166	0.187	0.17	0.189	0.184	0.187	0.163	0.159	0.188	0.202	0.19
2	0.51	0.191	0.382	0.796	0.446	0.764	0.191	0.318	0.732	0.796	0.096	0.478	0.701	0.382	0.541	0.637	0.637	0.701	0.35	0.35	0.182	0.196	0.189	0.201	0.18	0.196	0.18	0.199	0.184	0.175	0.18	0.198	0.194	0.176	0.198	0.185	0.182	0.185	0.206	0.181	0.174	0.182	0.186	0.207	0.194	0.194	0.172	0.198	0.204
2	0.537	0.09	0.627	0.866	0.388	0.627	0.239	0.687	0.955	0.836	0.209	0.418	0.448	0.388	0.657	0.567	0.537	0.537	0.03	0.358	0.191	0.192	0.172	0.199	0.186	0.177	0.198	0.182	0.186	0.184	0.21	0.197	0.167	0.193	0.197	0.169	0.2	0.184	0.186	0.201	0.186	0.189	0.19	0.185	0.188	0.185	0.198	0.204	0.183
2	0.635	0.198	0.397	0.476	0.278	0.794	0.278	0.238	0.437	1.508	0.317	0.278	0.635	0.595	1.23	0.675	0.516	0.317	0.04	0.159	0.18	0.191	0.203	0.19	0.178	0.191	0.183	0.194	0.168	0.191	0.175	0.196	0.178	0.176	0.204	0.184	0.186	0.179	0.201	0.18	0.19	0.178	0.178	0.18	0.184	0.199	0.189	0.179	0.196
2	0.712	0.208	0.451	0.365	0.365	0.712	0.104	0.764	0.174	0.868	0.139	0.747	0.538	0.503	0.608	0.747	0.729	0.625	0.226	0.417	0.193	0.187	0.19	0.194	0.188	0.19	0.188	0.197	0.184	0.195	0.19	0.191	0.178	0.184	0.19	0.185	0.188	0.19	0.189	0.191	0.194	0.188	0.193	0.187	0.18	0.195	0.203	0.174	0.18
2	1.222	0.444	0.111	0.333	0.667	0.333	0.111	0.778	0.333	1	0	0.333	0.333	0.222	0.222	1.111	0.667	1.111	0.111	0.556	0.153	0.146	0.172	0.157	0.152	0.162	0.155	0.186	0.143	0.185	0.188	0.173	0.197	0.181	0.169	0.201	0.197	0.202	0.185	0.19	0.162	0.2	0.176	0.159	0.156	0.189	0.166	0.215	0.177
2	0.853	0.163	0.599	0.581	0.417	0.581	0.163	0.472	0.327	0.78	0.181	0.272	1.325	0.581	0.653	0.762	0.508	0.544	0.018	0.218	0.192	0.187	0.179	0.183	0.184	0.183	0.191	0.183	0.185	0.188	0.183	0.18	0.189	0.179	0.196	0.173	0.189	0.175	0.19	0.199	0.192	0.191	0.177	0.19	0.188	0.185	0.188	0.179	0.18
2	0.74	0.024	0.549	0.859	0.382	0.692	0.191	0.74	0.668	1.05	0.382	0.501	0.406	0.263	0.716	0.501	0.549	0.597	0.024	0.167	0.186	0.192	0.197	0.185	0.193	0.185	0.177	0.169	0.169	0.217	0.204	0.197	0.201	0.191	0.205	0.192	0.18	0.181	0.201	0.175	0.193	0.191	0.172	0.188	0.174	0.169	0.193	0.193	0.193
2	0.892	0.469	0.282	0.798	0.329	0.704	0.235	0.188	0.563	0.845	0.094	0.423	0.986	0.423	1.08	0.376	0.423	0.516	0.141	0.235	0.182	0.191	0.206	0.184	0.175	0.192	0.194	0.184	0.176	0.194	0.193	0.175	0.194	0.208	0.175	0.198	0.181	0.193	0.2	0.194	0.21	0.209	0.171	0.176	0.189	0.209	0.175	0.182	0.174
2	0.394	0.118	0.276	0.276	0.276	1.614	0.354	0.276	0.433	0.512	0.354	0.551	0.669	0.63	0.433	0.591	0.63	0.669	0.394	0.551	0.187	0.185	0.182	0.22	0.17	0.201	0.191	0.169	0.179	0.173	0.184	0.199	0.192	0.203	0.179	0.144	0.166	0.171	0.176	0.187	0.184	0.173	0.187	0.17	0.165	0.194	0.186	0.199	0.21
2	0.313	0.625	0.313	0.625	0.156	0.625	0.937	0.156	0	1.094	0.156	0.156	0.937	0.937	0.781	0.937	0.469	0.469	0.156	0.156	0.197	0.224	0.15	0.205	0.198	0.136	0.175	0.187	0.198	0.186	0.183	0.176	0.18	0.192	0.199	0.165	0.178	0.124	0.188	0.161	0.147	0.186	0.217	0.156	0.134	0.174	0.154	0.141	0.182
2	1.084	0.241	0.723	0.723	0.12	0.241	0.12	0.361	0.602	0.964	0	0.241	1.687	0.12	0.482	0.482	0.482	0.723	0.241	0.361	0.172	0.223	0.196	0.194	0.171	0.149	0.187	0.215	0.223	0.163	0.18	0.168	0.196	0.204	0.217	0.189	0.177	0.191	0.21	0.175	0.183	0.196	0.167	0.184	0.229	0.194	0.172	0.163	0.17
2	0.635	0.198	0.397	0.476	0.278	0.794	0.278	0.238	0.437	1.508	0.317	0.278	0.635	0.595	1.23	0.675	0.516	0.317	0.04	0.159	0.18	0.191	0.203	0.19	0.178	0.191	0.183	0.194	0.168	0.191	0.175	0.196	0.178	0.176	0.204	0.184	0.186	0.179	0.201	0.18	0.19	0.178	0.178	0.18	0.184	0.199	0.189	0.179	0.196
2	0.721	0.025	0.498	0.473	0.622	0.572	0.323	0.373	0.473	1.045	0.448	0.323	0.547	0.547	0.448	0.697	0.672	0.871	0.1	0.224	0.193	0.183	0.163	0.178	0.179	0.196	0.181	0.183	0.198	0.187	0.181	0.184	0.188	0.18	0.197	0.177	0.178	0.201	0.182	0.195	0.195	0.176	0.188	0.193	0.181	0.191	0.169	0.196	0.194
2	0.431	0.172	0.345	0.948	0.086	0.776	0.086	0.517	0.259	1.121	0.086	0.345	0.862	0.603	1.293	0.948	0.517	0.345	0.086	0.172	0.154	0.146	0.162	0.137	0.14	0.15	0.179	0.18	0.147	0.166	0.185	0.187	0.159	0.181	0.167	0.198	0.214	0.18	0.182	0.174	0.203	0.185	0.202	0.19	0.209	0.204	0.207	0.196	0.222
2	0.423	0.181	0.504	0.746	0.323	0.544	0.161	0.544	0.746	0.907	0.343	0.746	0.202	0.786	0.282	0.786	0.665	0.504	0.202	0.403	0.193	0.181	0.187	0.185	0.192	0.198	0.192	0.214	0.174	0.192	0.18	0.209	0.19	0.182	0.177	0.176	0.181	0.21	0.187	0.167	0.193	0.183	0.189	0.181	0.189	0.184	0.203	0.199	0.189
2	1.387	0.168	0.399	0.735	0.21	0.714	0.168	0.315	0.903	0.945	0.147	0.504	0.294	0.609	0.21	0.609	0.84	0.504	0.126	0.21	0.193	0.176	0.186	0.181	0.176	0.179	0.186	0.182	0.189	0.191	0.185	0.198	0.198	0.188	0.193	0.188	0.197	0.17	0.201	0.182	0.21	0.175	0.189	0.184	0.186	0.196	0.179	0.174	0.166
2	0.387	0	0.774	0.774	0.258	0.323	0.129	1.097	1.032	1.226	0.323	0.387	0.258	0.065	0.581	0.645	0.387	1.032	0	0.323	0.184	0.215	0.169	0.182	0.185	0.173	0.167	0.179	0.193	0.189	0.18	0.198	0.203	0.17	0.194	0.218	0.194	0.196	0.203	0.174	0.191	0.21	0.189	0.213	0.197	0.193	0.21	0.16	0.182
2	1.201	0	0.459	0.353	0.318	1.307	0.071	0.53	0.459	0.848	0.177	0.601	0.247	0.212	0.318	0.742	0.919	0.742	0.141	0.353	0.184	0.191	0.191	0.205	0.187	0.183	0.191	0.189	0.177	0.198	0.18	0.159	0.188	0.174	0.193	0.177	0.197	0.19	0.188	0.19	0.192	0.204	0.18	0.196	0.195	0.192	0.179	0.157	0.191
2	0.635	0.198	0.397	0.476	0.278	0.794	0.278	0.238	0.437	1.508	0.317	0.278	0.635	0.595	1.23	0.675	0.516	0.317	0.04	0.159	0.18	0.191	0.203	0.19	0.178	0.191	0.183	0.194	0.168	0.191	0.175	0.196	0.178	0.176	0.204	0.184	0.186	0.179	0.201	0.18	0.19	0.178	0.178	0.18	0.184	0.199	0.189	0.179	0.196
2	0.853	0.163	0.599	0.581	0.417	0.581	0.163	0.472	0.327	0.78	0.181	0.272	1.325	0.581	0.653	0.762	0.508	0.544	0.018	0.218	0.192	0.187	0.179	0.183	0.184	0.183	0.191	0.183	0.185	0.188	0.183	0.18	0.189	0.179	0.196	0.173	0.189	0.175	0.19	0.199	0.192	0.191	0.177	0.19	0.188	0.185	0.188	0.179	0.18
2	0.684	0.171	0.513	0.256	0.427	1.111	0.171	0.171	0.256	1.453	0.171	0.256	0.769	0.342	0.769	0.94	0.513	0.427	0.256	0.342	0.216	0.153	0.195	0.182	0.202	0.183	0.201	0.178	0.172	0.176	0.196	0.181	0.211	0.22	0.185	0.205	0.176	0.224	0.144	0.224	0.179	0.209	0.238	0.171	0.199	0.179	0.167	0.179	0.16
2	1.73	0.127	0.506	0.422	0.464	0.506	0.084	0.38	0.422	0.38	0.338	0.422	0.675	0.338	0.38	0.675	1.224	0.633	0.211	0.084	0.172	0.185	0.197	0.17	0.17	0.169	0.182	0.193	0.187	0.2	0.165	0.181	0.199	0.186	0.185	0.18	0.19	0.2	0.193	0.176	0.18	0.183	0.176	0.188	0.172	0.185	0.206	0.193	0.181
2	0.694	0.972	0.347	0.208	0.417	0.903	0.347	0.278	0.972	0.833	0.208	0.417	0.139	0.278	0.694	0.694	0.764	0.278	0	0.556	0.197	0.19	0.186	0.187	0.202	0.195	0.209	0.188	0.224	0.182	0.192	0.193	0.177	0.2	0.196	0.167	0.178	0.221	0.193	0.195	0.201	0.217	0.191	0.168	0.16	0.169	0.151	0.172	0.161
2	0.823	0.063	0.759	0.696	0.253	0.443	0.38	0.506	0.57	1.582	0.19	0.506	0.19	0.506	0.57	0.506	0.19	0.633	0.127	0.506	0.202	0.203	0.202	0.2	0.185	0.196	0.216	0.224	0.185	0.173	0.206	0.188	0.163	0.192	0.172	0.174	0.21	0.188	0.175	0.199	0.194	0.179	0.193	0.172	0.16	0.177	0.215	0.198	0.183
2	1.222	0.444	0.111	0.333	0.667	0.333	0.111	0.778	0.333	1	0	0.333	0.333	0.222	0.222	1.111	0.667	1.111	0.111	0.556	0.153	0.146	0.172	0.157	0.152	0.162	0.155	0.186	0.143	0.185	0.188	0.173	0.197	0.181	0.169	0.201	0.197	0.202	0.185	0.19	0.162	0.2	0.176	0.159	0.156	0.189	0.166	0.215	0.177
2	0.695	0.079	0.419	0.76	0.197	0.406	0.288	0.38	0.577	1.009	0.262	0.55	0.76	0.983	0.459	0.786	0.459	0.59	0.092	0.249	0.185	0.185	0.192	0.188	0.185	0.185	0.195	0.196	0.192	0.188	0.19	0.18	0.18	0.199	0.188	0.193	0.182	0.191	0.181	0.188	0.181	0.187	0.191	0.196	0.183	0.182	0.194	0.187	0.181
2	0.537	0.09	0.627	0.866	0.388	0.627	0.239	0.687	0.955	0.836	0.209	0.418	0.448	0.388	0.657	0.567	0.537	0.537	0.03	0.358	0.191	0.192	0.172	0.199	0.186	0.177	0.198	0.182	0.186	0.184	0.21	0.197	0.167	0.193	0.197	0.169	0.2	0.184	0.186	0.201	0.186	0.189	0.19	0.185	0.188	0.185	0.198	0.204	0.183
2	0.48	0.24	0.284	0.568	0.328	0.655	0.153	0.393	0.939	1.376	0.153	0.371	0.459	0.742	0.415	0.83	0.611	0.721	0.218	0.066	0.181	0.18	0.188	0.176	0.172	0.168	0.178	0.179	0.196	0.193	0.197	0.203	0.183	0.183	0.186	0.19	0.204	0.196	0.183	0.192	0.177	0.193	0.181	0.182	0.203	0.189	0.176	0.178	0.182
2	0.48	0.24	0.284	0.568	0.328	0.655	0.153	0.393	0.939	1.376	0.153	0.371	0.459	0.742	0.415	0.83	0.611	0.721	0.218	0.066	0.181	0.18	0.188	0.176	0.172	0.168	0.178	0.179	0.196	0.193	0.197	0.203	0.183	0.183	0.186	0.19	0.204	0.196	0.183	0.192	0.177	0.193	0.181	0.182	0.203	0.189	0.176	0.178	0.182
2	0.286	0.048	0.524	0.857	0.476	0.571	0.238	0.619	1.095	0.81	0.238	0.333	0.81	0.476	0.381	0.429	0.571	0.524	0.286	0.429	0.164	0.186	0.18	0.191	0.196	0.174	0.168	0.183	0.177	0.166	0.172	0.181	0.181	0.2	0.184	0.179	0.179	0.164	0.191	0.183	0.207	0.199	0.176	0.182	0.204	0.201	0.168	0.192	0.176
2	0.712	0.208	0.451	0.365	0.365	0.712	0.104	0.764	0.174	0.868	0.139	0.747	0.538	0.503	0.608	0.747	0.729	0.625	0.226	0.417	0.193	0.187	0.19	0.194	0.188	0.19	0.188	0.197	0.184	0.195	0.19	0.191	0.178	0.184	0.19	0.185	0.188	0.19	0.189	0.191	0.194	0.188	0.193	0.187	0.18	0.195	0.203	0.174	0.18
2	0.286	0.048	0.524	0.857	0.476	0.571	0.238	0.619	1.095	0.81	0.238	0.333	0.81	0.476	0.381	0.429	0.571	0.524	0.286	0.429	0.164	0.186	0.18	0.191	0.196	0.174	0.168	0.183	0.177	0.166	0.172	0.181	0.181	0.2	0.184	0.179	0.179	0.164	0.191	0.183	0.207	0.199	0.176	0.182	0.204	0.201	0.168	0.192	0.176
2	1.184	0.012	0.432	1.11	0.382	0.764	0.136	0.173	0.308	1.652	0.173	0.086	0.592	0.271	1.011	0.271	0.432	0.641	0.025	0.345	0.191	0.194	0.193	0.181	0.211	0.185	0.193	0.184	0.179	0.172	0.181	0.19	0.187	0.188	0.192	0.192	0.191	0.191	0.182	0.18	0.189	0.183	0.178	0.185	0.191	0.196	0.188	0.194	0.186
2	0.576	0.366	0.576	0.681	0.471	0.471	0.105	0.471	0.838	0.89	0.105	0.262	0.785	0.366	0.314	0.471	0.89	0.942	0.052	0.366	0.214	0.18	0.196	0.159	0.161	0.182	0.182	0.174	0.19	0.169	0.188	0.171	0.204	0.2	0.177	0.186	0.171	0.222	0.191	0.202	0.196	0.166	0.204	0.183	0.208	0.188	0.171	0.189	0.196
2	0.394	0.118	0.276	0.276	0.276	1.614	0.354	0.276	0.433	0.512	0.354	0.551	0.669	0.63	0.433	0.591	0.63	0.669	0.394	0.551	0.187	0.185	0.182	0.22	0.17	0.201	0.191	0.169	0.179	0.173	0.184	0.199	0.192	0.203	0.179	0.144	0.166	0.171	0.176	0.187	0.184	0.173	0.187	0.17	0.165	0.194	0.186	0.199	0.21
2	0.773	0.29	0.386	1.014	0.435	0.628	0.435	0.29	0.58	1.594	0.145	0.338	0.338	0.58	0.483	0.531	0.531	0.386	0.097	0.145	0.197	0.204	0.194	0.182	0.181	0.19	0.165	0.191	0.192	0.192	0.162	0.201	0.208	0.181	0.187	0.206	0.191	0.176	0.168	0.198	0.176	0.181	0.205	0.2	0.179	0.189	0.207	0.186	0.183
2	0.519	0.628	0.437	0.738	0.464	0.546	0.683	0.164	1.202	0.71	0.109	0.355	0.41	0.273	0.546	0.71	0.628	0.519	0.055	0.301	0.179	0.187	0.196	0.177	0.167	0.201	0.183	0.183	0.186	0.175	0.177	0.181	0.192	0.187	0.175	0.18	0.183	0.19	0.181	0.201	0.179	0.165	0.19	0.189	0.193	0.167	0.181	0.211	0.185
2	0.421	0.28	0.421	0.607	0.467	0.888	0.187	1.121	0.467	0.514	0.187	0.935	0.374	0.28	0.701	0.421	0.981	0.374	0.187	0.187	0.177	0.203	0.176	0.205	0.198	0.173	0.202	0.206	0.206	0.202	0.201	0.208	0.161	0.217	0.191	0.18	0.209	0.206	0.186	0.203	0.188	0.171	0.204	0.194	0.168	0.179	0.205	0.187	0.17
2	1.049	0.412	0.3	0.187	0.375	1.011	0.262	0.449	0	1.124	0.15	0.637	0.562	0.449	0.899	0.562	0.337	1.049	0.112	0.075	0.194	0.188	0.19	0.188	0.201	0.18	0.192	0.18	0.185	0.187	0.183	0.182	0.187	0.187	0.211	0.193	0.161	0.213	0.182	0.172	0.194	0.201	0.177	0.186	0.188	0.187	0.192	0.192	0.186
2	0.306	0.714	1.02	0.918	0.102	0.51	0.408	0.51	0.204	1.122	0.306	0.204	0.612	0.51	0.306	0.51	0.918	0.408	0	0.408	0.191	0.165	0.183	0.159	0.171	0.165	0.178	0.157	0.195	0.212	0.173	0.197	0.173	0.186	0.19	0.195	0.176	0.172	0.198	0.176	0.186	0.188	0.205	0.159	0.195	0.175	0.208	0.167	0.207
2	0.627	0.235	0.314	0.392	0.314	0.863	0.235	0.51	0.157	1.02	0.235	0.431	0.588	0.667	1.333	0.588	0.549	0.627	0.118	0.196	0.182	0.173	0.179	0.193	0.203	0.174	0.178	0.198	0.191	0.206	0.189	0.185	0.197	0.169	0.182	0.175	0.187	0.19	0.193	0.196	0.179	0.19	0.155	0.204	0.175	0.184	0.186	0.201	0.18
2	1.222	0.444	0.111	0.333	0.667	0.333	0.111	0.778	0.333	1	0	0.333	0.333	0.222	0.222	1.111	0.667	1.111	0.111	0.556	0.153	0.146	0.172	0.157	0.152	0.162	0.155	0.186	0.143	0.185	0.188	0.173	0.197	0.181	0.169	0.201	0.197	0.202	0.185	0.19	0.162	0.2	0.176	0.159	0.156	0.189	0.166	0.215	0.177
2	1.077	0.154	0.308	0.385	0.308	0.692	0	0.615	0.462	0.538	0.231	0.769	0.462	0.462	0.308	1	0.692	1.077	0.154	0.308	0.162	0.188	0.174	0.192	0.219	0.205	0.218	0.198	0.176	0.215	0.185	0.182	0.2	0.187	0.185	0.218	0.173	0.192	0.212	0.163	0.207	0.207	0.188	0.182	0.193	0.17	0.187	0.16	0.154
2	0.548	0.274	0.489	0.685	0.411	0.47	0.274	0.45	0.45	1.096	0.078	0.333	0.548	0.705	0.685	0.548	0.548	0.783	0.215	0.411	0.177	0.195	0.174	0.195	0.181	0.19	0.188	0.186	0.195	0.194	0.179	0.185	0.193	0.196	0.192	0.184	0.195	0.191	0.195	0.192	0.168	0.196	0.186	0.185	0.184	0.175	0.185	0.194	0.179
2	0.769	0.128	0.41	0.308	0.359	0.462	0.231	0.231	1.615	0.744	0.282	0.333	0.846	0.359	0.667	1	0.641	0.41	0.051	0.154	0.176	0.175	0.169	0.166	0.178	0.177	0.184	0.179	0.163	0.177	0.17	0.167	0.169	0.176	0.183	0.18	0.164	0.186	0.17	0.183	0.194	0.198	0.171	0.182	0.191	0.186	0.18	0.179	0.202
2	1.73	0.127	0.506	0.422	0.464	0.506	0.084	0.38	0.422	0.38	0.338	0.422	0.675	0.338	0.38	0.675	1.224	0.633	0.211	0.084	0.172	0.185	0.197	0.17	0.17	0.169	0.182	0.193	0.187	0.2	0.165	0.181	0.199	0.186	0.185	0.18	0.19	0.2	0.193	0.176	0.18	0.183	0.176	0.188	0.172	0.185	0.206	0.193	0.181
2	1.019	0.185	0.602	0.324	0.509	0.787	0.324	0.417	0.37	1.065	0.231	0.37	0.833	0.602	0.602	0.417	0.417	0.417	0.185	0.324	0.185	0.187	0.179	0.197	0.175	0.179	0.206	0.194	0.201	0.186	0.178	0.193	0.205	0.192	0.178	0.183	0.196	0.181	0.19	0.185	0.181	0.188	0.177	0.187	0.2	0.2	0.183	0.194	0.178
2	0.74	0.024	0.549	0.859	0.382	0.692	0.191	0.74	0.668	1.05	0.382	0.501	0.406	0.263	0.716	0.501	0.549	0.597	0.024	0.167	0.186	0.192	0.197	0.185	0.193	0.185	0.177	0.169	0.169	0.217	0.204	0.197	0.201	0.191	0.205	0.192	0.18	0.181	0.201	0.175	0.193	0.191	0.172	0.188	0.174	0.169	0.193	0.193	0.193
2	1.184	0.012	0.432	1.11	0.382	0.764	0.136	0.173	0.308	1.652	0.173	0.086	0.592	0.271	1.011	0.271	0.432	0.641	0.025	0.345	0.191	0.194	0.193	0.181	0.211	0.185	0.193	0.184	0.179	0.172	0.181	0.19	0.187	0.188	0.192	0.192	0.191	0.191	0.182	0.18	0.189	0.183	0.178	0.185	0.191	0.196	0.188	0.194	0.186
2	0.423	0.181	0.504	0.746	0.323	0.544	0.161	0.544	0.746	0.907	0.343	0.746	0.202	0.786	0.282	0.786	0.665	0.504	0.202	0.403	0.193	0.181	0.187	0.185	0.192	0.198	0.192	0.214	0.174	0.192	0.18	0.209	0.19	0.182	0.177	0.176	0.181	0.21	0.187	0.167	0.193	0.183	0.189	0.181	0.189	0.184	0.203	0.199	0.189
2	0.574	0.175	0.499	0.374	0.574	0.998	0.175	0.499	0.249	0.948	0.274	0.374	0.623	0.623	0.224	0.998	0.599	0.773	0.125	0.324	0.186	0.175	0.189	0.194	0.178	0.192	0.179	0.188	0.207	0.177	0.188	0.175	0.191	0.179	0.193	0.186	0.194	0.198	0.183	0.188	0.193	0.185	0.195	0.188	0.179	0.179	0.18	0.188	0.16
2	0.833	0.208	0.313	0.417	0.208	0.937	0	0.417	0.313	0.833	0.104	0.521	0.208	0.208	0.521	1.25	1.563	0.417	0.208	0.521	0.193	0.178	0.177	0.172	0.162	0.181	0.204	0.196	0.21	0.169	0.186	0.191	0.188	0.217	0.198	0.185	0.205	0.191	0.182	0.191	0.191	0.188	0.161	0.187	0.192	0.17	0.212	0.15	0.162
2	0.694	0.972	0.347	0.208	0.417	0.903	0.347	0.278	0.972	0.833	0.208	0.417	0.139	0.278	0.694	0.694	0.764	0.278	0	0.556	0.197	0.19	0.186	0.187	0.202	0.195	0.209	0.188	0.224	0.182	0.192	0.193	0.177	0.2	0.196	0.167	0.178	0.221	0.193	0.195	0.201	0.217	0.191	0.168	0.16	0.169	0.151	0.172	0.161
2	0.286	0.048	0.524	0.857	0.476	0.571	0.238	0.619	1.095	0.81	0.238	0.333	0.81	0.476	0.381	0.429	0.571	0.524	0.286	0.429	0.164	0.186	0.18	0.191	0.196	0.174	0.168	0.183	0.177	0.166	0.172	0.181	0.181	0.2	0.184	0.179	0.179	0.164	0.191	0.183	0.207	0.199	0.176	0.182	0.204	0.201	0.168	0.192	0.176
2	1.049	0.412	0.3	0.187	0.375	1.011	0.262	0.449	0	1.124	0.15	0.637	0.562	0.449	0.899	0.562	0.337	1.049	0.112	0.075	0.194	0.188	0.19	0.188	0.201	0.18	0.192	0.18	0.185	0.187	0.183	0.182	0.187	0.187	0.211	0.193	0.161	0.213	0.182	0.172	0.194	0.201	0.177	0.186	0.188	0.187	0.192	0.192	0.186
2	0.944	0.043	0.558	0.815	0.343	0.773	0	0.73	0.773	0.815	0.172	0.3	0.258	0.601	0.515	0.601	0.386	0.901	0	0.472	0.208	0.182	0.195	0.185	0.179	0.182	0.189	0.187	0.183	0.189	0.19	0.19	0.162	0.2	0.169	0.181	0.179	0.174	0.176	0.164	0.198	0.174	0.195	0.179	0.192	0.196	0.202	0.18	0.173
2	1	0	0.091	2.091	0	1	0	0	1.182	0.091	0.091	0.091	1.455	0.818	1	0.455	0.273	0.273	0.091	0	0.203	0.126	0.193	0.121	0.19	0.146	0.184	0.157	0.185	0.188	0.177	0.175	0.179	0.171	0.219	0.159	0.192	0.157	0.233	0.149	0.211	0.193	0.244	0.154	0.218	0.175	0.227	0.155	0.198
2	0.576	0.366	0.576	0.681	0.471	0.471	0.105	0.471	0.838	0.89	0.105	0.262	0.785	0.366	0.314	0.471	0.89	0.942	0.052	0.366	0.214	0.18	0.196	0.159	0.161	0.182	0.182	0.174	0.19	0.169	0.188	0.171	0.204	0.2	0.177	0.186	0.171	0.222	0.191	0.202	0.196	0.166	0.204	0.183	0.208	0.188	0.171	0.189	0.196
2	0.533	0.72	0.4	0.667	0.453	0.747	0.187	0.667	0.64	0.613	0.24	0.533	0.533	0.32	0.347	0.773	0.64	0.267	0.4	0.32	0.173	0.187	0.187	0.179	0.197	0.174	0.179	0.196	0.181	0.198	0.189	0.192	0.195	0.199	0.183	0.187	0.187	0.191	0.207	0.199	0.193	0.173	0.199	0.184	0.198	0.189	0.185	0.19	0.176
2	0.409	0.069	0.602	0.586	0.54	0.494	0.093	0.918	0.795	0.872	0.185	1.065	0.293	0.301	0.332	0.648	0.548	0.563	0.116	0.571	0.198	0.195	0.197	0.19	0.182	0.187	0.181	0.188	0.183	0.193	0.187	0.192	0.177	0.19	0.194	0.189	0.186	0.191	0.181	0.177	0.203	0.181	0.199	0.194	0.183	0.187	0.192	0.195	0.187
2	0.892	0.469	0.282	0.798	0.329	0.704	0.235	0.188	0.563	0.845	0.094	0.423	0.986	0.423	1.08	0.376	0.423	0.516	0.141	0.235	0.182	0.191	0.206	0.184	0.175	0.192	0.194	0.184	0.176	0.194	0.193	0.175	0.194	0.208	0.175	0.198	0.181	0.193	0.2	0.194	0.21	0.209	0.171	0.176	0.189	0.209	0.175	0.182	0.174
2	0.548	0.274	0.489	0.685	0.411	0.47	0.274	0.45	0.45	1.096	0.078	0.333	0.548	0.705	0.685	0.548	0.548	0.783	0.215	0.411	0.177	0.195	0.174	0.195	0.181	0.19	0.188	0.186	0.195	0.194	0.179	0.185	0.193	0.196	0.192	0.184	0.195	0.191	0.195	0.192	0.168	0.196	0.186	0.185	0.184	0.175	0.185	0.194	0.179
2	0.548	0.274	0.489	0.685	0.411	0.47	0.274	0.45	0.45	1.096	0.078	0.333	0.548	0.705	0.685	0.548	0.548	0.783	0.215	0.411	0.177	0.195	0.174	0.195	0.181	0.19	0.188	0.186	0.195	0.194	0.179	0.185	0.193	0.196	0.192	0.184	0.195	0.191	0.195	0.192	0.168	0.196	0.186	0.185	0.184	0.175	0.185	0.194	0.179
2	0.694	0.972	0.347	0.208	0.417	0.903	0.347	0.278	0.972	0.833	0.208	0.417	0.139	0.278	0.694	0.694	0.764	0.278	0	0.556	0.197	0.19	0.186	0.187	0.202	0.195	0.209	0.188	0.224	0.182	0.192	0.193	0.177	0.2	0.196	0.167	0.178	0.221	0.193	0.195	0.201	0.217	0.191	0.168	0.16	0.169	0.151	0.172	0.161
2	0.823	0.063	0.759	0.696	0.253	0.443	0.38	0.506	0.57	1.582	0.19	0.506	0.19	0.506	0.57	0.506	0.19	0.633	0.127	0.506	0.202	0.203	0.202	0.2	0.185	0.196	0.216	0.224	0.185	0.173	0.206	0.188	0.163	0.192	0.172	0.174	0.21	0.188	0.175	0.199	0.194	0.179	0.193	0.172	0.16	0.177	0.215	0.198	0.183
2	0.422	0.201	0.402	0.803	0.361	0.703	0.341	0.482	0.643	1.044	0.341	0.743	0.221	0.743	0.442	0.542	0.683	0.321	0.161	0.402	0.199	0.181	0.183	0.184	0.19	0.2	0.196	0.195	0.179	0.182	0.168	0.186	0.18	0.191	0.179	0.195	0.184	0.206	0.193	0.182	0.187	0.182	0.195	0.167	0.186	0.187	0.201	0.201	0.204
2	0.48	0.24	0.284	0.568	0.328	0.655	0.153	0.393	0.939	1.376	0.153	0.371	0.459	0.742	0.415	0.83	0.611	0.721	0.218	0.066	0.181	0.18	0.188	0.176	0.172	0.168	0.178	0.179	0.196	0.193	0.197	0.203	0.183	0.183	0.186	0.19	0.204	0.196	0.183	0.192	0.177	0.193	0.181	0.182	0.203	0.189	0.176	0.178	0.182
2	0.276	0.079	0.551	0.827	0.354	0.551	0.197	0.63	1.102	0.748	0.236	0.394	0.945	0.394	0.315	0.551	0.551	0.63	0.315	0.354	0.169	0.181	0.173	0.197	0.207	0.16	0.181	0.178	0.169	0.177	0.184	0.179	0.171	0.193	0.166	0.167	0.175	0.164	0.196	0.187	0.192	0.199	0.184	0.175	0.201	0.186	0.188	0.185	0.186
2	0.653	0.151	0.452	0.955	0.201	0.452	0.251	0.603	1.106	1.206	0.201	0.402	0.503	0.754	0.352	0.603	0.452	0.302	0.101	0.302	0.192	0.156	0.171	0.185	0.182	0.198	0.18	0.201	0.204	0.19	0.184	0.182	0.183	0.176	0.177	0.197	0.174	0.184	0.173	0.172	0.178	0.185	0.192	0.183	0.164	0.179	0.176	0.192	0.174
2	0.823	0.063	0.759	0.696	0.253	0.443	0.38	0.506	0.57	1.582	0.19	0.506	0.19	0.506	0.57	0.506	0.19	0.633	0.127	0.506	0.202	0.203	0.202	0.2	0.185	0.196	0.216	0.224	0.185	0.173	0.206	0.188	0.163	0.192	0.172	0.174	0.21	0.188	0.175	0.199	0.194	0.179	0.193	0.172	0.16	0.177	0.215	0.198	0.183
2	0.451	0.041	1.135	0.616	0.192	0.465	0.534	0.479	0.657	0.629	0.15	1.464	0.328	0.315	0.274	0.971	0.479	0.547	0.027	0.246	0.17	0.177	0.187	0.178	0.199	0.181	0.19	0.193	0.188	0.18	0.183	0.186	0.189	0.186	0.187	0.19	0.201	0.187	0.203	0.184	0.205	0.194	0.201	0.2	0.19	0.184	0.192	0.195	0.196
2	1.077	0.154	0.308	0.385	0.308	0.692	0	0.615	0.462	0.538	0.231	0.769	0.462	0.462	0.308	1	0.692	1.077	0.154	0.308	0.162	0.188	0.174	0.192	0.219	0.205	0.218	0.198	0.176	0.215	0.185	0.182	0.2	0.187	0.185	0.218	0.173	0.192	0.212	0.163	0.207	0.207	0.188	0.182	0.193	0.17	0.187	0.16	0.154
2	0.423	0.181	0.504	0.746	0.323	0.544	0.161	0.544	0.746	0.907	0.343	0.746	0.202	0.786	0.282	0.786	0.665	0.504	0.202	0.403	0.193	0.181	0.187	0.185	0.192	0.198	0.192	0.214	0.174	0.192	0.18	0.209	0.19	0.182	0.177	0.176	0.181	0.21	0.187	0.167	0.193	0.183	0.189	0.181	0.189	0.184	0.203	0.199	0.189
2	0.684	0.171	0.513	0.256	0.427	1.111	0.171	0.171	0.256	1.453	0.171	0.256	0.769	0.342	0.769	0.94	0.513	0.427	0.256	0.342	0.216	0.153	0.195	0.182	0.202	0.183	0.201	0.178	0.172	0.176	0.196	0.181	0.211	0.22	0.185	0.205	0.176	0.224	0.144	0.224	0.179	0.209	0.238	0.171	0.199	0.179	0.167	0.179	0.16
2	0.905	0.136	0.498	0.452	0.769	0.769	0.317	0.226	0.633	0.905	0.181	0.407	0.769	0.407	0.498	0.679	0.588	0.588	0.09	0.181	0.186	0.182	0.171	0.195	0.166	0.176	0.21	0.179	0.197	0.179	0.189	0.166	0.193	0.213	0.211	0.193	0.194	0.19	0.194	0.219	0.179	0.159	0.187	0.19	0.194	0.192	0.176	0.175	0.185
2	0.566	0.121	0.62	0.674	0.31	0.687	0.458	0.458	0.27	0.512	0.189	0.553	0.593	0.364	0.458	1.173	1.226	0.377	0.202	0.189	0.175	0.184	0.183	0.193	0.2	0.189	0.185	0.2	0.184	0.18	0.194	0.19	0.206	0.194	0.187	0.185	0.182	0.187	0.196	0.194	0.187	0.198	0.181	0.181	0.177	0.184	0.183	0.194	0.178
2	0.408	0.408	0.408	0.272	0.408	0.816	0.408	0.476	0.476	0.952	0.204	0.612	0.68	0.408	0.884	0.612	0.612	0.612	0.068	0.272	0.197	0.153	0.206	0.174	0.188	0.179	0.19	0.19	0.19	0.213	0.197	0.164	0.181	0.206	0.19	0.191	0.191	0.178	0.18	0.205	0.167	0.226	0.187	0.189	0.156	0.186	0.167	0.168	0.178
2	1.724	0	0.345	0.172	0.517	1.034	0.517	0.517	0.345	1.034	0	0.517	0.172	0.345	0.172	0.69	0.862	0.862	0.172	0	0.174	0.173	0.169	0.144	0.157	0.17	0.184	0.132	0.172	0.177	0.176	0.117	0.19	0.148	0.191	0.137	0.162	0.157	0.164	0.114	0.169	0.185	0.194	0.14	0.131	0.149	0.184	0.161	0.178
2	0.423	0.181	0.504	0.746	0.323	0.544	0.161	0.544	0.746	0.907	0.343	0.746	0.202	0.786	0.282	0.786	0.665	0.504	0.202	0.403	0.193	0.181	0.187	0.185	0.192	0.198	0.192	0.214	0.174	0.192	0.18	0.209	0.19	0.182	0.177	0.176	0.181	0.21	0.187	0.167	0.193	0.183	0.189	0.181	0.189	0.184	0.203	0.199	0.189
2	0.599	0.2	0.4	0.705	0.458	0.658	0.294	0.588	0.482	0.858	0.235	0.494	0.799	0.388	0.317	0.94	0.541	0.717	0.106	0.223	0.183	0.185	0.19	0.184	0.172	0.194	0.185	0.187	0.186	0.193	0.179	0.175	0.188	0.186	0.189	0.177	0.184	0.174	0.185	0.192	0.189	0.187	0.181	0.188	0.187	0.196	0.194	0.184	0.196
2	0.74	0.024	0.549	0.859	0.382	0.692	0.191	0.74	0.668	1.05	0.382	0.501	0.406	0.263	0.716	0.501	0.549	0.597	0.024	0.167	0.186	0.192	0.197	0.185	0.193	0.185	0.177	0.169	0.169	0.217	0.204	0.197	0.201	0.191	0.205	0.192	0.18	0.181	0.201	0.175	0.193	0.191	0.172	0.188	0.174	0.169	0.193	0.193	0.193
2	0.468	0.298	0.553	0.511	0.298	0.809	0.213	0.596	0.766	0.809	0.383	0.553	0.511	0.255	0.681	0.426	0.383	0.723	0.34	0.426	0.181	0.183	0.197	0.182	0.175	0.167	0.202	0.188	0.203	0.209	0.194	0.186	0.182	0.202	0.215	0.168	0.179	0.188	0.199	0.169	0.181	0.198	0.19	0.191	0.177	0.187	0.192	0.207	0.196
2	1.019	0.185	0.602	0.324	0.509	0.787	0.324	0.417	0.37	1.065	0.231	0.37	0.833	0.602	0.602	0.417	0.417	0.417	0.185	0.324	0.185	0.187	0.179	0.197	0.175	0.179	0.206	0.194	0.201	0.186	0.178	0.193	0.205	0.192	0.178	0.183	0.196	0.181	0.19	0.185	0.181	0.188	0.177	0.187	0.2	0.2	0.183	0.194	0.178
2	0.656	0.4	0.592	0.848	0.352	0.8	0.192	0.32	0.496	0.864	0.112	0.368	0.592	0.352	0.816	0.64	0.464	0.608	0.224	0.304	0.189	0.18	0.182	0.202	0.183	0.18	0.198	0.186	0.18	0.196	0.184	0.175	0.195	0.183	0.207	0.185	0.191	0.189	0.187	0.178	0.196	0.183	0.184	0.19	0.17	0.194	0.186	0.189	0.188
2	0.712	0.208	0.451	0.365	0.365	0.712	0.104	0.764	0.174	0.868	0.139	0.747	0.538	0.503	0.608	0.747	0.729	0.625	0.226	0.417	0.193	0.187	0.19	0.194	0.188	0.19	0.188	0.197	0.184	0.195	0.19	0.191	0.178	0.184	0.19	0.185	0.188	0.19	0.189	0.191	0.194	0.188	0.193	0.187	0.18	0.195	0.203	0.174	0.18
2	0.537	0	0.615	0.654	0.314	0.471	0.131	0.746	0.785	0.812	0.131	0.903	0.38	0.419	0.38	0.942	0.759	0.563	0.092	0.366	0.205	0.18	0.19	0.175	0.189	0.186	0.199	0.183	0.197	0.194	0.194	0.193	0.194	0.19	0.192	0.192	0.188	0.193	0.187	0.183	0.195	0.181	0.188	0.192	0.196	0.197	0.179	0.186	0.194
2	1.222	0.444	0.111	0.333	0.667	0.333	0.111	0.778	0.333	1	0	0.333	0.333	0.222	0.222	1.111	0.667	1.111	0.111	0.556	0.153	0.146	0.172	0.157	0.152	0.162	0.155	0.186	0.143	0.185	0.188	0.173	0.197	0.181	0.169	0.201	0.197	0.202	0.185	0.19	0.162	0.2	0.176	0.159	0.156	0.189	0.166	0.215	0.177
2	0.705	0.134	0.62	0.996	0.316	0.595	0.146	0.413	0.741	1.166	0.231	0.292	0.498	0.437	0.802	0.62	0.498	0.522	0.109	0.158	0.182	0.192	0.185	0.191	0.178	0.18	0.193	0.203	0.198	0.183	0.192	0.197	0.182	0.186	0.183	0.178	0.186	0.189	0.187	0.186	0.178	0.18	0.178	0.198	0.197	0.183	0.171	0.185	0.185
2	0.543	0.217	0.217	0.326	0.435	0.543	0.326	1.304	0.761	0.435	0	1.413	0.217	0.435	0.761	0.435	0.978	0.435	0.109	0.109	0.199	0.163	0.19	0.198	0.2	0.184	0.213	0.221	0.17	0.221	0.175	0.207	0.168	0.208	0.141	0.225	0.228	0.199	0.227	0.165	0.174	0.192	0.179	0.152	0.166	0.131	0.191	0.171	0.176
2	0.813	0.191	0.239	0.048	0.957	0.239	0.191	0.909	0.287	1.244	0.144	0.431	0.526	0.287	0.287	1.148	0.526	0.766	0.335	0.431	0.207	0.188	0.184	0.19	0.178	0.181	0.183	0.184	0.18	0.191	0.194	0.189	0.174	0.198	0.189	0.174	0.208	0.185	0.198	0.194	0.173	0.194	0.173	0.173	0.191	0.191	0.163	0.176	0.192
2	0.643	0.071	0.429	1.571	0.143	0.071	0.143	0.429	1.143	1.286	0.143	0.357	0.071	1.214	0.786	0.571	0.429	0.357	0	0.143	0.181	0.2	0.191	0.181	0.203	0.181	0.176	0.19	0.174	0.189	0.175	0.175	0.194	0.195	0.168	0.152	0.185	0.204	0.217	0.176	0.19	0.2	0.176	0.174	0.193	0.173	0.16	0.161	0.193
2	0.423	0.181	0.504	0.746	0.323	0.544	0.161	0.544	0.746	0.907	0.343	0.746	0.202	0.786	0.282	0.786	0.665	0.504	0.202	0.403	0.193	0.181	0.187	0.185	0.192	0.198	0.192	0.214	0.174	0.192	0.18	0.209	0.19	0.182	0.177	0.176	0.181	0.21	0.187	0.167	0.193	0.183	0.189	0.181	0.189	0.184	0.203	0.199	0.189
2	0.712	0.208	0.451	0.365	0.365	0.712	0.104	0.764	0.174	0.868	0.139	0.747	0.538	0.503	0.608	0.747	0.729	0.625	0.226	0.417	0.193	0.187	0.19	0.194	0.188	0.19	0.188	0.197	0.184	0.195	0.19	0.191	0.178	0.184	0.19	0.185	0.188	0.19	0.189	0.191	0.194	0.188	0.193	0.187	0.18	0.195	0.203	0.174	0.18
2	0.935	0.304	0.514	0.374	0.374	0.911	0.257	0.467	0.35	0.771	0.117	0.21	0.678	0.327	0.397	0.654	1.028	0.864	0.093	0.374	0.195	0.196	0.183	0.172	0.177	0.174	0.191	0.196	0.174	0.182	0.174	0.189	0.169	0.172	0.193	0.177	0.184	0.193	0.168	0.166	0.189	0.189	0.194	0.171	0.178	0.172	0.209	0.189	0.194
2	0.524	0.249	0.574	0.299	0.224	0.973	0.175	0.923	0.449	0.748	0.125	0.623	0.648	0.224	0.424	0.948	0.873	0.773	0.075	0.15	0.171	0.178	0.173	0.169	0.195	0.183	0.181	0.187	0.197	0.194	0.195	0.181	0.176	0.187	0.189	0.185	0.186	0.196	0.206	0.182	0.175	0.198	0.202	0.178	0.189	0.197	0.188	0.17	0.179
2	0.915	0.122	0.61	0.488	0.305	0.671	0.061	0.61	0.793	0.976	0.305	0.732	0.183	0.305	0.793	0.366	0.671	0.549	0.183	0.366	0.186	0.18	0.189	0.188	0.189	0.174	0.205	0.181	0.195	0.189	0.218	0.172	0.158	0.161	0.164	0.193	0.21	0.186	0.184	0.2	0.189	0.192	0.184	0.189	0.203	0.175	0.192	0.159	0.185
2	0.673	0.143	0.341	0.529	0.314	0.798	0.332	0.502	0.377	0.807	0.197	0.386	0.771	0.413	0.502	0.978	0.726	0.762	0.09	0.359	0.189	0.189	0.189	0.187	0.188	0.195	0.187	0.188	0.189	0.186	0.191	0.184	0.182	0.177	0.172	0.185	0.182	0.186	0.181	0.194	0.19	0.193	0.18	0.182	0.189	0.183	0.178	0.188	0.181
2	0.276	0.079	0.551	0.827	0.354	0.551	0.197	0.63	1.102	0.748	0.236	0.394	0.945	0.394	0.315	0.551	0.551	0.63	0.315	0.354	0.169	0.181	0.173	0.197	0.207	0.16	0.181	0.178	0.169	0.177	0.184	0.179	0.171	0.193	0.166	0.167	0.175	0.164	0.196	0.187	0.192	0.199	0.184	0.175	0.201	0.186	0.188	0.185	0.186
2	0.306	0.714	1.02	0.918	0.102	0.51	0.408	0.51	0.204	1.122	0.306	0.204	0.612	0.51	0.306	0.51	0.918	0.408	0	0.408	0.191	0.165	0.183	0.159	0.171	0.165	0.178	0.157	0.195	0.212	0.173	0.197	0.173	0.186	0.19	0.195	0.176	0.172	0.198	0.176	0.186	0.188	0.205	0.159	0.195	0.175	0.208	0.167	0.207
2	0.286	0.048	0.524	0.857	0.476	0.571	0.238	0.619	1.095	0.81	0.238	0.333	0.81	0.476	0.381	0.429	0.571	0.524	0.286	0.429	0.164	0.186	0.18	0.191	0.196	0.174	0.168	0.183	0.177	0.166	0.172	0.181	0.181	0.2	0.184	0.179	0.179	0.164	0.191	0.183	0.207	0.199	0.176	0.182	0.204	0.201	0.168	0.192	0.176
2	0.589	0.154	0.477	0.813	0.323	0.645	0.21	0.435	0.87	0.701	0.168	0.547	0.463	0.505	0.477	0.968	0.603	0.645	0.112	0.295	0.191	0.199	0.182	0.19	0.183	0.191	0.199	0.179	0.189	0.195	0.192	0.185	0.188	0.179	0.198	0.185	0.198	0.201	0.184	0.194	0.188	0.17	0.191	0.186	0.184	0.177	0.183	0.197	0.197
2	0.547	0.195	0.742	0.742	0.625	0.586	0.234	0.586	0.664	0.977	0.352	0.391	0.352	0.586	0.547	0.586	0.547	0.391	0.117	0.234	0.201	0.183	0.18	0.205	0.178	0.202	0.178	0.193	0.195	0.185	0.196	0.199	0.197	0.19	0.187	0.186	0.185	0.18	0.193	0.191	0.188	0.191	0.198	0.185	0.196	0.18	0.183	0.2	0.16
2	0.694	0.972	0.347	0.208	0.417	0.903	0.347	0.278	0.972	0.833	0.208	0.417	0.139	0.278	0.694	0.694	0.764	0.278	0	0.556	0.197	0.19	0.186	0.187	0.202	0.195	0.209	0.188	0.224	0.182	0.192	0.193	0.177	0.2	0.196	0.167	0.178	0.221	0.193	0.195	0.201	0.217	0.191	0.168	0.16	0.169	0.151	0.172	0.161
2	1.278	0.069	0.569	0.375	0.431	0.903	0.181	0.417	0.181	0.931	0.167	0.444	0.583	0.528	0.361	0.583	0.625	0.694	0.181	0.5	0.189	0.19	0.193	0.18	0.188	0.182	0.184	0.189	0.181	0.182	0.179	0.187	0.176	0.189	0.183	0.183	0.184	0.193	0.183	0.186	0.182	0.184	0.195	0.187	0.187	0.187	0.188	0.194	0.189
2	0.935	0.304	0.514	0.374	0.374	0.911	0.257	0.467	0.35	0.771	0.117	0.21	0.678	0.327	0.397	0.654	1.028	0.864	0.093	0.374	0.195	0.196	0.183	0.172	0.177	0.174	0.191	0.196	0.174	0.182	0.174	0.189	0.169	0.172	0.193	0.177	0.184	0.193	0.168	0.166	0.189	0.189	0.194	0.171	0.178	0.172	0.209	0.189	0.194
2	0.537	0	0.615	0.654	0.314	0.471	0.131	0.746	0.785	0.812	0.131	0.903	0.38	0.419	0.38	0.942	0.759	0.563	0.092	0.366	0.205	0.18	0.19	0.175	0.189	0.186	0.199	0.183	0.197	0.194	0.194	0.193	0.194	0.19	0.192	0.192	0.188	0.193	0.187	0.183	0.195	0.181	0.188	0.192	0.196	0.197	0.179	0.186	0.194
2	0.571	0.179	0.464	0.75	0.536	0.929	0.143	0.571	0.464	0.536	0.571	0.429	0.357	0.429	0.857	0.571	0.607	0.643	0.179	0.214	0.178	0.19	0.171	0.19	0.203	0.169	0.187	0.198	0.199	0.208	0.187	0.156	0.18	0.191	0.197	0.188	0.185	0.202	0.181	0.194	0.222	0.189	0.195	0.169	0.187	0.19	0.195	0.191	0.203
2	0.684	0.171	0.513	0.256	0.427	1.111	0.171	0.171	0.256	1.453	0.171	0.256	0.769	0.342	0.769	0.94	0.513	0.427	0.256	0.342	0.216	0.153	0.195	0.182	0.202	0.183	0.201	0.178	0.172	0.176	0.196	0.181	0.211	0.22	0.185	0.205	0.176	0.224	0.144	0.224	0.179	0.209	0.238	0.171	0.199	0.179	0.167	0.179	0.16
2	0.853	0.163	0.599	0.581	0.417	0.581	0.163	0.472	0.327	0.78	0.181	0.272	1.325	0.581	0.653	0.762	0.508	0.544	0.018	0.218	0.192	0.187	0.179	0.183	0.184	0.183	0.191	0.183	0.185	0.188	0.183	0.18	0.189	0.179	0.196	0.173	0.189	0.175	0.19	0.199	0.192	0.191	0.177	0.19	0.188	0.185	0.188	0.179	0.18
2	1.184	0.012	0.432	1.11	0.382	0.764	0.136	0.173	0.308	1.652	0.173	0.086	0.592	0.271	1.011	0.271	0.432	0.641	0.025	0.345	0.191	0.194	0.193	0.181	0.211	0.185	0.193	0.184	0.179	0.172	0.181	0.19	0.187	0.188	0.192	0.192	0.191	0.191	0.182	0.18	0.189	0.183	0.178	0.185	0.191	0.196	0.188	0.194	0.186
2	0.654	0.139	0.629	0.76	0.408	0.678	0.27	0.743	0.605	0.866	0.327	0.335	0.433	0.392	0.645	0.613	0.572	0.498	0.057	0.376	0.191	0.198	0.183	0.185	0.189	0.186	0.185	0.197	0.188	0.195	0.185	0.182	0.177	0.195	0.184	0.184	0.191	0.189	0.182	0.179	0.185	0.177	0.191	0.182	0.19	0.182	0.188	0.182	0.194
2	0.69	0.025	0.591	0.936	0.296	0.961	0.296	0.567	0.567	0.69	0.296	0.271	0.542	0.197	0.616	0.148	0.788	1.207	0.049	0.271	0.188	0.176	0.186	0.178	0.186	0.183	0.188	0.184	0.182	0.183	0.186	0.21	0.208	0.208	0.183	0.189	0.203	0.175	0.176	0.188	0.183	0.185	0.168	0.189	0.169	0.181	0.174	0.172	0.177
2	1.078	0.338	0.444	0.275	0.275	0.994	0.338	0.169	0.169	1.501	0.042	0.381	0.909	0.402	0.825	0.677	0.444	0.423	0.19	0.127	0.194	0.189	0.196	0.167	0.186	0.191	0.179	0.18	0.189	0.167	0.185	0.202	0.192	0.164	0.191	0.186	0.184	0.184	0.197	0.188	0.181	0.187	0.189	0.141	0.185	0.194	0.204	0.18	0.203
2	0.74	0.024	0.549	0.859	0.382	0.692	0.191	0.74	0.668	1.05	0.382	0.501	0.406	0.263	0.716	0.501	0.549	0.597	0.024	0.167	0.186	0.192	0.197	0.185	0.193	0.185	0.177	0.169	0.169	0.217	0.204	0.197	0.201	0.191	0.205	0.192	0.18	0.181	0.201	0.175	0.193	0.191	0.172	0.188	0.174	0.169	0.193	0.193	0.193
2	0.712	0.208	0.451	0.365	0.365	0.712	0.104	0.764	0.174	0.868	0.139	0.747	0.538	0.503	0.608	0.747	0.729	0.625	0.226	0.417	0.193	0.187	0.19	0.194	0.188	0.19	0.188	0.197	0.184	0.195	0.19	0.191	0.178	0.184	0.19	0.185	0.188	0.19	0.189	0.191	0.194	0.188	0.193	0.187	0.18	0.195	0.203	0.174	0.18
2	1.177	0.251	0.731	0.64	0.149	0.949	0.114	0.331	0.56	0.629	0.114	0.217	0.754	0.469	0.674	0.846	0.354	0.823	0.069	0.149	0.172	0.169	0.185	0.172	0.172	0.191	0.18	0.187	0.182	0.179	0.197	0.188	0.192	0.185	0.188	0.186	0.184	0.186	0.182	0.184	0.197	0.189	0.173	0.183	0.179	0.179	0.19	0.194	0.192
2	1.077	0.154	0.308	0.385	0.308	0.692	0	0.615	0.462	0.538	0.231	0.769	0.462	0.462	0.308	1	0.692	1.077	0.154	0.308	0.162	0.188	0.174	0.192	0.219	0.205	0.218	0.198	0.176	0.215	0.185	0.182	0.2	0.187	0.185	0.218	0.173	0.192	0.212	0.163	0.207	0.207	0.188	0.182	0.193	0.17	0.187	0.16	0.154
2	0.635	0.198	0.397	0.476	0.278	0.794	0.278	0.238	0.437	1.508	0.317	0.278	0.635	0.595	1.23	0.675	0.516	0.317	0.04	0.159	0.18	0.191	0.203	0.19	0.178	0.191	0.183	0.194	0.168	0.191	0.175	0.196	0.178	0.176	0.204	0.184	0.186	0.179	0.201	0.18	0.19	0.178	0.178	0.18	0.184	0.199	0.189	0.179	0.196
2	1.036	0.259	0.311	0.674	0.207	0.622	0.155	0.259	0.415	1.71	0.104	0.311	0.57	0.363	0.674	0.622	0.57	0.674	0.259	0.207	0.192	0.204	0.173	0.167	0.189	0.194	0.196	0.205	0.194	0.186	0.185	0.176	0.201	0.185	0.185	0.196	0.193	0.189	0.191	0.186	0.194	0.185	0.172	0.168	0.188	0.19	0.169	0.171	0.184
2	0.276	0.079	0.551	0.827	0.354	0.551	0.197	0.63	1.102	0.748	0.236	0.394	0.945	0.394	0.315	0.551	0.551	0.63	0.315	0.354	0.169	0.181	0.173	0.197	0.207	0.16	0.181	0.178	0.169	0.177	0.184	0.179	0.171	0.193	0.166	0.167	0.175	0.164	0.196	0.187	0.192	0.199	0.184	0.175	0.201	0.186	0.188	0.185	0.186
2	0.306	0.714	1.02	0.918	0.102	0.51	0.408	0.51	0.204	1.122	0.306	0.204	0.612	0.51	0.306	0.51	0.918	0.408	0	0.408	0.191	0.165	0.183	0.159	0.171	0.165	0.178	0.157	0.195	0.212	0.173	0.197	0.173	0.186	0.19	0.195	0.176	0.172	0.198	0.176	0.186	0.188	0.205	0.159	0.195	0.175	0.208	0.167	0.207
2	1.387	0.168	0.399	0.735	0.21	0.714	0.168	0.315	0.903	0.945	0.147	0.504	0.294	0.609	0.21	0.609	0.84	0.504	0.126	0.21	0.193	0.176	0.186	0.181	0.176	0.179	0.186	0.182	0.189	0.191	0.185	0.198	0.198	0.188	0.193	0.188	0.197	0.17	0.201	0.182	0.21	0.175	0.189	0.184	0.186	0.196	0.179	0.174	0.166
2	0.892	0.469	0.282	0.798	0.329	0.704	0.235	0.188	0.563	0.845	0.094	0.423	0.986	0.423	1.08	0.376	0.423	0.516	0.141	0.235	0.182	0.191	0.206	0.184	0.175	0.192	0.194	0.184	0.176	0.194	0.193	0.175	0.194	0.208	0.175	0.198	0.181	0.193	0.2	0.194	0.21	0.209	0.171	0.176	0.189	0.209	0.175	0.182	0.174
2	0.468	0.298	0.553	0.511	0.298	0.809	0.213	0.596	0.766	0.809	0.383	0.553	0.511	0.255	0.681	0.426	0.383	0.723	0.34	0.426	0.181	0.183	0.197	0.182	0.175	0.167	0.202	0.188	0.203	0.209	0.194	0.186	0.182	0.202	0.215	0.168	0.179	0.188	0.199	0.169	0.181	0.198	0.19	0.191	0.177	0.187	0.192	0.207	0.196
2	0.573	0.179	0.495	0.65	0.424	0.573	0.197	0.68	0.71	0.913	0.155	0.453	0.418	0.394	0.334	0.817	0.638	0.8	0.101	0.495	0.191	0.191	0.181	0.187	0.19	0.19	0.18	0.188	0.194	0.19	0.19	0.179	0.188	0.187	0.179	0.186	0.186	0.188	0.175	0.183	0.192	0.184	0.191	0.185	0.191	0.182	0.19	0.186	0.187
2	0.431	0.172	0.345	0.948	0.086	0.776	0.086	0.517	0.259	1.121	0.086	0.345	0.862	0.603	1.293	0.948	0.517	0.345	0.086	0.172	0.154	0.146	0.162	0.137	0.14	0.15	0.179	0.18	0.147	0.166	0.185	0.187	0.159	0.181	0.167	0.198	0.214	0.18	0.182	0.174	0.203	0.185	0.202	0.19	0.209	0.204	0.207	0.196	0.222
2	0.574	0.175	0.499	0.374	0.574	0.998	0.175	0.499	0.249	0.948	0.274	0.374	0.623	0.623	0.224	0.998	0.599	0.773	0.125	0.324	0.186	0.175	0.189	0.194	0.178	0.192	0.179	0.188	0.207	0.177	0.188	0.175	0.191	0.179	0.193	0.186	0.194	0.198	0.183	0.188	0.193	0.185	0.195	0.188	0.179	0.179	0.18	0.188	0.16
2	0.325	0.244	0.569	1.057	0.813	0.163	0.244	0.894	0.976	0.976	0.244	0.732	0.488	0.244	0.407	0.407	0.244	0.488	0.325	0.163	0.19	0.197	0.181	0.176	0.206	0.181	0.199	0.192	0.172	0.2	0.204	0.203	0.171	0.222	0.208	0.179	0.192	0.165	0.188	0.186	0.176	0.153	0.201	0.184	0.174	0.196	0.162	0.173	0.187
2	0.524	0.249	0.574	0.299	0.224	0.973	0.175	0.923	0.449	0.748	0.125	0.623	0.648	0.224	0.424	0.948	0.873	0.773	0.075	0.15	0.171	0.178	0.173	0.169	0.195	0.183	0.181	0.187	0.197	0.194	0.195	0.181	0.176	0.187	0.189	0.185	0.186	0.196	0.206	0.182	0.175	0.198	0.202	0.178	0.189	0.197	0.188	0.17	0.179
2	0.74	0.024	0.549	0.859	0.382	0.692	0.191	0.74	0.668	1.05	0.382	0.501	0.406	0.263	0.716	0.501	0.549	0.597	0.024	0.167	0.186	0.192	0.197	0.185	0.193	0.185	0.177	0.169	0.169	0.217	0.204	0.197	0.201	0.191	0.205	0.192	0.18	0.181	0.201	0.175	0.193	0.191	0.172	0.188	0.174	0.169	0.193	0.193	0.193
2	0.905	0.136	0.498	0.452	0.769	0.769	0.317	0.226	0.633	0.905	0.181	0.407	0.769	0.407	0.498	0.679	0.588	0.588	0.09	0.181	0.186	0.182	0.171	0.195	0.166	0.176	0.21	0.179	0.197	0.179	0.189	0.166	0.193	0.213	0.211	0.193	0.194	0.19	0.194	0.219	0.179	0.159	0.187	0.19	0.194	0.192	0.176	0.175	0.185
2	1.184	0.012	0.432	1.11	0.382	0.764	0.136	0.173	0.308	1.652	0.173	0.086	0.592	0.271	1.011	0.271	0.432	0.641	0.025	0.345	0.191	0.194	0.193	0.181	0.211	0.185	0.193	0.184	0.179	0.172	0.181	0.19	0.187	0.188	0.192	0.192	0.191	0.191	0.182	0.18	0.189	0.183	0.178	0.185	0.191	0.196	0.188	0.194	0.186
2	1.019	0.185	0.602	0.324	0.509	0.787	0.324	0.417	0.37	1.065	0.231	0.37	0.833	0.602	0.602	0.417	0.417	0.417	0.185	0.324	0.185	0.187	0.179	0.197	0.175	0.179	0.206	0.194	0.201	0.186	0.178	0.193	0.205	0.192	0.178	0.183	0.196	0.181	0.19	0.185	0.181	0.188	0.177	0.187	0.2	0.2	0.183	0.194	0.178
2	1.184	0.012	0.432	1.11	0.382	0.764	0.136	0.173	0.308	1.652	0.173	0.086	0.592	0.271	1.011	0.271	0.432	0.641	0.025	0.345	0.191	0.194	0.193	0.181	0.211	0.185	0.193	0.184	0.179	0.172	0.181	0.19	0.187	0.188	0.192	0.192	0.191	0.191	0.182	0.18	0.189	0.183	0.178	0.185	0.191	0.196	0.188	0.194	0.186
2	0.345	0.776	0.345	0.69	0.259	0.603	0.474	0.345	0.905	0.69	0.345	0.302	0.647	0.56	0.819	0.647	0.259	0.474	0.216	0.302	0.195	0.21	0.22	0.182	0.182	0.181	0.175	0.194	0.202	0.184	0.195	0.21	0.184	0.187	0.187	0.193	0.178	0.195	0.166	0.187	0.17	0.189	0.184	0.187	0.163	0.159	0.188	0.202	0.19
2	0.712	0.208	0.451	0.365	0.365	0.712	0.104	0.764	0.174	0.868	0.139	0.747	0.538	0.503	0.608	0.747	0.729	0.625	0.226	0.417	0.193	0.187	0.19	0.194	0.188	0.19	0.188	0.197	0.184	0.195	0.19	0.191	0.178	0.184	0.19	0.185	0.188	0.19	0.189	0.191	0.194	0.188	0.193	0.187	0.18	0.195	0.203	0.174	0.18
2	0.694	0.972	0.347	0.208	0.417	0.903	0.347	0.278	0.972	0.833	0.208	0.417	0.139	0.278	0.694	0.694	0.764	0.278	0	0.556	0.197	0.19	0.186	0.187	0.202	0.195	0.209	0.188	0.224	0.182	0.192	0.193	0.177	0.2	0.196	0.167	0.178	0.221	0.193	0.195	0.201	0.217	0.191	0.168	0.16	0.169	0.151	0.172	0.161
2	0.656	0.4	0.592	0.848	0.352	0.8	0.192	0.32	0.496	0.864	0.112	0.368	0.592	0.352	0.816	0.64	0.464	0.608	0.224	0.304	0.189	0.18	0.182	0.202	0.183	0.18	0.198	0.186	0.18	0.196	0.184	0.175	0.195	0.183	0.207	0.185	0.191	0.189	0.187	0.178	0.196	0.183	0.184	0.19	0.17	0.194	0.186	0.189	0.188
2	0.549	0.189	0.587	0.436	0.265	0.682	0.133	0.663	0.36	0.777	0.246	0.625	0.398	0.549	0.549	0.966	0.739	0.606	0.246	0.436	0.194	0.173	0.19	0.18	0.186	0.186	0.171	0.19	0.188	0.195	0.2	0.198	0.176	0.204	0.193	0.191	0.198	0.198	0.201	0.184	0.191	0.182	0.179	0.167	0.191	0.177	0.174	0.174	0.187
2	0.423	0.181	0.504	0.746	0.323	0.544	0.161	0.544	0.746	0.907	0.343	0.746	0.202	0.786	0.282	0.786	0.665	0.504	0.202	0.403	0.193	0.181	0.187	0.185	0.192	0.198	0.192	0.214	0.174	0.192	0.18	0.209	0.19	0.182	0.177	0.176	0.181	0.21	0.187	0.167	0.193	0.183	0.189	0.181	0.189	0.184	0.203	0.199	0.189
2	0.51	0.191	0.382	0.796	0.446	0.764	0.191	0.318	0.732	0.796	0.096	0.478	0.701	0.382	0.541	0.637	0.637	0.701	0.35	0.35	0.182	0.196	0.189	0.201	0.18	0.196	0.18	0.199	0.184	0.175	0.18	0.198	0.194	0.176	0.198	0.185	0.182	0.185	0.206	0.181	0.174	0.182	0.186	0.207	0.194	0.194	0.172	0.198	0.204
2	0.477	0.521	0.412	0.933	0.456	0.781	0.217	0.542	0.607	0.607	0.13	0.694	0.325	0.304	0.434	0.586	0.672	0.803	0.152	0.347	0.197	0.181	0.19	0.17	0.184	0.182	0.18	0.197	0.192	0.2	0.187	0.189	0.176	0.204	0.185	0.19	0.184	0.198	0.185	0.191	0.181	0.19	0.197	0.208	0.182	0.195	0.196	0.189	0.19
2	0.533	0.72	0.4	0.667	0.453	0.747	0.187	0.667	0.64	0.613	0.24	0.533	0.533	0.32	0.347	0.773	0.64	0.267	0.4	0.32	0.173	0.187	0.187	0.179	0.197	0.174	0.179	0.196	0.181	0.198	0.189	0.192	0.195	0.199	0.183	0.187	0.187	0.191	0.207	0.199	0.193	0.173	0.199	0.184	0.198	0.189	0.185	0.19	0.176
2	0.334	0.207	0.382	0.715	0.397	0.429	0.223	0.859	0.556	0.859	0.223	0.747	0.525	0.477	0.254	0.859	0.795	0.556	0.191	0.413	0.171	0.189	0.187	0.199	0.187	0.187	0.189	0.193	0.186	0.183	0.194	0.181	0.19	0.201	0.187	0.197	0.187	0.187	0.19	0.183	0.182	0.192	0.202	0.188	0.193	0.197	0.182	0.187	0.176
2	0.468	0.298	0.553	0.511	0.298	0.809	0.213	0.596	0.766	0.809	0.383	0.553	0.511	0.255	0.681	0.426	0.383	0.723	0.34	0.426	0.181	0.183	0.197	0.182	0.175	0.167	0.202	0.188	0.203	0.209	0.194	0.186	0.182	0.202	0.215	0.168	0.179	0.188	0.199	0.169	0.181	0.198	0.19	0.191	0.177	0.187	0.192	0.207	0.196
2	0.694	0.972	0.347	0.208	0.417	0.903	0.347	0.278	0.972	0.833	0.208	0.417	0.139	0.278	0.694	0.694	0.764	0.278	0	0.556	0.197	0.19	0.186	0.187	0.202	0.195	0.209	0.188	0.224	0.182	0.192	0.193	0.177	0.2	0.196	0.167	0.178	0.221	0.193	0.195	0.201	0.217	0.191	0.168	0.16	0.169	0.151	0.172	0.161
2	0.276	0.079	0.551	0.827	0.354	0.551	0.197	0.63	1.102	0.748	0.236	0.394	0.945	0.394	0.315	0.551	0.551	0.63	0.315	0.354	0.169	0.181	0.173	0.197	0.207	0.16	0.181	0.178	0.169	0.177	0.184	0.179	0.171	0.193	0.166	0.167	0.175	0.164	0.196	0.187	0.192	0.199	0.184	0.175	0.201	0.186	0.188	0.185	0.186
2	0.345	0.776	0.345	0.69	0.259	0.603	0.474	0.345	0.905	0.69	0.345	0.302	0.647	0.56	0.819	0.647	0.259	0.474	0.216	0.302	0.195	0.21	0.22	0.182	0.182	0.181	0.175	0.194	0.202	0.184	0.195	0.21	0.184	0.187	0.187	0.193	0.178	0.195	0.166	0.187	0.17	0.189	0.184	0.187	0.163	0.159	0.188	0.202	0.19
2	0.577	0.577	0	0.385	0.385	0	0	1.538	0.385	1.923	0.577	0.385	0.192	0.962	0.769	0.385	0.385	0.385	0	0.192	0.162	0.185	0.211	0.172	0.16	0.218	0.244	0.233	0.183	0.182	0.184	0.199	0.247	0.198	0.182	0.163	0.266	0.263	0.207	0.165	0.127	0.255	0.212	0.167	0.154	0.199	0.281	0.26	0.243
2	0.643	0.071	0.429	1.571	0.143	0.071	0.143	0.429	1.143	1.286	0.143	0.357	0.071	1.214	0.786	0.571	0.429	0.357	0	0.143	0.181	0.2	0.191	0.181	0.203	0.181	0.176	0.19	0.174	0.189	0.175	0.175	0.194	0.195	0.168	0.152	0.185	0.204	0.217	0.176	0.19	0.2	0.176	0.174	0.193	0.173	0.16	0.161	0.193
2	0.635	0.198	0.397	0.476	0.278	0.794	0.278	0.238	0.437	1.508	0.317	0.278	0.635	0.595	1.23	0.675	0.516	0.317	0.04	0.159	0.18	0.191	0.203	0.19	0.178	0.191	0.183	0.194	0.168	0.191	0.175	0.196	0.178	0.176	0.204	0.184	0.186	0.179	0.201	0.18	0.19	0.178	0.178	0.18	0.184	0.199	0.189	0.179	0.196
2	0.408	0.408	0.408	0.272	0.408	0.816	0.408	0.476	0.476	0.952	0.204	0.612	0.68	0.408	0.884	0.612	0.612	0.612	0.068	0.272	0.197	0.153	0.206	0.174	0.188	0.179	0.19	0.19	0.19	0.213	0.197	0.164	0.181	0.206	0.19	0.191	0.191	0.178	0.18	0.205	0.167	0.226	0.187	0.189	0.156	0.186	0.167	0.168	0.178
2	0.694	0.972	0.347	0.208	0.417	0.903	0.347	0.278	0.972	0.833	0.208	0.417	0.139	0.278	0.694	0.694	0.764	0.278	0	0.556	0.197	0.19	0.186	0.187	0.202	0.195	0.209	0.188	0.224	0.182	0.192	0.193	0.177	0.2	0.196	0.167	0.178	0.221	0.193	0.195	0.201	0.217	0.191	0.168	0.16	0.169	0.151	0.172	0.161
2	0.918	0.204	0.102	1.02	0.306	0.714	0.306	0.612	1.429	0.714	0.408	0.612	0.204	0.204	0.102	0.306	0.612	0.612	0.102	0.51	0.17	0.197	0.173	0.175	0.151	0.201	0.182	0.18	0.193	0.187	0.19	0.154	0.191	0.188	0.174	0.194	0.137	0.19	0.197	0.187	0.241	0.213	0.228	0.195	0.181	0.215	0.189	0.196	0.189
2	0.286	0.048	0.524	0.857	0.476	0.571	0.238	0.619	1.095	0.81	0.238	0.333	0.81	0.476	0.381	0.429	0.571	0.524	0.286	0.429	0.164	0.186	0.18	0.191	0.196	0.174	0.168	0.183	0.177	0.166	0.172	0.181	0.181	0.2	0.184	0.179	0.179	0.164	0.191	0.183	0.207	0.199	0.176	0.182	0.204	0.201	0.168	0.192	0.176
2	0.451	0.041	1.135	0.616	0.192	0.465	0.534	0.479	0.657	0.629	0.15	1.464	0.328	0.315	0.274	0.971	0.479	0.547	0.027	0.246	0.17	0.177	0.187	0.178	0.199	0.181	0.19	0.193	0.188	0.18	0.183	0.186	0.189	0.186	0.187	0.19	0.201	0.187	0.203	0.184	0.205	0.194	0.201	0.2	0.19	0.184	0.192	0.195	0.196
2	1.077	0.154	0.308	0.385	0.308	0.692	0	0.615	0.462	0.538	0.231	0.769	0.462	0.462	0.308	1	0.692	1.077	0.154	0.308	0.162	0.188	0.174	0.192	0.219	0.205	0.218	0.198	0.176	0.215	0.185	0.182	0.2	0.187	0.185	0.218	0.173	0.192	0.212	0.163	0.207	0.207	0.188	0.182	0.193	0.17	0.187	0.16	0.154
2	0.918	0.204	0.102	1.02	0.306	0.714	0.306	0.612	1.429	0.714	0.408	0.612	0.204	0.204	0.102	0.306	0.612	0.612	0.102	0.51	0.17	0.197	0.173	0.175	0.151	0.201	0.182	0.18	0.193	0.187	0.19	0.154	0.191	0.188	0.174	0.194	0.137	0.19	0.197	0.187	0.241	0.213	0.228	0.195	0.181	0.215	0.189	0.196	0.189
2	0.573	0.179	0.495	0.65	0.424	0.573	0.197	0.68	0.71	0.913	0.155	0.453	0.418	0.394	0.334	0.817	0.638	0.8	0.101	0.495	0.191	0.191	0.181	0.187	0.19	0.19	0.18	0.188	0.194	0.19	0.19	0.179	0.188	0.187	0.179	0.186	0.186	0.188	0.175	0.183	0.192	0.184	0.191	0.185	0.191	0.182	0.19	0.186	0.187
2	0.576	0.366	0.576	0.681	0.471	0.471	0.105	0.471	0.838	0.89	0.105	0.262	0.785	0.366	0.314	0.471	0.89	0.942	0.052	0.366	0.214	0.18	0.196	0.159	0.161	0.182	0.182	0.174	0.19	0.169	0.188	0.171	0.204	0.2	0.177	0.186	0.171	0.222	0.191	0.202	0.196	0.166	0.204	0.183	0.208	0.188	0.171	0.189	0.196
2	0.918	0.204	0.102	1.02	0.306	0.714	0.306	0.612	1.429	0.714	0.408	0.612	0.204	0.204	0.102	0.306	0.612	0.612	0.102	0.51	0.17	0.197	0.173	0.175	0.151	0.201	0.182	0.18	0.193	0.187	0.19	0.154	0.191	0.188	0.174	0.194	0.137	0.19	0.197	0.187	0.241	0.213	0.228	0.195	0.181	0.215	0.189	0.196	0.189
2	0.853	0.163	0.599	0.581	0.417	0.581	0.163	0.472	0.327	0.78	0.181	0.272	1.325	0.581	0.653	0.762	0.508	0.544	0.018	0.218	0.192	0.187	0.179	0.183	0.184	0.183	0.191	0.183	0.185	0.188	0.183	0.18	0.189	0.179	0.196	0.173	0.189	0.175	0.19	0.199	0.192	0.191	0.177	0.19	0.188	0.185	0.188	0.179	0.18
2	1.184	0.012	0.432	1.11	0.382	0.764	0.136	0.173	0.308	1.652	0.173	0.086	0.592	0.271	1.011	0.271	0.432	0.641	0.025	0.345	0.191	0.194	0.193	0.181	0.211	0.185	0.193	0.184	0.179	0.172	0.181	0.19	0.187	0.188	0.192	0.192	0.191	0.191	0.182	0.18	0.189	0.183	0.178	0.185	0.191	0.196	0.188	0.194	0.186
2	1.413	0.092	0.384	0.829	0.353	0.845	0.123	0.292	0.522	0.661	0.338	0.507	0.86	0.538	0.614	0.43	0.338	0.522	0.015	0.323	0.197	0.184	0.186	0.197	0.17	0.175	0.188	0.186	0.188	0.176	0.186	0.177	0.196	0.188	0.204	0.196	0.179	0.185	0.177	0.187	0.183	0.175	0.186	0.189	0.194	0.191	0.188	0.18	0.186
2	0.576	0.366	0.576	0.681	0.471	0.471	0.105	0.471	0.838	0.89	0.105	0.262	0.785	0.366	0.314	0.471	0.89	0.942	0.052	0.366	0.214	0.18	0.196	0.159	0.161	0.182	0.182	0.174	0.19	0.169	0.188	0.171	0.204	0.2	0.177	0.186	0.171	0.222	0.191	0.202	0.196	0.166	0.204	0.183	0.208	0.188	0.171	0.189	0.196
2	0.577	0.577	0	0.385	0.385	0	0	1.538	0.385	1.923	0.577	0.385	0.192	0.962	0.769	0.385	0.385	0.385	0	0.192	0.162	0.185	0.211	0.172	0.16	0.218	0.244	0.233	0.183	0.182	0.184	0.199	0.247	0.198	0.182	0.163	0.266	0.263	0.207	0.165	0.127	0.255	0.212	0.167	0.154	0.199	0.281	0.26	0.243
2	0.286	0.048	0.524	0.857	0.476	0.571	0.238	0.619	1.095	0.81	0.238	0.333	0.81	0.476	0.381	0.429	0.571	0.524	0.286	0.429	0.164	0.186	0.18	0.191	0.196	0.174	0.168	0.183	0.177	0.166	0.172	0.181	0.181	0.2	0.184	0.179	0.179	0.164	0.191	0.183	0.207	0.199	0.176	0.182	0.204	0.201	0.168	0.192	0.176
2	0.519	0.628	0.437	0.738	0.464	0.546	0.683	0.164	1.202	0.71	0.109	0.355	0.41	0.273	0.546	0.71	0.628	0.519	0.055	0.301	0.179	0.187	0.196	0.177	0.167	0.201	0.183	0.183	0.186	0.175	0.177	0.181	0.192	0.187	0.175	0.18	0.183	0.19	0.181	0.201	0.179	0.165	0.19	0.189	0.193	0.167	0.181	0.211	0.185
2	1.222	0.444	0.111	0.333	0.667	0.333	0.111	0.778	0.333	1	0	0.333	0.333	0.222	0.222	1.111	0.667	1.111	0.111	0.556	0.153	0.146	0.172	0.157	0.152	0.162	0.155	0.186	0.143	0.185	0.188	0.173	0.197	0.181	0.169	0.201	0.197	0.202	0.185	0.19	0.162	0.2	0.176	0.159	0.156	0.189	0.166	0.215	0.177
2	0.451	0.041	1.135	0.616	0.192	0.465	0.534	0.479	0.657	0.629	0.15	1.464	0.328	0.315	0.274	0.971	0.479	0.547	0.027	0.246	0.17	0.177	0.187	0.178	0.199	0.181	0.19	0.193	0.188	0.18	0.183	0.186	0.189	0.186	0.187	0.19	0.201	0.187	0.203	0.184	0.205	0.194	0.201	0.2	0.19	0.184	0.192	0.195	0.196
2	0.74	0.024	0.549	0.859	0.382	0.692	0.191	0.74	0.668	1.05	0.382	0.501	0.406	0.263	0.716	0.501	0.549	0.597	0.024	0.167	0.186	0.192	0.197	0.185	0.193	0.185	0.177	0.169	0.169	0.217	0.204	0.197	0.201	0.191	0.205	0.192	0.18	0.181	0.201	0.175	0.193	0.191	0.172	0.188	0.174	0.169	0.193	0.193	0.193
2	1	0	0.091	2.091	0	1	0	0	1.182	0.091	0.091	0.091	1.455	0.818	1	0.455	0.273	0.273	0.091	0	0.203	0.126	0.193	0.121	0.19	0.146	0.184	0.157	0.185	0.188	0.177	0.175	0.179	0.171	0.219	0.159	0.192	0.157	0.233	0.149	0.211	0.193	0.244	0.154	0.218	0.175	0.227	0.155	0.198
2	0.468	0.298	0.553	0.511	0.298	0.809	0.213	0.596	0.766	0.809	0.383	0.553	0.511	0.255	0.681	0.426	0.383	0.723	0.34	0.426	0.181	0.183	0.197	0.182	0.175	0.167	0.202	0.188	0.203	0.209	0.194	0.186	0.182	0.202	0.215	0.168	0.179	0.188	0.199	0.169	0.181	0.198	0.19	0.191	0.177	0.187	0.192	0.207	0.196
2	0.595	0.496	0.504	0.636	0.298	0.702	0.256	0.57	0.545	0.917	0.207	0.545	0.62	0.405	0.496	0.694	0.529	0.579	0.107	0.298	0.186	0.196	0.185	0.187	0.179	0.197	0.187	0.186	0.191	0.18	0.191	0.195	0.192	0.185	0.189	0.183	0.191	0.193	0.195	0.185	0.178	0.179	0.19	0.181	0.176	0.182	0.195	0.183	0.178
2	0.71	0.23	0.668	0.459	0.438	0.355	0.146	0.647	0.564	0.96	0.292	0.438	0.438	0.292	0.438	0.814	0.564	0.835	0.23	0.48	0.186	0.205	0.199	0.186	0.173	0.172	0.192	0.189	0.195	0.182	0.177	0.187	0.195	0.193	0.192	0.182	0.173	0.192	0.196	0.2	0.194	0.18	0.193	0.195	0.182	0.173	0.184	0.199	0.197
2	1.078	0.338	0.444	0.275	0.275	0.994	0.338	0.169	0.169	1.501	0.042	0.381	0.909	0.402	0.825	0.677	0.444	0.423	0.19	0.127	0.194	0.189	0.196	0.167	0.186	0.191	0.179	0.18	0.189	0.167	0.185	0.202	0.192	0.164	0.191	0.186	0.184	0.184	0.197	0.188	0.181	0.187	0.189	0.141	0.185	0.194	0.204	0.18	0.203
2	0.773	0.29	0.386	1.014	0.435	0.628	0.435	0.29	0.58	1.594	0.145	0.338	0.338	0.58	0.483	0.531	0.531	0.386	0.097	0.145	0.197	0.204	0.194	0.182	0.181	0.19	0.165	0.191	0.192	0.192	0.162	0.201	0.208	0.181	0.187	0.206	0.191	0.176	0.168	0.198	0.176	0.181	0.205	0.2	0.179	0.189	0.207	0.186	0.183
2	0.745	0.497	0.186	0.621	0.248	0.373	0.248	0.497	0.87	0.559	0.124	0.311	0.683	0.497	1.18	0.373	0.994	0.932	0.062	0	0.167	0.168	0.172	0.162	0.169	0.195	0.159	0.165	0.167	0.192	0.185	0.187	0.182	0.179	0.192	0.173	0.191	0.177	0.201	0.173	0.187	0.187	0.185	0.187	0.197	0.189	0.179	0.189	0.176
2	0.345	0.776	0.345	0.69	0.259	0.603	0.474	0.345	0.905	0.69	0.345	0.302	0.647	0.56	0.819	0.647	0.259	0.474	0.216	0.302	0.195	0.21	0.22	0.182	0.182	0.181	0.175	0.194	0.202	0.184	0.195	0.21	0.184	0.187	0.187	0.193	0.178	0.195	0.166	0.187	0.17	0.189	0.184	0.187	0.163	0.159	0.188	0.202	0.19
2	0.543	0.217	0.217	0.326	0.435	0.543	0.326	1.304	0.761	0.435	0	1.413	0.217	0.435	0.761	0.435	0.978	0.435	0.109	0.109	0.199	0.163	0.19	0.198	0.2	0.184	0.213	0.221	0.17	0.221	0.175	0.207	0.168	0.208	0.141	0.225	0.228	0.199	0.227	0.165	0.174	0.192	0.179	0.152	0.166	0.131	0.191	0.171	0.176
2	0.813	0.191	0.239	0.048	0.957	0.239	0.191	0.909	0.287	1.244	0.144	0.431	0.526	0.287	0.287	1.148	0.526	0.766	0.335	0.431	0.207	0.188	0.184	0.19	0.178	0.181	0.183	0.184	0.18	0.191	0.194	0.189	0.174	0.198	0.189	0.174	0.208	0.185	0.198	0.194	0.173	0.194	0.173	0.173	0.191	0.191	0.163	0.176	0.192
2	0.635	0.198	0.397	0.476	0.278	0.794	0.278	0.238	0.437	1.508	0.317	0.278	0.635	0.595	1.23	0.675	0.516	0.317	0.04	0.159	0.18	0.191	0.203	0.19	0.178	0.191	0.183	0.194	0.168	0.191	0.175	0.196	0.178	0.176	0.204	0.184	0.186	0.179	0.201	0.18	0.19	0.178	0.178	0.18	0.184	0.199	0.189	0.179	0.196
2	0.773	0.29	0.386	1.014	0.435	0.628	0.435	0.29	0.58	1.594	0.145	0.338	0.338	0.58	0.483	0.531	0.531	0.386	0.097	0.145	0.197	0.204	0.194	0.182	0.181	0.19	0.165	0.191	0.192	0.192	0.162	0.201	0.208	0.181	0.187	0.206	0.191	0.176	0.168	0.198	0.176	0.181	0.205	0.2	0.179	0.189	0.207	0.186	0.183
2	0.918	0.204	0.102	1.02	0.306	0.714	0.306	0.612	1.429	0.714	0.408	0.612	0.204	0.204	0.102	0.306	0.612	0.612	0.102	0.51	0.17	0.197	0.173	0.175	0.151	0.201	0.182	0.18	0.193	0.187	0.19	0.154	0.191	0.188	0.174	0.194	0.137	0.19	0.197	0.187	0.241	0.213	0.228	0.195	0.181	0.215	0.189	0.196	0.189
2	1.694	0	0.437	0.273	0.109	0.984	0.109	0.383	0.492	0.492	0.055	0.546	0.219	0.328	0.273	0.984	1.202	0.765	0.328	0.328	0.17	0.197	0.155	0.184	0.209	0.175	0.184	0.21	0.203	0.163	0.186	0.17	0.163	0.183	0.177	0.18	0.179	0.196	0.173	0.158	0.199	0.172	0.183	0.204	0.19	0.175	0.193	0.209	0.195
2	0.721	0.025	0.498	0.473	0.622	0.572	0.323	0.373	0.473	1.045	0.448	0.323	0.547	0.547	0.448	0.697	0.672	0.871	0.1	0.224	0.193	0.183	0.163	0.178	0.179	0.196	0.181	0.183	0.198	0.187	0.181	0.184	0.188	0.18	0.197	0.177	0.178	0.201	0.182	0.195	0.195	0.176	0.188	0.193	0.181	0.191	0.169	0.196	0.194
2	0.431	0.172	0.345	0.948	0.086	0.776	0.086	0.517	0.259	1.121	0.086	0.345	0.862	0.603	1.293	0.948	0.517	0.345	0.086	0.172	0.154	0.146	0.162	0.137	0.14	0.15	0.179	0.18	0.147	0.166	0.185	0.187	0.159	0.181	0.167	0.198	0.214	0.18	0.182	0.174	0.203	0.185	0.202	0.19	0.209	0.204	0.207	0.196	0.222
2	1.694	0	0.437	0.273	0.109	0.984	0.109	0.383	0.492	0.492	0.055	0.546	0.219	0.328	0.273	0.984	1.202	0.765	0.328	0.328	0.17	0.197	0.155	0.184	0.209	0.175	0.184	0.21	0.203	0.163	0.186	0.17	0.163	0.183	0.177	0.18	0.179	0.196	0.173	0.158	0.199	0.172	0.183	0.204	0.19	0.175	0.193	0.209	0.195
2	1.184	0.012	0.432	1.11	0.382	0.764	0.136	0.173	0.308	1.652	0.173	0.086	0.592	0.271	1.011	0.271	0.432	0.641	0.025	0.345	0.191	0.194	0.193	0.181	0.211	0.185	0.193	0.184	0.179	0.172	0.181	0.19	0.187	0.188	0.192	0.192	0.191	0.191	0.182	0.18	0.189	0.183	0.178	0.185	0.191	0.196	0.188	0.194	0.186
2	0.853	0.163	0.599	0.581	0.417	0.581	0.163	0.472	0.327	0.78	0.181	0.272	1.325	0.581	0.653	0.762	0.508	0.544	0.018	0.218	0.192	0.187	0.179	0.183	0.184	0.183	0.191	0.183	0.185	0.188	0.183	0.18	0.189	0.179	0.196	0.173	0.189	0.175	0.19	0.199	0.192	0.191	0.177	0.19	0.188	0.185	0.188	0.179	0.18
2	0.345	0.776	0.345	0.69	0.259	0.603	0.474	0.345	0.905	0.69	0.345	0.302	0.647	0.56	0.819	0.647	0.259	0.474	0.216	0.302	0.195	0.21	0.22	0.182	0.182	0.181	0.175	0.194	0.202	0.184	0.195	0.21	0.184	0.187	0.187	0.193	0.178	0.195	0.166	0.187	0.17	0.189	0.184	0.187	0.163	0.159	0.188	0.202	0.19
2	0.477	0.521	0.412	0.933	0.456	0.781	0.217	0.542	0.607	0.607	0.13	0.694	0.325	0.304	0.434	0.586	0.672	0.803	0.152	0.347	0.197	0.181	0.19	0.17	0.184	0.182	0.18	0.197	0.192	0.2	0.187	0.189	0.176	0.204	0.185	0.19	0.184	0.198	0.185	0.191	0.181	0.19	0.197	0.208	0.182	0.195	0.196	0.189	0.19
2	0.656	0.4	0.592	0.848	0.352	0.8	0.192	0.32	0.496	0.864	0.112	0.368	0.592	0.352	0.816	0.64	0.464	0.608	0.224	0.304	0.189	0.18	0.182	0.202	0.183	0.18	0.198	0.186	0.18	0.196	0.184	0.175	0.195	0.183	0.207	0.185	0.191	0.189	0.187	0.178	0.196	0.183	0.184	0.19	0.17	0.194	0.186	0.189	0.188
2	0.695	0.079	0.419	0.76	0.197	0.406	0.288	0.38	0.577	1.009	0.262	0.55	0.76	0.983	0.459	0.786	0.459	0.59	0.092	0.249	0.185	0.185	0.192	0.188	0.185	0.185	0.195	0.196	0.192	0.188	0.19	0.18	0.18	0.199	0.188	0.193	0.182	0.191	0.181	0.188	0.181	0.187	0.191	0.196	0.183	0.182	0.194	0.187	0.181
[truncated: 958 more rows]
[truncated: 241 more columns]

## Sheet: Testing Dataset
class	target_AAfrequency_A	target_AAfrequency_C	target_AAfrequency_D	target_AAfrequency_E	target_AAfrequency_F	target_AAfrequency_G	target_AAfrequency_H	target_AAfrequency_I	target_AAfrequency_K	target_AAfrequency_L	target_AAfrequency_M	target_AAfrequency_N	target_AAfrequency_P	target_AAfrequency_Q	target_AAfrequency_R	target_AAfrequency_S	target_AAfrequency_T	target_AAfrequency_V	target_AAfrequency_W	target_AAfrequency_Y	target_2nd_struct_21	target_2nd_struct_22	target_2nd_struct_23	target_2nd_struct_24	target_2nd_struct_25	target_2nd_struct_26	target_2nd_struct_27	target_2nd_struct_28	target_2nd_struct_29	target_2nd_struct_30	target_2nd_struct_31	target_2nd_struct_32	target_2nd_struct_33	target_2nd_struct_34	target_2nd_struct_35	target_2nd_struct_36	target_2nd_struct_37	target_2nd_struct_38	target_2nd_struct_39	target_2nd_struct_40	target_2nd_struct_41	target_2nd_struct_42	target_2nd_struct_43	target_2nd_struct_44	target_2nd_struct_45	target_2nd_struct_46	target_2nd_struct_47	target_2nd_struct_48	target_2nd_struct_49
[truncated: 580 more rows]
[truncated: 241 more columns]
