# Supplementary material for: Prediction of Aptamer-Target Interacting Pairs with Pseudo-Amino Acid Composition
Source: PLoS One. 2014 Jan 22;9(1):e86729. doi: 10.1371/journal.pone.0086729 (PMC3899287; doi:10.1371/journal.pone.0086729)
Supplement: File S4 — This file contains two sheets. The first one shows the MaxRel feature table, which ranked the features according to the relevance between features and class of the samples. The second one shows the mRMR feature table, which ranked the features according to the redundancy and relevance criteria. (XLSX) [file pone.0086729.s004.xlsx]

## Sheet: MaxRel Table
Order	Feature	Name	Score
1	127	target_EC_27	0.001
2	147	target_EC_47	0.001
3	7	target_AAfrequency_H	0.001
4	216	target_MV_66	0.001
5	278	aptamer_frequency_GG	0.001
6	136	target_EC_36	0.001
7	229	target_Polarity_29	0.001
8	46	target_2nd_struct_46	0.001
9	57	target_2nd_struct_57	0.001
10	186	target_MV_36	0.001
11	198	target_MV_48	0.001
12	157	target_EC_57	0.001
13	214	target_MV_64	0.001
14	131	target_EC_31	0.001
15	114	target_CD_64	0.001
16	82	target_CD_32	0.001
17	247	target_Polarity_47	0.001
18	69	target_2nd_struct_69	0.001
19	161	target_EC_61	0.001
20	44	target_2nd_struct_44	0.001
21	102	target_CD_52	0.001
22	287	aptamer_frequency_GA	0.001
23	254	target_Polarity_54	0.001
24	106	target_CD_56	0.001
25	264	target_Polarity_64	0.001
26	95	target_CD_45	0.001
27	81	target_CD_31	0.001
28	259	target_Polarity_59	0.001
29	252	target_Polarity_52	0.001
30	65	target_2nd_struct_65	0.001
31	67	target_2nd_struct_67	0.001
32	80	target_CD_30	0.001
33	29	target_2nd_struct_29	0.001
34	39	target_2nd_struct_39	0.001
35	166	target_EC_66	0.001
36	58	target_2nd_struct_58	0.001
37	132	target_EC_32	0.001
38	33	target_2nd_struct_33	0.001
39	40	target_2nd_struct_40	0.001
40	15	target_AAfrequency_R	0.001
41	226	target_Polarity_26	0.001
42	272	aptamer_frequency_T	0.001
43	48	target_2nd_struct_48	0.001
44	228	target_Polarity_28	0.001
45	225	target_Polarity_25	0.001
46	125	target_EC_25	0.001
47	197	target_MV_47	0.001
48	177	target_MV_27	0.001
49	86	target_CD_36	0.001
50	196	target_MV_46	0.001
51	144	target_EC_44	0.001
52	115	target_CD_65	0.001
53	34	target_2nd_struct_34	0.001
54	78	target_CD_28	0.001
55	150	target_EC_50	0.001
56	74	target_CD_24	0.001
57	129	target_EC_29	0.001
58	227	target_Polarity_27	0.001
59	91	target_CD_41	0.001
60	172	target_MV_22	0.001
61	273	aptamer_frequency_G	0
62	122	target_EC_22	0
63	174	target_MV_24	0
64	204	target_MV_54	0
65	224	target_Polarity_24	0
66	100	target_CD_50	0
67	200	target_MV_50	0
68	83	target_CD_33	0
69	70	target_2nd_struct_70	0
70	167	target_EC_67	0
71	217	target_MV_67	0
72	56	target_2nd_struct_56	0
73	263	target_Polarity_63	0
74	85	target_CD_35	0
75	21	target_2nd_struct_21	0
76	207	target_MV_57	0
77	255	target_Polarity_55	0
78	208	target_MV_58	0
79	151	target_EC_51	0
80	149	target_EC_49	0
81	49	target_2nd_struct_49	0
82	18	target_AAfrequency_V	0
83	16	target_AAfrequency_S	0
84	124	target_EC_24	0
85	241	target_Polarity_41	0
86	162	target_EC_62	0
87	143	target_EC_43	0
88	213	target_MV_63	0
89	10	target_AAfrequency_L	0
90	210	target_MV_60	0
91	258	target_Polarity_58	0
92	191	target_MV_41	0
93	194	target_MV_44	0
94	256	target_Polarity_56	0
95	89	target_CD_39	0
96	236	target_Polarity_36	0
97	184	target_MV_34	0
98	8	target_AAfrequency_I	0
99	60	target_2nd_struct_60	0
100	6	target_AAfrequency_G	0
101	156	target_EC_56	0
102	62	target_2nd_struct_62	0
103	113	target_CD_63	0
104	170	target_EC_70	0
105	242	target_Polarity_42	0
106	139	target_EC_39	0
107	118	target_CD_68	0
108	121	target_EC_21	0
109	185	target_MV_35	0
110	212	target_MV_62	0
111	88	target_CD_38	0
112	55	target_2nd_struct_55	0
113	159	target_EC_59	0
114	181	target_MV_31	0
115	152	target_EC_52	0
116	133	target_EC_33	0
117	288	aptamer_frequency_AC	0
118	53	target_2nd_struct_53	0
119	221	target_Polarity_21	0
120	239	target_Polarity_39	0
121	101	target_CD_51	0
122	222	target_Polarity_22	0
123	98	target_CD_48	0
124	274	aptamer_frequency_C	0
125	24	target_2nd_struct_24	0
126	11	target_AAfrequency_M	0
127	77	target_CD_27	0
128	233	target_Polarity_33	0
129	94	target_CD_44	0
130	158	target_EC_58	0
131	17	target_AAfrequency_T	0
132	266	target_Polarity_66	0
133	90	target_CD_40	0
134	137	target_EC_37	0
135	32	target_2nd_struct_32	0
136	289	aptamer_frequency_CT	0
137	290	aptamer_frequency_TA	0
138	234	target_Polarity_34	0
139	193	target_MV_43	0
140	223	target_Polarity_23	0
141	248	target_Polarity_48	0
142	164	target_EC_64	0
143	41	target_2nd_struct_41	0
144	45	target_2nd_struct_45	0
145	282	aptamer_frequency_AA	0
146	271	aptamer_frequency_A	0
147	231	target_Polarity_31	0
148	237	target_Polarity_37	0
149	148	target_EC_48	0
150	135	target_EC_35	0
151	126	target_EC_26	0
152	285	aptamer_frequency_TC	0
153	76	target_CD_26	0
154	169	target_EC_69	0
155	283	aptamer_frequency_AG	0
156	97	target_CD_47	0
157	163	target_EC_63	0
158	187	target_MV_37	0
159	168	target_EC_68	0
160	141	target_EC_41	0
161	28	target_2nd_struct_28	0
162	66	target_2nd_struct_66	0
163	230	target_Polarity_30	0
164	165	target_EC_65	0
165	201	target_MV_51	0
166	203	target_MV_53	0
167	92	target_CD_42	0
168	54	target_2nd_struct_54	0
169	235	target_Polarity_35	0
170	219	target_MV_69	0
171	202	target_MV_52	0
172	189	target_MV_39	0
173	246	target_Polarity_46	0
174	238	target_Polarity_38	0
175	146	target_EC_46	0
176	199	target_MV_49	0
177	116	target_CD_66	0
178	279	aptamer_frequency_GC	0
179	261	target_Polarity_61	0
180	269	target_Polarity_69	0
181	142	target_EC_42	0
182	211	target_MV_61	0
183	36	target_2nd_struct_36	0
184	267	target_Polarity_67	0
185	50	target_2nd_struct_50	0
186	232	target_Polarity_32	0
187	52	target_2nd_struct_52	0
188	270	target_Polarity_70	0
189	220	target_MV_70	0
190	75	target_CD_25	0
191	13	target_AAfrequency_P	0
192	68	target_2nd_struct_68	0
193	22	target_2nd_struct_22	0
194	120	target_CD_70	0
195	3	target_AAfrequency_D	0
196	63	target_2nd_struct_63	0
197	284	aptamer_frequency_GT	0
198	250	target_Polarity_50	0
199	206	target_MV_56	0
200	260	target_Polarity_60	0
201	103	target_CD_53	0
202	179	target_MV_29	0
203	265	target_Polarity_65	0
204	276	aptamer_frequency_TT	0
205	35	target_2nd_struct_35	0
206	9	target_AAfrequency_K	0
207	4	target_AAfrequency_E	0
208	99	target_CD_49	0
209	73	target_CD_23	0
210	195	target_MV_45	0
211	51	target_2nd_struct_51	0
212	160	target_EC_60	0
213	205	target_MV_55	0
214	171	target_MV_21	0
215	72	target_CD_22	0
216	117	target_CD_67	0
217	182	target_MV_32	0
218	111	target_CD_61	0
219	79	target_CD_29	0
220	38	target_2nd_struct_38	0
221	173	target_MV_23	0
222	110	target_CD_60	0
223	5	target_AAfrequency_F	0
224	30	target_2nd_struct_30	0
225	249	target_Polarity_49	0
226	262	target_Polarity_62	0
227	180	target_MV_30	0
228	123	target_EC_23	0
229	37	target_2nd_struct_37	0
230	104	target_CD_54	0
231	245	target_Polarity_45	0
232	96	target_CD_46	0
233	105	target_CD_55	0
234	1	target_AAfrequency_A	0
235	215	target_MV_65	0
236	31	target_2nd_struct_31	0
237	286	aptamer_frequency_CG	0
238	84	target_CD_34	0
239	257	target_Polarity_57	0
240	27	target_2nd_struct_27	0
241	14	target_AAfrequency_Q	0
242	192	target_MV_42	0
243	107	target_CD_57	0
244	2	target_AAfrequency_C	0
245	26	target_2nd_struct_26	0
246	71	target_CD_21	0
247	183	target_MV_33	0
248	140	target_EC_40	0
249	155	target_EC_55	0
250	218	target_MV_68	0
251	19	target_AAfrequency_W	0
252	280	aptamer_frequency_CC	0
253	240	target_Polarity_40	0
254	277	aptamer_frequency_TG	0
255	42	target_2nd_struct_42	0
256	119	target_CD_69	0
257	112	target_CD_62	0
258	176	target_MV_26	0
259	175	target_MV_25	0
260	130	target_EC_30	0
261	87	target_CD_37	0
262	108	target_CD_58	0
263	23	target_2nd_struct_23	0
264	253	target_Polarity_53	0
265	93	target_CD_43	0
266	153	target_EC_53	0
267	61	target_2nd_struct_61	0
268	243	target_Polarity_43	0
269	268	target_Polarity_68	0
270	154	target_EC_54	0
271	275	aptamer_frequency_AT	0
272	25	target_2nd_struct_25	0
273	244	target_Polarity_44	0
274	190	target_MV_40	0
275	251	target_Polarity_51	0
276	47	target_2nd_struct_47	0
277	178	target_MV_28	0
278	59	target_2nd_struct_59	0
279	64	target_2nd_struct_64	0
280	145	target_EC_45	0
281	138	target_EC_38	0
282	209	target_MV_59	0
283	281	aptamer_frequency_CA	0
284	128	target_EC_28	0
285	109	target_CD_59	0
286	12	target_AAfrequency_N	0
287	20	target_AAfrequency_Y	0
288	134	target_EC_34	0
289	43	target_2nd_struct_43	0

## Sheet: mRMR Table
Order	Feature	Name	Score
1	127	target_EC_27	0.001
2	278	aptamer_frequency_GG	0
3	264	target_Polarity_64	-0.001
4	276	aptamer_frequency_TT	-0.002
5	67	target_2nd_struct_67	-0.004
6	35	target_2nd_struct_35	-0.007
7	282	aptamer_frequency_AA	-0.008
8	32	target_2nd_struct_32	-0.011
9	287	aptamer_frequency_GA	-0.013
10	242	target_Polarity_42	-0.012
11	83	target_CD_33	-0.013
12	289	aptamer_frequency_CT	-0.014
13	181	target_MV_31	-0.014
14	6	target_AAfrequency_G	-0.015
15	221	target_Polarity_21	-0.017
16	275	aptamer_frequency_AT	-0.016
17	142	target_EC_42	-0.017
18	151	target_EC_51	-0.019
19	286	aptamer_frequency_CG	-0.018
20	259	target_Polarity_59	-0.018
21	216	target_MV_66	-0.018
22	285	aptamer_frequency_TC	-0.018
23	196	target_MV_46	-0.018
24	284	aptamer_frequency_GT	-0.018
25	185	target_MV_35	-0.019
26	200	target_MV_50	-0.021
27	283	aptamer_frequency_AG	-0.021
28	87	target_CD_37	-0.021
29	14	target_AAfrequency_Q	-0.022
30	2	target_AAfrequency_C	-0.021
31	288	aptamer_frequency_AC	-0.021
32	43	target_2nd_struct_43	-0.021
33	290	aptamer_frequency_TA	-0.021
34	9	target_AAfrequency_K	-0.022
35	5	target_AAfrequency_F	-0.022
36	129	target_EC_29	-0.023
37	116	target_CD_66	-0.023
38	279	aptamer_frequency_GC	-0.023
39	171	target_MV_21	-0.023
40	89	target_CD_39	-0.023
41	281	aptamer_frequency_CA	-0.024
42	111	target_CD_61	-0.023
43	159	target_EC_59	-0.023
44	147	target_EC_47	-0.024
45	113	target_CD_63	-0.024
46	71	target_CD_21	-0.025
47	277	aptamer_frequency_TG	-0.024
48	140	target_EC_40	-0.025
49	136	target_EC_36	-0.025
50	34	target_2nd_struct_34	-0.025
51	280	aptamer_frequency_CC	-0.025
52	175	target_MV_25	-0.025
53	228	target_Polarity_28	-0.026
54	64	target_2nd_struct_64	-0.026
55	77	target_CD_27	-0.026
56	114	target_CD_64	-0.026
57	231	target_Polarity_31	-0.026
58	16	target_AAfrequency_S	-0.026
59	26	target_2nd_struct_26	-0.026
60	273	aptamer_frequency_G	-0.026
61	251	target_Polarity_51	-0.026
62	19	target_AAfrequency_W	-0.026
63	229	target_Polarity_29	-0.027
64	68	target_2nd_struct_68	-0.027
65	271	aptamer_frequency_A	-0.027
66	222	target_Polarity_22	-0.027
67	49	target_2nd_struct_49	-0.027
68	85	target_CD_35	-0.028
69	267	target_Polarity_67	-0.028
70	272	aptamer_frequency_T	-0.028
71	79	target_CD_29	-0.028
72	187	target_MV_37	-0.028
73	8	target_AAfrequency_I	-0.028
74	21	target_2nd_struct_21	-0.028
75	133	target_EC_33	-0.028
76	128	target_EC_28	-0.028
77	132	target_EC_32	-0.029
78	57	target_2nd_struct_57	-0.029
79	46	target_2nd_struct_46	-0.029
80	176	target_MV_26	-0.029
81	213	target_MV_63	-0.029
82	146	target_EC_46	-0.03
83	98	target_CD_48	-0.03
84	174	target_MV_24	-0.03
85	184	target_MV_34	-0.03
86	39	target_2nd_struct_39	-0.03
87	104	target_CD_54	-0.03
88	274	aptamer_frequency_C	-0.03
89	80	target_CD_30	-0.03
90	72	target_CD_22	-0.03
91	44	target_2nd_struct_44	-0.031
92	18	target_AAfrequency_V	-0.031
93	235	target_Polarity_35	-0.031
94	106	target_CD_56	-0.031
95	40	target_2nd_struct_40	-0.031
96	161	target_EC_61	-0.031
97	125	target_EC_25	-0.031
98	208	target_MV_58	-0.031
99	219	target_MV_69	-0.031
100	247	target_Polarity_47	-0.032
101	1	target_AAfrequency_A	-0.032
102	253	target_Polarity_53	-0.032
103	194	target_MV_44	-0.032
104	10	target_AAfrequency_L	-0.032
105	41	target_2nd_struct_41	-0.033
106	201	target_MV_51	-0.033
107	256	target_Polarity_56	-0.033
108	153	target_EC_53	-0.033
109	20	target_AAfrequency_Y	-0.034
110	95	target_CD_45	-0.034
111	86	target_CD_36	-0.034
112	73	target_CD_23	-0.034
113	92	target_CD_42	-0.034
114	233	target_Polarity_33	-0.034
115	124	target_EC_24	-0.034
116	119	target_CD_69	-0.035
117	78	target_CD_28	-0.035
118	131	target_EC_31	-0.035
119	225	target_Polarity_25	-0.035
120	193	target_MV_43	-0.035
121	226	target_Polarity_26	-0.035
122	179	target_MV_29	-0.035
123	173	target_MV_23	-0.035
124	69	target_2nd_struct_69	-0.036
125	90	target_CD_40	-0.036
126	115	target_CD_65	-0.036
127	150	target_EC_50	-0.036
128	255	target_Polarity_55	-0.036
129	244	target_Polarity_44	-0.037
130	198	target_MV_48	-0.037
131	25	target_2nd_struct_25	-0.037
132	15	target_AAfrequency_R	-0.037
133	17	target_AAfrequency_T	-0.037
134	232	target_Polarity_32	-0.037
135	110	target_CD_60	-0.037
136	260	target_Polarity_60	-0.038
137	12	target_AAfrequency_N	-0.038
138	107	target_CD_57	-0.038
139	227	target_Polarity_27	-0.038
140	100	target_CD_50	-0.038
141	211	target_MV_61	-0.038
142	155	target_EC_55	-0.038
143	139	target_EC_39	-0.038
144	270	target_Polarity_70	-0.038
145	97	target_CD_47	-0.039
146	60	target_2nd_struct_60	-0.039
147	238	target_Polarity_38	-0.039
148	204	target_MV_54	-0.039
149	248	target_Polarity_48	-0.039
150	53	target_2nd_struct_53	-0.039
151	23	target_2nd_struct_23	-0.039
152	190	target_MV_40	-0.039
153	249	target_Polarity_49	-0.039
154	195	target_MV_45	-0.039
155	7	target_AAfrequency_H	-0.039
156	192	target_MV_42	-0.04
157	82	target_CD_32	-0.04
158	75	target_CD_25	-0.04
159	42	target_2nd_struct_42	-0.04
160	268	target_Polarity_68	-0.04
161	47	target_2nd_struct_47	-0.04
162	134	target_EC_34	-0.04
163	183	target_MV_33	-0.04
164	186	target_MV_36	-0.041
165	30	target_2nd_struct_30	-0.041
166	3	target_AAfrequency_D	-0.041
167	105	target_CD_55	-0.041
168	118	target_CD_68	-0.041
169	101	target_CD_51	-0.042
170	33	target_2nd_struct_33	-0.042
171	117	target_CD_67	-0.042
172	88	target_CD_38	-0.042
173	56	target_2nd_struct_56	-0.042
174	239	target_Polarity_39	-0.042
175	164	target_EC_64	-0.042
176	121	target_EC_21	-0.043
177	96	target_CD_46	-0.043
178	74	target_CD_24	-0.043
179	252	target_Polarity_52	-0.043
180	63	target_2nd_struct_63	-0.043
181	94	target_CD_44	-0.043
182	237	target_Polarity_37	-0.043
183	65	target_2nd_struct_65	-0.043
184	103	target_CD_53	-0.043
185	245	target_Polarity_45	-0.043
186	54	target_2nd_struct_54	-0.044
187	37	target_2nd_struct_37	-0.044
188	143	target_EC_43	-0.044
189	223	target_Polarity_23	-0.044
190	166	target_EC_66	-0.044
191	28	target_2nd_struct_28	-0.045
192	262	target_Polarity_62	-0.045
193	52	target_2nd_struct_52	-0.045
194	215	target_MV_65	-0.045
195	130	target_EC_30	-0.045
196	157	target_EC_57	-0.045
197	135	target_EC_35	-0.045
198	38	target_2nd_struct_38	-0.045
199	163	target_EC_63	-0.045
200	109	target_CD_59	-0.045
201	31	target_2nd_struct_31	-0.046
202	4	target_AAfrequency_E	-0.046
203	172	target_MV_22	-0.046
204	11	target_AAfrequency_M	-0.046
205	230	target_Polarity_30	-0.046
206	55	target_2nd_struct_55	-0.046
207	168	target_EC_68	-0.046
208	197	target_MV_47	-0.047
209	91	target_CD_41	-0.047
210	13	target_AAfrequency_P	-0.047
211	182	target_MV_32	-0.047
212	191	target_MV_41	-0.047
213	265	target_Polarity_65	-0.047
214	81	target_CD_31	-0.048
215	36	target_2nd_struct_36	-0.048
216	108	target_CD_58	-0.048
217	214	target_MV_64	-0.048
218	29	target_2nd_struct_29	-0.048
219	217	target_MV_67	-0.048
220	241	target_Polarity_41	-0.048
221	202	target_MV_52	-0.049
222	266	target_Polarity_66	-0.049
223	122	target_EC_22	-0.049
224	205	target_MV_55	-0.049
225	144	target_EC_44	-0.049
226	218	target_MV_68	-0.049
227	189	target_MV_39	-0.05
228	254	target_Polarity_54	-0.05
229	123	target_EC_23	-0.05
230	209	target_MV_59	-0.05
231	141	target_EC_41	-0.05
232	234	target_Polarity_34	-0.05
233	70	target_2nd_struct_70	-0.05
234	224	target_Polarity_24	-0.05
235	102	target_CD_52	-0.051
236	84	target_CD_34	-0.051
237	178	target_MV_28	-0.051
238	257	target_Polarity_57	-0.052
239	50	target_2nd_struct_50	-0.052
240	48	target_2nd_struct_48	-0.052
241	206	target_MV_56	-0.052
242	207	target_MV_57	-0.052
243	170	target_EC_70	-0.053
244	250	target_Polarity_50	-0.053
245	261	target_Polarity_61	-0.053
246	152	target_EC_52	-0.053
247	243	target_Polarity_43	-0.053
248	27	target_2nd_struct_27	-0.053
249	24	target_2nd_struct_24	-0.054
250	167	target_EC_67	-0.054
251	246	target_Polarity_46	-0.054
252	258	target_Polarity_58	-0.054
253	120	target_CD_70	-0.054
254	169	target_EC_69	-0.055
255	138	target_EC_38	-0.055
256	177	target_MV_27	-0.055
257	126	target_EC_26	-0.055
258	22	target_2nd_struct_22	-0.056
259	180	target_MV_30	-0.056
260	76	target_CD_26	-0.056
261	220	target_MV_70	-0.056
262	160	target_EC_60	-0.057
263	203	target_MV_53	-0.057
264	165	target_EC_65	-0.057
265	148	target_EC_48	-0.057
266	112	target_CD_62	-0.058
267	45	target_2nd_struct_45	-0.058
268	51	target_2nd_struct_51	-0.058
269	93	target_CD_43	-0.058
270	62	target_2nd_struct_62	-0.06
271	145	target_EC_45	-0.06
272	58	target_2nd_struct_58	-0.06
273	156	target_EC_56	-0.061
274	154	target_EC_54	-0.062
275	137	target_EC_37	-0.062
276	210	target_MV_60	-0.062
277	61	target_2nd_struct_61	-0.063
278	99	target_CD_49	-0.063
279	236	target_Polarity_36	-0.064
280	66	target_2nd_struct_66	-0.064
281	269	target_Polarity_69	-0.064
282	162	target_EC_62	-0.065
283	149	target_EC_49	-0.066
284	240	target_Polarity_40	-0.067
285	59	target_2nd_struct_59	-0.067
286	263	target_Polarity_63	-0.067
287	188	target_MV_38	-0.067
288	199	target_MV_49	-0.07
289	212	target_MV_62	-0.077
290	158	target_EC_58	-0.078
