# Supplementary material for: Prediction of Aptamer-Target Interacting Pairs with Pseudo-Amino Acid Composition
Source: PLoS One. 2014 Jan 22;9(1):e86729. doi: 10.1371/journal.pone.0086729 (PMC3899287; doi:10.1371/journal.pone.0086729)
Supplement: File S5 — The sensitivity (Sn), specificity (Sp), accuracy (Ac), Matthews’s correlation coefficient (MCC) of each run of IFS. (XLSX) [file pone.0086729.s005.xlsx]

## Sheet: Sheet1
Feature Number	SN	SP	ACC	MCC
4	0.418966	0.845402	0.738793	0.276034
5	0.460345	0.849425	0.752155	0.319707
6	0.455172	0.854023	0.75431	0.321499
7	0.425862	0.867816	0.757328	0.314658
8	0.434483	0.874713	0.764655	0.333109
9	0.418966	0.883333	0.767241	0.33218
10	0.403448	0.879885	0.760776	0.312142
11	0.394828	0.895977	0.77069	0.330127
12	0.42069	0.905747	0.784483	0.37129
13	0.415517	0.893103	0.773707	0.344845
14	0.408621	0.891379	0.77069	0.335517
15	0.424138	0.9	0.781034	0.364516
16	0.408621	0.898851	0.776293	0.348051
17	0.394828	0.901149	0.774569	0.338951
18	0.387931	0.9	0.771983	0.33039
19	0.406897	0.910345	0.784483	0.366591
20	0.396552	0.903448	0.776724	0.344581
21	0.401724	0.903448	0.778017	0.349482
22	0.386207	0.912069	0.780603	0.350106
23	0.387931	0.904023	0.775	0.33737
24	0.363793	0.913793	0.776293	0.331601
25	0.398276	0.910345	0.782328	0.358461
26	0.384483	0.908621	0.777586	0.342217
27	0.396552	0.908621	0.780603	0.353727
28	0.393103	0.914368	0.784052	0.360899
29	0.389655	0.91092	0.780603	0.351309
30	0.398276	0.915517	0.786207	0.367927
31	0.418966	0.912644	0.789224	0.382033
32	0.401724	0.909195	0.782328	0.359652
33	0.403448	0.918391	0.789655	0.378168
34	0.396552	0.905747	0.778448	0.348617
35	0.415517	0.921839	0.795259	0.395977
36	0.368966	0.913218	0.777155	0.335584
37	0.382759	0.908621	0.777155	0.340562
38	0.403448	0.91954	0.790517	0.380337
39	0.386207	0.906322	0.776293	0.339771
40	0.427586	0.91092	0.790086	0.386893
41	0.394828	0.916667	0.786207	0.366802
42	0.387931	0.915517	0.783621	0.358102
43	0.384483	0.904023	0.774138	0.334066
44	0.394828	0.923563	0.791379	0.379917
45	0.408621	0.902874	0.77931	0.354981
46	0.408621	0.914368	0.787931	0.375538
47	0.427586	0.908046	0.787931	0.381749
48	0.394828	0.923563	0.791379	0.379917
49	0.413793	0.908621	0.784914	0.369958
50	0.415517	0.92069	0.794397	0.393788
51	0.393103	0.908046	0.77931	0.349423
52	0.410345	0.916092	0.789655	0.380338
53	0.401724	0.902874	0.777586	0.34848
54	0.405172	0.918391	0.790086	0.379788
55	0.408621	0.904598	0.780603	0.357991
56	0.417241	0.92069	0.794828	0.395389
57	0.422414	0.920115	0.79569	0.399087
58	0.375862	0.923563	0.786638	0.361827
59	0.437931	0.916092	0.796552	0.405826
60	0.417241	0.921839	0.79569	0.397577
61	0.418966	0.902299	0.781466	0.363664
62	0.424138	0.924138	0.799138	0.408358
63	0.410345	0.923563	0.795259	0.394478
64	0.393103	0.918966	0.7875	0.369485
65	0.406897	0.918391	0.790517	0.381404
66	0.375862	0.918391	0.782759	0.351909
67	0.42931	0.910345	0.790086	0.387449
68	0.422414	0.906322	0.785345	0.373905
69	0.381034	0.918966	0.784483	0.357972
70	0.412069	0.925287	0.796983	0.399425
71	0.4	0.914943	0.786207	0.368491
72	0.418966	0.906897	0.784914	0.371715
73	0.431034	0.924138	0.800862	0.414686
74	0.42069	0.906897	0.785345	0.373319
75	0.425862	0.910345	0.789224	0.384266
76	0.42069	0.913793	0.790517	0.385732
77	0.405172	0.915517	0.787931	0.374425
78	0.415517	0.90977	0.786207	0.373626
79	0.431034	0.912069	0.79181	0.392148
80	0.425862	0.921264	0.797414	0.404444
81	0.45	0.910345	0.795259	0.406368
82	0.415517	0.922414	0.79569	0.397077
83	0.424138	0.908621	0.7875	0.379582
84	0.42069	0.906897	0.785345	0.373319
85	0.418966	0.920115	0.794828	0.395898
86	0.424138	0.914368	0.79181	0.389979
87	0.422414	0.916667	0.793103	0.392627
88	0.436207	0.914368	0.794828	0.401081
89	0.408621	0.914368	0.787931	0.375538
90	0.42069	0.917241	0.793103	0.3921
91	0.403448	0.909195	0.782759	0.361278
92	0.432759	0.913218	0.793103	0.395821
93	0.444828	0.911494	0.794828	0.403732
94	0.42069	0.904598	0.783621	0.369273
95	0.441379	0.913793	0.79569	0.404757
96	0.418966	0.914368	0.790517	0.385186
97	0.432759	0.912644	0.792672	0.394776
98	0.431034	0.908046	0.788793	0.384931
99	0.403448	0.917241	0.788793	0.376013
100	0.441379	0.921264	0.801293	0.418631
101	0.424138	0.913793	0.791379	0.388926
102	0.427586	0.918391	0.79569	0.400613
103	0.417241	0.908046	0.785345	0.37215
104	0.405172	0.913793	0.786638	0.371246
105	0.439655	0.922989	0.802155	0.420342
106	0.45	0.916667	0.8	0.417855
107	0.437931	0.917241	0.797414	0.407953
108	0.455172	0.902874	0.790948	0.397922
109	0.439655	0.911494	0.793534	0.399014
110	0.42931	0.917241	0.795259	0.400055
111	0.453448	0.92069	0.803879	0.42846
112	0.460345	0.917816	0.803448	0.429296
113	0.448276	0.914943	0.798276	0.413126
114	0.434483	0.912069	0.792672	0.395316
115	0.422414	0.913793	0.790948	0.38733
116	0.431034	0.91092	0.790948	0.390072
117	0.417241	0.913793	0.789655	0.38253
118	0.42931	0.913218	0.792241	0.392649
119	0.443103	0.911494	0.794397	0.402162
120	0.441379	0.921264	0.801293	0.418631
121	0.42931	0.907471	0.787931	0.382321
122	0.443103	0.921839	0.802155	0.421285
123	0.441379	0.912069	0.794397	0.401627
124	0.443103	0.912069	0.794828	0.403199
125	0.432759	0.91092	0.791379	0.391658
126	0.441379	0.917241	0.798276	0.411096
127	0.431034	0.911494	0.791379	0.391108
128	0.45	0.91954	0.802155	0.423195
129	0.462069	0.911494	0.799138	0.419323
130	0.437931	0.907471	0.790086	0.390249
131	0.424138	0.913218	0.790948	0.387876
132	0.463793	0.905172	0.794828	0.409693
133	0.418966	0.914943	0.790948	0.386243
134	0.455172	0.904598	0.792241	0.400912
135	0.437931	0.9	0.784483	0.377254
136	0.437931	0.912644	0.793966	0.399517
137	0.424138	0.902874	0.78319	0.369471
138	0.446552	0.912069	0.79569	0.406337
139	0.427586	0.924138	0.8	0.411527
140	0.444828	0.924713	0.804741	0.428336
141	0.432759	0.910345	0.790948	0.390624
142	0.425862	0.909195	0.788362	0.382205
143	0.444828	0.914368	0.796983	0.408945
144	0.446552	0.913793	0.796983	0.409463
145	0.441379	0.912644	0.794828	0.402667
146	0.462069	0.913218	0.800431	0.42243
147	0.448276	0.917241	0.8	0.417357
148	0.453448	0.908046	0.794397	0.405402
149	0.415517	0.90977	0.786207	0.373626
150	0.451724	0.899425	0.7875	0.388879
151	0.458621	0.904023	0.792672	0.403031
152	0.458621	0.902299	0.791379	0.400051
153	0.456897	0.914943	0.800431	0.420914
154	0.456897	0.90977	0.796552	0.411581
155	0.468966	0.906897	0.797414	0.417351
156	0.4	0.905172	0.778879	0.350872
157	0.439655	0.906322	0.789655	0.389801
158	0.474138	0.911494	0.802155	0.430118
159	0.437931	0.90977	0.79181	0.39434
160	0.441379	0.905172	0.789224	0.389362
161	0.443103	0.924138	0.803879	0.425671
162	0.441379	0.902874	0.7875	0.38536
163	0.424138	0.901724	0.782328	0.367481
164	0.434483	0.908621	0.790086	0.389126
165	0.456897	0.908621	0.79569	0.409538
166	0.47069	0.906322	0.797414	0.417888
167	0.456897	0.91092	0.797414	0.413636
168	0.467241	0.917241	0.804741	0.434404
169	0.475862	0.916092	0.806034	0.439966
170	0.453448	0.91092	0.796552	0.410521
171	0.444828	0.912069	0.795259	0.404769
172	0.443103	0.915517	0.797414	0.409483
173	0.451724	0.908621	0.794397	0.404859
174	0.432759	0.909195	0.790086	0.388566
175	0.456897	0.920115	0.80431	0.430482
176	0.446552	0.917241	0.799569	0.415795
177	0.431034	0.904598	0.786207	0.378854
178	0.431034	0.910345	0.790517	0.389038
179	0.432759	0.920115	0.798276	0.408599
180	0.432759	0.904598	0.786638	0.380443
181	0.456897	0.904023	0.792241	0.401473
182	0.448276	0.906322	0.79181	0.397668
183	0.472414	0.908046	0.799138	0.422456
184	0.481034	0.907471	0.800862	0.429122
185	0.446552	0.902874	0.788793	0.390086
186	0.441379	0.915517	0.796983	0.407913
187	0.475862	0.908621	0.800431	0.426545
188	0.455172	0.892529	0.78319	0.380454
189	0.443103	0.912644	0.795259	0.404239
190	0.467241	0.911494	0.800431	0.423961
191	0.462069	0.91092	0.798707	0.418293
192	0.42931	0.90977	0.789655	0.386418
193	0.460345	0.895977	0.787069	0.390876
194	0.45	0.907471	0.793103	0.40126
195	0.462069	0.908046	0.796552	0.413183
196	0.453448	0.911494	0.796983	0.411553
197	0.487931	0.90977	0.80431	0.439279
198	0.458621	0.910345	0.797414	0.414162
199	0.45	0.908621	0.793966	0.403295
200	0.45	0.891379	0.781034	0.373851
201	0.437931	0.91092	0.792672	0.396402
202	0.460345	0.914368	0.800862	0.422967
203	0.486207	0.9	0.796552	0.420827
204	0.453448	0.902299	0.790086	0.395367
205	0.453448	0.904023	0.791379	0.39835
206	0.47069	0.907471	0.798276	0.419904
207	0.458621	0.910345	0.797414	0.414162
208	0.468966	0.907471	0.797845	0.418361
209	0.47069	0.899425	0.792241	0.406007
210	0.437931	0.917816	0.797845	0.409021
211	0.465517	0.913218	0.801293	0.425521
212	0.437931	0.901149	0.785345	0.379225
213	0.467241	0.917816	0.805172	0.435464
214	0.45	0.895402	0.784052	0.380522
215	0.468966	0.907471	0.797845	0.418361
216	0.456897	0.909195	0.796121	0.410558
217	0.47069	0.913793	0.803017	0.431183
218	0.462069	0.929885	0.812931	0.45385
219	0.425862	0.914943	0.792672	0.392627
220	0.487931	0.921839	0.813362	0.461244
221	0.463793	0.905172	0.794828	0.409693
222	0.451724	0.904023	0.790948	0.396785
223	0.474138	0.916667	0.806034	0.439488
224	0.446552	0.91092	0.794828	0.404267
225	0.468966	0.912069	0.801293	0.426534
226	0.448276	0.902874	0.789224	0.391657
227	0.465517	0.915517	0.803017	0.4297
228	0.462069	0.91092	0.798707	0.418293
229	0.486207	0.90977	0.803879	0.437756
230	0.472414	0.914368	0.803879	0.433761
231	0.444828	0.922989	0.803448	0.425033
232	0.468966	0.908621	0.798707	0.420388
233	0.451724	0.916667	0.800431	0.419414
234	0.453448	0.915517	0.8	0.418857
235	0.448276	0.90977	0.794397	0.403776
236	0.443103	0.903448	0.788362	0.387934
237	0.448276	0.913218	0.796983	0.409983
238	0.460345	0.908046	0.796121	0.411631
239	0.432759	0.905747	0.7875	0.382457
240	0.456897	0.902874	0.791379	0.399483
241	0.472414	0.912644	0.802586	0.430645
242	0.465517	0.91092	0.799569	0.421387
243	0.45	0.904598	0.790948	0.396219
244	0.463793	0.914943	0.802155	0.427108
245	0.455172	0.908046	0.794828	0.406962
246	0.486207	0.917816	0.809914	0.452268
247	0.463793	0.908046	0.796983	0.414734
248	0.456897	0.896552	0.786638	0.388717
249	0.455172	0.896552	0.786207	0.387153
250	0.475862	0.906897	0.799138	0.423513
251	0.444828	0.911494	0.794828	0.403732
252	0.460345	0.906322	0.794828	0.408597
253	0.47069	0.901149	0.793534	0.408943
254	0.474138	0.91092	0.801724	0.429091
255	0.455172	0.917241	0.801724	0.423585
256	0.460345	0.915517	0.801724	0.425065
257	0.431034	0.912644	0.792241	0.393191
258	0.45	0.905747	0.79181	0.398227
259	0.448276	0.920115	0.802155	0.422715
260	0.434483	0.903448	0.786207	0.380028
261	0.455172	0.899425	0.788362	0.392011
262	0.486207	0.906897	0.801724	0.432701
263	0.448276	0.917241	0.8	0.417357
264	0.462069	0.900575	0.790948	0.400208
265	0.458621	0.90977	0.796983	0.413136
266	0.465517	0.902299	0.793103	0.406269
267	0.474138	0.901724	0.794828	0.413014
268	0.472414	0.911494	0.801724	0.428581
269	0.474138	0.908046	0.799569	0.423995
270	0.458621	0.914943	0.800862	0.422465
271	0.468966	0.914943	0.803448	0.431732
272	0.463793	0.902874	0.793103	0.405708
273	0.472414	0.902299	0.794828	0.412457
274	0.472414	0.914368	0.803879	0.433761
275	0.468966	0.907471	0.797845	0.418361
276	0.42931	0.905172	0.786207	0.378269
277	0.455172	0.908046	0.794828	0.406962
278	0.462069	0.917816	0.803879	0.430841
279	0.477586	0.906322	0.799138	0.424044
280	0.463793	0.90977	0.798276	0.41779
281	0.472414	0.91092	0.801293	0.427554
282	0.477586	0.904598	0.797845	0.421044
283	0.434483	0.908621	0.790086	0.389126
284	0.462069	0.922414	0.807328	0.439442
285	0.468966	0.899425	0.79181	0.404459
286	0.455172	0.9	0.788793	0.39299
287	0.474138	0.894828	0.789655	0.401376
288	0.47069	0.910345	0.800431	0.42499
289	0.47069	0.912069	0.801724	0.428074
290	0.45	0.897126	0.785345	0.383417
